# Supplementary material for: Protective Roles of Folic Acid in the Responses of Bovine Mammary Epithelial Cells to Different Virulent Staphylococcus aureus Strains
Source: Biology (Basel). 2021 Nov 12;10(11):1164. doi: 10.3390/biology10111164 (PMC8615268; doi:10.3390/biology10111164)
Supplement: Supplementary file 1 [file biology-10-01164-s001.zip]

Archive with 8 entries (8 files):
- S1 Reads summary.xlsx
- S2 WGCNA modules.xlsx
- S3 DEGs summary.xlsx
- S4 DEGs and DSGs details.xlsx
- S5 Modules and gene sets used for GWAS enrichment.xlsx
- S6 GWAS enrichment.xlsx
- S7. PheWAS summary.xlsx
- Supplmentary figures (biology-1254790).pdf
