# Supplementary material for: Protective Roles of Folic Acid in the Responses of Bovine Mammary Epithelial Cells to Different Virulent Staphylococcus aureus Strains
Source: Biology (Basel). 2021 Nov 12;10(11):1164. doi: 10.3390/biology10111164 (PMC8615268; doi:10.3390/biology10111164)
Supplement: Supplementary file 1 [file biology-10-01164-s001.zip › S1 Reads summary.xlsx]

## Sheet: S. aureus  genome statatistics
Strains	Contigs	N20	N50	Genome size (bp)	Integrity (%)
L	38	879603	327609	2782494	98.6
M	109	402413	324188	2941562	98.6
MM	95	283713	184605	2945403	98.7

## Sheet: RNA-seq samples summary
sample	total read	mapping rate (%)	unique mapping reads	unique mapping rate (%)
C-1	19812502	97.24	17992250	90.81
C-2	19845141	97.17	17983330	90.62
C-3	21966415	97.50	20097391	91.49
C-4	23004792	97.73	21266969	92.45
C-5	21640490	97.39	19739629	91.22
C-6	20485659	97.73	18850166	92.02
F-1	25609011	98.14	23857188	93.16
F-2	27710557	97.68	25442475	91.82
F-3	29343757	97.56	26919347	91.74
F-4	20597868	97.58	18905446	91.78
F-5	20198348	97.59	18605123	92.11
F-6	20389556	97.66	18750648	91.96
L-1	22209148	97.14	19887941	89.55
L-2	24205257	97.54	22146786	91.50
L-3	21150036	97.70	19600585	92.67
L-4	24287968	97.73	22429714	92.35
L-5	22317282	97.81	20755774	93.00
L-6	20500770	97.66	18943492	92.40
FL-1	24452144	97.61	22466805	91.88
FL-2	21663861	97.43	19915468	91.93
FL-3	18765641	97.51	17268079	92.02
FL-4	19170736	97.69	17670878	92.18
FL-5	24912732	97.55	22905561	91.94
FL-6	34090245	97.51	31289308	91.78
M-1	20455008	97.67	18869614	92.25
M-2	22099393	97.59	20326845	91.98
M-3	21291175	97.57	19559121	91.86
M-4	24401580	97.48	22295306	91.37
M-5	26296065	97.25	23984957	91.21
M-6	25926702	97.22	23605532	91.05
FM-1	21634574	97.71	20016480	92.52
FM-2	25248172	97.58	23367744	92.55
FM-3	27193355	97.74	25271491	92.93
FM-4	20619177	97.67	19059770	92.44
FM-5	18660440	97.72	17261713	92.50
FM-6	23108776	97.74	21419044	92.69
MM-1	21440355	97.31	19619040	91.51
MM-2	19951043	97.46	18320980	91.83
MM-3	23542170	97.47	21624408	91.85
MM-4	26990997	97.41	24801562	91.89
MM-5	31484399	97.38	28826132	91.56
MM-6	25330909	97.40	23164608	91.45
FMM-1	22969397	96.93	20664459	89.97
FMM-2	23848405	97.23	21772421	91.30
FMM-3	29106488	97.52	26828495	92.17
FMM-4	25316823	97.42	23331604	92.16
FMM-5	25800812	97.32	23678349	91.77
FMM-6	21337254	97.24	19572295	91.73
