# Supplementary material for: Protective Roles of Folic Acid in the Responses of Bovine Mammary Epithelial Cells to Different Virulent Staphylococcus aureus Strains
Source: Biology (Basel). 2021 Nov 12;10(11):1164. doi: 10.3390/biology10111164 (PMC8615268; doi:10.3390/biology10111164)
Supplement: Supplementary file 1 [file biology-10-01164-s001.zip › S2 WGCNA modules.xlsx]

## Sheet: Sheet1
WGCNA modules
Module	Ensembl ID
black	ENSBTAG00000019807
black	ENSBTAG00000007431
black	ENSBTAG00000000163
black	ENSBTAG00000053296
black	ENSBTAG00000010630
black	ENSBTAG00000015208
black	ENSBTAG00000012219
black	ENSBTAG00000016836
black	ENSBTAG00000024387
black	ENSBTAG00000010532
black	ENSBTAG00000020330
black	ENSBTAG00000037558
black	ENSBTAG00000007331
black	ENSBTAG00000000711
black	ENSBTAG00000017263
black	ENSBTAG00000001489
black	ENSBTAG00000032427
black	ENSBTAG00000005008
black	ENSBTAG00000031134
black	ENSBTAG00000015142
black	ENSBTAG00000012454
black	ENSBTAG00000017804
black	ENSBTAG00000008172
black	ENSBTAG00000031500
black	ENSBTAG00000046295
black	ENSBTAG00000015187
black	ENSBTAG00000007759
black	ENSBTAG00000018395
black	ENSBTAG00000018725
black	ENSBTAG00000007369
black	ENSBTAG00000049375
black	ENSBTAG00000033248
black	ENSBTAG00000019404
black	ENSBTAG00000004727
black	ENSBTAG00000048273
black	ENSBTAG00000000696
black	ENSBTAG00000012343
black	ENSBTAG00000020645
black	ENSBTAG00000030674
black	ENSBTAG00000006828
black	ENSBTAG00000014306
black	ENSBTAG00000037456
black	ENSBTAG00000046612
black	ENSBTAG00000011101
black	ENSBTAG00000016411
black	ENSBTAG00000018761
black	ENSBTAG00000008388
black	ENSBTAG00000049306
black	ENSBTAG00000015277
black	ENSBTAG00000008530
black	ENSBTAG00000013580
black	ENSBTAG00000001730
black	ENSBTAG00000005717
black	ENSBTAG00000009863
black	ENSBTAG00000007213
black	ENSBTAG00000012619
black	ENSBTAG00000007113
black	ENSBTAG00000008978
black	ENSBTAG00000052395
black	ENSBTAG00000007522
black	ENSBTAG00000012036
black	ENSBTAG00000010444
black	ENSBTAG00000025161
black	ENSBTAG00000039731
black	ENSBTAG00000015487
black	ENSBTAG00000038682
black	ENSBTAG00000006893
black	ENSBTAG00000022799
black	ENSBTAG00000005718
black	ENSBTAG00000011689
black	ENSBTAG00000015904
black	ENSBTAG00000020117
black	ENSBTAG00000019550
black	ENSBTAG00000001535
black	ENSBTAG00000003607
black	ENSBTAG00000007578
black	ENSBTAG00000020654
black	ENSBTAG00000047087
black	ENSBTAG00000002148
black	ENSBTAG00000007352
black	ENSBTAG00000004797
black	ENSBTAG00000015000
black	ENSBTAG00000038333
black	ENSBTAG00000015535
black	ENSBTAG00000012847
black	ENSBTAG00000002129
black	ENSBTAG00000021942
black	ENSBTAG00000050527
black	ENSBTAG00000014420
black	ENSBTAG00000014247
black	ENSBTAG00000014805
black	ENSBTAG00000002539
black	ENSBTAG00000009965
black	ENSBTAG00000009293
black	ENSBTAG00000010402
black	ENSBTAG00000020067
black	ENSBTAG00000012046
black	ENSBTAG00000051139
black	ENSBTAG00000011786
black	ENSBTAG00000054680
black	ENSBTAG00000000569
black	ENSBTAG00000009121
black	ENSBTAG00000047650
black	ENSBTAG00000021307
black	ENSBTAG00000013108
black	ENSBTAG00000007608
black	ENSBTAG00000012584
black	ENSBTAG00000000536
black	ENSBTAG00000005769
black	ENSBTAG00000008650
black	ENSBTAG00000010347
black	ENSBTAG00000012683
black	ENSBTAG00000005845
black	ENSBTAG00000000484
black	ENSBTAG00000010988
black	ENSBTAG00000002108
black	ENSBTAG00000008032
black	ENSBTAG00000030258
black	ENSBTAG00000026199
black	ENSBTAG00000004140
black	ENSBTAG00000006985
black	ENSBTAG00000016640
black	ENSBTAG00000002591
black	ENSBTAG00000019110
black	ENSBTAG00000003191
black	ENSBTAG00000008664
black	ENSBTAG00000005412
black	ENSBTAG00000012719
black	ENSBTAG00000031252
black	ENSBTAG00000002303
black	ENSBTAG00000010204
black	ENSBTAG00000015716
black	ENSBTAG00000033543
black	ENSBTAG00000015263
black	ENSBTAG00000003842
black	ENSBTAG00000002566
black	ENSBTAG00000024663
black	ENSBTAG00000009439
black	ENSBTAG00000021999
black	ENSBTAG00000049552
black	ENSBTAG00000006189
black	ENSBTAG00000037962
black	ENSBTAG00000021969
black	ENSBTAG00000009459
black	ENSBTAG00000001460
black	ENSBTAG00000022960
black	ENSBTAG00000018453
black	ENSBTAG00000021819
black	ENSBTAG00000019470
black	ENSBTAG00000020371
black	ENSBTAG00000051090
black	ENSBTAG00000001697
black	ENSBTAG00000009805
black	ENSBTAG00000009905
black	ENSBTAG00000007659
black	ENSBTAG00000008533
black	ENSBTAG00000008726
black	ENSBTAG00000004962
black	ENSBTAG00000008994
black	ENSBTAG00000003553
black	ENSBTAG00000047739
black	ENSBTAG00000020477
black	ENSBTAG00000001548
black	ENSBTAG00000015683
black	ENSBTAG00000000535
black	ENSBTAG00000006592
black	ENSBTAG00000043958
black	ENSBTAG00000007966
black	ENSBTAG00000001617
black	ENSBTAG00000019782
black	ENSBTAG00000000291
black	ENSBTAG00000018254
black	ENSBTAG00000001250
black	ENSBTAG00000014182
black	ENSBTAG00000053662
black	ENSBTAG00000016041
black	ENSBTAG00000000497
black	ENSBTAG00000007605
black	ENSBTAG00000020309
black	ENSBTAG00000009141
black	ENSBTAG00000005972
black	ENSBTAG00000013830
black	ENSBTAG00000014123
black	ENSBTAG00000019790
black	ENSBTAG00000052725
black	ENSBTAG00000044184
black	ENSBTAG00000025001
black	ENSBTAG00000009873
black	ENSBTAG00000006901
black	ENSBTAG00000054330
black	ENSBTAG00000030340
black	ENSBTAG00000022044
black	ENSBTAG00000008553
black	ENSBTAG00000038745
black	ENSBTAG00000004872
black	ENSBTAG00000009139
black	ENSBTAG00000005356
black	ENSBTAG00000008457
black	ENSBTAG00000004592
black	ENSBTAG00000008423
black	ENSBTAG00000049889
black	ENSBTAG00000008348
black	ENSBTAG00000016784
black	ENSBTAG00000016810
black	ENSBTAG00000011994
black	ENSBTAG00000020056
black	ENSBTAG00000030173
black	ENSBTAG00000043987
black	ENSBTAG00000003610
black	ENSBTAG00000033015
black	ENSBTAG00000008061
black	ENSBTAG00000054061
black	ENSBTAG00000017082
black	ENSBTAG00000004695
black	ENSBTAG00000005432
black	ENSBTAG00000007609
black	ENSBTAG00000005403
black	ENSBTAG00000003543
black	ENSBTAG00000008674
black	ENSBTAG00000009418
black	ENSBTAG00000011339
black	ENSBTAG00000008915
black	ENSBTAG00000008072
black	ENSBTAG00000006491
black	ENSBTAG00000010042
black	ENSBTAG00000019592
black	ENSBTAG00000019730
black	ENSBTAG00000014626
black	ENSBTAG00000014366
black	ENSBTAG00000031387
black	ENSBTAG00000015554
black	ENSBTAG00000021435
black	ENSBTAG00000021803
black	ENSBTAG00000009472
black	ENSBTAG00000002306
black	ENSBTAG00000021540
black	ENSBTAG00000022142
black	ENSBTAG00000010533
black	ENSBTAG00000021778
black	ENSBTAG00000004874
black	ENSBTAG00000006463
black	ENSBTAG00000014633
black	ENSBTAG00000013526
black	ENSBTAG00000045784
black	ENSBTAG00000003415
black	ENSBTAG00000003861
black	ENSBTAG00000000571
black	ENSBTAG00000014932
black	ENSBTAG00000014235
black	ENSBTAG00000016091
black	ENSBTAG00000016951
black	ENSBTAG00000004072
black	ENSBTAG00000032996
black	ENSBTAG00000006059
black	ENSBTAG00000019918
black	ENSBTAG00000015569
black	ENSBTAG00000019565
black	ENSBTAG00000021715
black	ENSBTAG00000011488
black	ENSBTAG00000040042
black	ENSBTAG00000003989
black	ENSBTAG00000021237
black	ENSBTAG00000004989
black	ENSBTAG00000021035
black	ENSBTAG00000006767
black	ENSBTAG00000005295
black	ENSBTAG00000014900
black	ENSBTAG00000002879
black	ENSBTAG00000006650
black	ENSBTAG00000010832
black	ENSBTAG00000009845
black	ENSBTAG00000024643
black	ENSBTAG00000004736
black	ENSBTAG00000001922
black	ENSBTAG00000027434
black	ENSBTAG00000012708
black	ENSBTAG00000001774
black	ENSBTAG00000002880
black	ENSBTAG00000055204
black	ENSBTAG00000002971
black	ENSBTAG00000012537
black	ENSBTAG00000002683
black	ENSBTAG00000000855
black	ENSBTAG00000008040
black	ENSBTAG00000010601
black	ENSBTAG00000021636
black	ENSBTAG00000018261
black	ENSBTAG00000004342
black	ENSBTAG00000001763
black	ENSBTAG00000000428
black	ENSBTAG00000021810
black	ENSBTAG00000021067
black	ENSBTAG00000012148
black	ENSBTAG00000036262
black	ENSBTAG00000023788
black	ENSBTAG00000003501
black	ENSBTAG00000016062
black	ENSBTAG00000007778
black	ENSBTAG00000000658
black	ENSBTAG00000012146
black	ENSBTAG00000002086
black	ENSBTAG00000024520
black	ENSBTAG00000010949
black	ENSBTAG00000003632
black	ENSBTAG00000002445
black	ENSBTAG00000010863
black	ENSBTAG00000005799
black	ENSBTAG00000002784
black	ENSBTAG00000000608
black	ENSBTAG00000032704
black	ENSBTAG00000014080
black	ENSBTAG00000003936
black	ENSBTAG00000039391
black	ENSBTAG00000006129
black	ENSBTAG00000013052
black	ENSBTAG00000032304
black	ENSBTAG00000021224
black	ENSBTAG00000055252
black	ENSBTAG00000000613
black	ENSBTAG00000012987
black	ENSBTAG00000022887
black	ENSBTAG00000019153
black	ENSBTAG00000000061
black	ENSBTAG00000020369
black	ENSBTAG00000004992
black	ENSBTAG00000005441
black	ENSBTAG00000006325
black	ENSBTAG00000018374
black	ENSBTAG00000052803
black	ENSBTAG00000006713
black	ENSBTAG00000010859
black	ENSBTAG00000005757
black	ENSBTAG00000013205
black	ENSBTAG00000014679
black	ENSBTAG00000000170
black	ENSBTAG00000009998
black	ENSBTAG00000014936
black	ENSBTAG00000016473
black	ENSBTAG00000003559
black	ENSBTAG00000020710
black	ENSBTAG00000006166
black	ENSBTAG00000018959
black	ENSBTAG00000003944
black	ENSBTAG00000002730
black	ENSBTAG00000017086
black	ENSBTAG00000012366
black	ENSBTAG00000009942
black	ENSBTAG00000008105
black	ENSBTAG00000026283
black	ENSBTAG00000016712
black	ENSBTAG00000003376
black	ENSBTAG00000054549
black	ENSBTAG00000003813
black	ENSBTAG00000054594
black	ENSBTAG00000009188
black	ENSBTAG00000019812
black	ENSBTAG00000020136
black	ENSBTAG00000013340
black	ENSBTAG00000044422
black	ENSBTAG00000018697
black	ENSBTAG00000004804
black	ENSBTAG00000016806
black	ENSBTAG00000004171
black	ENSBTAG00000008430
black	ENSBTAG00000011478
black	ENSBTAG00000011785
black	ENSBTAG00000003393
black	ENSBTAG00000004383
black	ENSBTAG00000032087
black	ENSBTAG00000015721
black	ENSBTAG00000001932
black	ENSBTAG00000005379
black	ENSBTAG00000031084
black	ENSBTAG00000008764
black	ENSBTAG00000001663
black	ENSBTAG00000001822
black	ENSBTAG00000013651
black	ENSBTAG00000014750
black	ENSBTAG00000051913
black	ENSBTAG00000031669
black	ENSBTAG00000013010
black	ENSBTAG00000001654
black	ENSBTAG00000009918
black	ENSBTAG00000050453
black	ENSBTAG00000010431
black	ENSBTAG00000054331
black	ENSBTAG00000014392
black	ENSBTAG00000026836
black	ENSBTAG00000019303
black	ENSBTAG00000020676
black	ENSBTAG00000010756
black	ENSBTAG00000006547
black	ENSBTAG00000015854
black	ENSBTAG00000021972
black	ENSBTAG00000019852
black	ENSBTAG00000023823
black	ENSBTAG00000019909
black	ENSBTAG00000002042
black	ENSBTAG00000039329
black	ENSBTAG00000015119
black	ENSBTAG00000019458
black	ENSBTAG00000051053
black	ENSBTAG00000002014
black	ENSBTAG00000001908
black	ENSBTAG00000021344
black	ENSBTAG00000005215
black	ENSBTAG00000014320
black	ENSBTAG00000010390
black	ENSBTAG00000006523
black	ENSBTAG00000049464
black	ENSBTAG00000010582
black	ENSBTAG00000012333
black	ENSBTAG00000013776
black	ENSBTAG00000051588
black	ENSBTAG00000043530
black	ENSBTAG00000007954
black	ENSBTAG00000001858
black	ENSBTAG00000023374
black	ENSBTAG00000051210
black	ENSBTAG00000053524
black	ENSBTAG00000031503
black	ENSBTAG00000010069
black	ENSBTAG00000001618
black	ENSBTAG00000013528
black	ENSBTAG00000007453
black	ENSBTAG00000049002
black	ENSBTAG00000012596
black	ENSBTAG00000020282
black	ENSBTAG00000009190
black	ENSBTAG00000019920
black	ENSBTAG00000013859
black	ENSBTAG00000000241
black	ENSBTAG00000011734
black	ENSBTAG00000015118
black	ENSBTAG00000050779
black	ENSBTAG00000019252
black	ENSBTAG00000000811
black	ENSBTAG00000008132
black	ENSBTAG00000018236
black	ENSBTAG00000012275
black	ENSBTAG00000031885
black	ENSBTAG00000020262
black	ENSBTAG00000042471
black	ENSBTAG00000027916
black	ENSBTAG00000030578
black	ENSBTAG00000012501
black	ENSBTAG00000008188
black	ENSBTAG00000008523
black	ENSBTAG00000020787
black	ENSBTAG00000020266
black	ENSBTAG00000014227
black	ENSBTAG00000001173
black	ENSBTAG00000032432
black	ENSBTAG00000004873
black	ENSBTAG00000043302
black	ENSBTAG00000053425
black	ENSBTAG00000013636
black	ENSBTAG00000046266
black	ENSBTAG00000001390
black	ENSBTAG00000003826
black	ENSBTAG00000011811
blue	ENSBTAG00000014140
blue	ENSBTAG00000019338
blue	ENSBTAG00000015177
blue	ENSBTAG00000013761
blue	ENSBTAG00000016707
blue	ENSBTAG00000006969
blue	ENSBTAG00000052518
blue	ENSBTAG00000009868
blue	ENSBTAG00000030965
blue	ENSBTAG00000019964
blue	ENSBTAG00000008966
blue	ENSBTAG00000013755
blue	ENSBTAG00000005596
blue	ENSBTAG00000012244
blue	ENSBTAG00000001823
blue	ENSBTAG00000052665
blue	ENSBTAG00000002882
blue	ENSBTAG00000017021
blue	ENSBTAG00000011454
blue	ENSBTAG00000006065
blue	ENSBTAG00000002676
blue	ENSBTAG00000015739
blue	ENSBTAG00000050550
blue	ENSBTAG00000014380
blue	ENSBTAG00000013773
blue	ENSBTAG00000013669
blue	ENSBTAG00000008216
blue	ENSBTAG00000002224
blue	ENSBTAG00000015131
blue	ENSBTAG00000054069
blue	ENSBTAG00000002444
blue	ENSBTAG00000010867
blue	ENSBTAG00000005313
blue	ENSBTAG00000050061
blue	ENSBTAG00000014326
blue	ENSBTAG00000021467
blue	ENSBTAG00000000064
blue	ENSBTAG00000012626
blue	ENSBTAG00000003661
blue	ENSBTAG00000018643
blue	ENSBTAG00000009819
blue	ENSBTAG00000044006
blue	ENSBTAG00000015611
blue	ENSBTAG00000044048
blue	ENSBTAG00000000599
blue	ENSBTAG00000019944
blue	ENSBTAG00000016131
blue	ENSBTAG00000007583
blue	ENSBTAG00000002934
blue	ENSBTAG00000018775
blue	ENSBTAG00000009426
blue	ENSBTAG00000039462
blue	ENSBTAG00000004993
blue	ENSBTAG00000022244
blue	ENSBTAG00000006185
blue	ENSBTAG00000047747
blue	ENSBTAG00000016578
blue	ENSBTAG00000001938
blue	ENSBTAG00000005456
blue	ENSBTAG00000039684
blue	ENSBTAG00000001626
blue	ENSBTAG00000007003
blue	ENSBTAG00000050948
blue	ENSBTAG00000002719
blue	ENSBTAG00000008389
blue	ENSBTAG00000009668
blue	ENSBTAG00000004023
blue	ENSBTAG00000015101
blue	ENSBTAG00000008963
blue	ENSBTAG00000015878
blue	ENSBTAG00000012361
blue	ENSBTAG00000024726
blue	ENSBTAG00000010721
blue	ENSBTAG00000003502
blue	ENSBTAG00000033690
blue	ENSBTAG00000002333
blue	ENSBTAG00000005607
blue	ENSBTAG00000017425
blue	ENSBTAG00000007237
blue	ENSBTAG00000023074
blue	ENSBTAG00000016174
blue	ENSBTAG00000008180
blue	ENSBTAG00000001139
blue	ENSBTAG00000007247
blue	ENSBTAG00000014239
blue	ENSBTAG00000008934
blue	ENSBTAG00000015381
blue	ENSBTAG00000008758
blue	ENSBTAG00000039935
blue	ENSBTAG00000020100
blue	ENSBTAG00000019262
blue	ENSBTAG00000015875
blue	ENSBTAG00000021162
blue	ENSBTAG00000004448
blue	ENSBTAG00000003100
blue	ENSBTAG00000009211
blue	ENSBTAG00000019120
blue	ENSBTAG00000024449
blue	ENSBTAG00000004997
blue	ENSBTAG00000055033
blue	ENSBTAG00000004943
blue	ENSBTAG00000013573
blue	ENSBTAG00000005534
blue	ENSBTAG00000021069
blue	ENSBTAG00000052579
blue	ENSBTAG00000007121
blue	ENSBTAG00000026971
blue	ENSBTAG00000006882
blue	ENSBTAG00000008499
blue	ENSBTAG00000011274
blue	ENSBTAG00000004085
blue	ENSBTAG00000025853
blue	ENSBTAG00000016168
blue	ENSBTAG00000002918
blue	ENSBTAG00000013100
blue	ENSBTAG00000016746
blue	ENSBTAG00000005957
blue	ENSBTAG00000023938
blue	ENSBTAG00000006335
blue	ENSBTAG00000016648
blue	ENSBTAG00000007783
blue	ENSBTAG00000002331
blue	ENSBTAG00000013111
blue	ENSBTAG00000009846
blue	ENSBTAG00000010774
blue	ENSBTAG00000016524
blue	ENSBTAG00000012443
blue	ENSBTAG00000014453
blue	ENSBTAG00000007196
blue	ENSBTAG00000019645
blue	ENSBTAG00000025752
blue	ENSBTAG00000019278
blue	ENSBTAG00000005269
blue	ENSBTAG00000000752
blue	ENSBTAG00000002981
blue	ENSBTAG00000009383
blue	ENSBTAG00000010109
blue	ENSBTAG00000018451
blue	ENSBTAG00000007860
blue	ENSBTAG00000009230
blue	ENSBTAG00000012861
blue	ENSBTAG00000012225
blue	ENSBTAG00000009773
blue	ENSBTAG00000001328
blue	ENSBTAG00000015638
blue	ENSBTAG00000004240
blue	ENSBTAG00000012184
blue	ENSBTAG00000015172
blue	ENSBTAG00000021582
blue	ENSBTAG00000008088
blue	ENSBTAG00000017446
blue	ENSBTAG00000012898
blue	ENSBTAG00000021850
blue	ENSBTAG00000044141
blue	ENSBTAG00000003580
blue	ENSBTAG00000000638
blue	ENSBTAG00000019777
blue	ENSBTAG00000040065
blue	ENSBTAG00000018216
blue	ENSBTAG00000016726
blue	ENSBTAG00000021181
blue	ENSBTAG00000011823
blue	ENSBTAG00000010077
blue	ENSBTAG00000021580
blue	ENSBTAG00000011102
blue	ENSBTAG00000012237
blue	ENSBTAG00000015651
blue	ENSBTAG00000015595
blue	ENSBTAG00000004275
blue	ENSBTAG00000052912
blue	ENSBTAG00000034796
blue	ENSBTAG00000014727
blue	ENSBTAG00000026461
blue	ENSBTAG00000020931
blue	ENSBTAG00000006934
blue	ENSBTAG00000009618
blue	ENSBTAG00000008808
blue	ENSBTAG00000011044
blue	ENSBTAG00000005979
blue	ENSBTAG00000001102
blue	ENSBTAG00000005071
blue	ENSBTAG00000024476
blue	ENSBTAG00000005708
blue	ENSBTAG00000021286
blue	ENSBTAG00000006225
blue	ENSBTAG00000047229
blue	ENSBTAG00000006132
blue	ENSBTAG00000004706
blue	ENSBTAG00000010378
blue	ENSBTAG00000011027
blue	ENSBTAG00000013009
blue	ENSBTAG00000000918
blue	ENSBTAG00000049641
blue	ENSBTAG00000001553
blue	ENSBTAG00000000660
blue	ENSBTAG00000009956
blue	ENSBTAG00000021728
blue	ENSBTAG00000018142
blue	ENSBTAG00000043960
blue	ENSBTAG00000021741
blue	ENSBTAG00000021874
blue	ENSBTAG00000019390
blue	ENSBTAG00000011209
blue	ENSBTAG00000004554
blue	ENSBTAG00000000357
blue	ENSBTAG00000011083
blue	ENSBTAG00000012152
blue	ENSBTAG00000016929
blue	ENSBTAG00000019887
blue	ENSBTAG00000006966
blue	ENSBTAG00000012925
blue	ENSBTAG00000020229
blue	ENSBTAG00000008772
blue	ENSBTAG00000024947
blue	ENSBTAG00000016975
blue	ENSBTAG00000005129
blue	ENSBTAG00000019984
blue	ENSBTAG00000000281
blue	ENSBTAG00000006410
blue	ENSBTAG00000042741
blue	ENSBTAG00000008363
blue	ENSBTAG00000002820
blue	ENSBTAG00000022028
blue	ENSBTAG00000039552
blue	ENSBTAG00000011455
blue	ENSBTAG00000019743
blue	ENSBTAG00000032719
blue	ENSBTAG00000023814
blue	ENSBTAG00000021673
blue	ENSBTAG00000017160
blue	ENSBTAG00000000087
blue	ENSBTAG00000015280
blue	ENSBTAG00000019708
blue	ENSBTAG00000012774
blue	ENSBTAG00000020858
blue	ENSBTAG00000008181
blue	ENSBTAG00000009286
blue	ENSBTAG00000002826
blue	ENSBTAG00000017530
blue	ENSBTAG00000005359
blue	ENSBTAG00000031837
blue	ENSBTAG00000006422
blue	ENSBTAG00000006848
blue	ENSBTAG00000004931
blue	ENSBTAG00000044175
blue	ENSBTAG00000011757
blue	ENSBTAG00000019495
blue	ENSBTAG00000002219
blue	ENSBTAG00000001224
blue	ENSBTAG00000017249
blue	ENSBTAG00000002593
blue	ENSBTAG00000014111
blue	ENSBTAG00000004906
blue	ENSBTAG00000019471
blue	ENSBTAG00000024874
blue	ENSBTAG00000010571
blue	ENSBTAG00000001874
blue	ENSBTAG00000005862
blue	ENSBTAG00000031688
blue	ENSBTAG00000045744
blue	ENSBTAG00000021709
blue	ENSBTAG00000045509
blue	ENSBTAG00000038384
blue	ENSBTAG00000030897
blue	ENSBTAG00000007366
blue	ENSBTAG00000026704
blue	ENSBTAG00000019229
blue	ENSBTAG00000002352
blue	ENSBTAG00000001069
blue	ENSBTAG00000011635
blue	ENSBTAG00000021466
blue	ENSBTAG00000055290
blue	ENSBTAG00000004278
blue	ENSBTAG00000011186
blue	ENSBTAG00000021686
blue	ENSBTAG00000002756
blue	ENSBTAG00000011059
blue	ENSBTAG00000010427
blue	ENSBTAG00000006551
blue	ENSBTAG00000006972
blue	ENSBTAG00000040067
blue	ENSBTAG00000007102
blue	ENSBTAG00000009097
blue	ENSBTAG00000006984
blue	ENSBTAG00000013745
blue	ENSBTAG00000008184
blue	ENSBTAG00000005260
blue	ENSBTAG00000001920
blue	ENSBTAG00000001795
blue	ENSBTAG00000011934
blue	ENSBTAG00000011198
blue	ENSBTAG00000010366
blue	ENSBTAG00000039709
blue	ENSBTAG00000007986
blue	ENSBTAG00000008733
blue	ENSBTAG00000032360
blue	ENSBTAG00000009085
blue	ENSBTAG00000023832
blue	ENSBTAG00000009432
blue	ENSBTAG00000015996
blue	ENSBTAG00000013162
blue	ENSBTAG00000015251
blue	ENSBTAG00000032340
blue	ENSBTAG00000019901
blue	ENSBTAG00000020053
blue	ENSBTAG00000003971
blue	ENSBTAG00000031335
blue	ENSBTAG00000035556
blue	ENSBTAG00000038375
blue	ENSBTAG00000003781
blue	ENSBTAG00000010047
blue	ENSBTAG00000021945
blue	ENSBTAG00000018410
blue	ENSBTAG00000013168
blue	ENSBTAG00000015579
blue	ENSBTAG00000007363
blue	ENSBTAG00000021724
blue	ENSBTAG00000007335
blue	ENSBTAG00000009983
blue	ENSBTAG00000018900
blue	ENSBTAG00000014354
blue	ENSBTAG00000012744
blue	ENSBTAG00000013531
blue	ENSBTAG00000005929
blue	ENSBTAG00000003422
blue	ENSBTAG00000014711
blue	ENSBTAG00000002068
blue	ENSBTAG00000021680
blue	ENSBTAG00000012698
blue	ENSBTAG00000009035
blue	ENSBTAG00000017461
blue	ENSBTAG00000021018
blue	ENSBTAG00000018978
blue	ENSBTAG00000017138
blue	ENSBTAG00000014835
blue	ENSBTAG00000009581
blue	ENSBTAG00000016406
blue	ENSBTAG00000044025
blue	ENSBTAG00000017167
blue	ENSBTAG00000020070
blue	ENSBTAG00000016903
blue	ENSBTAG00000015066
blue	ENSBTAG00000039340
blue	ENSBTAG00000012274
blue	ENSBTAG00000014595
blue	ENSBTAG00000002430
blue	ENSBTAG00000012222
blue	ENSBTAG00000053398
blue	ENSBTAG00000014230
blue	ENSBTAG00000001717
blue	ENSBTAG00000019988
blue	ENSBTAG00000016513
blue	ENSBTAG00000019177
blue	ENSBTAG00000004870
blue	ENSBTAG00000034992
blue	ENSBTAG00000020752
blue	ENSBTAG00000046286
blue	ENSBTAG00000002279
blue	ENSBTAG00000017329
blue	ENSBTAG00000018061
blue	ENSBTAG00000015829
blue	ENSBTAG00000038084
blue	ENSBTAG00000053406
blue	ENSBTAG00000001085
blue	ENSBTAG00000006625
blue	ENSBTAG00000014773
blue	ENSBTAG00000005577
blue	ENSBTAG00000011998
blue	ENSBTAG00000014400
blue	ENSBTAG00000021253
blue	ENSBTAG00000047031
blue	ENSBTAG00000018101
blue	ENSBTAG00000021193
blue	ENSBTAG00000000105
blue	ENSBTAG00000020541
blue	ENSBTAG00000002770
blue	ENSBTAG00000020109
blue	ENSBTAG00000001870
blue	ENSBTAG00000054938
blue	ENSBTAG00000010766
blue	ENSBTAG00000053153
blue	ENSBTAG00000050130
blue	ENSBTAG00000010384
blue	ENSBTAG00000015184
blue	ENSBTAG00000002298
blue	ENSBTAG00000005397
blue	ENSBTAG00000000526
blue	ENSBTAG00000006482
blue	ENSBTAG00000009037
blue	ENSBTAG00000021775
blue	ENSBTAG00000002788
blue	ENSBTAG00000051184
blue	ENSBTAG00000020301
blue	ENSBTAG00000033441
blue	ENSBTAG00000050877
blue	ENSBTAG00000054003
blue	ENSBTAG00000017242
blue	ENSBTAG00000017844
blue	ENSBTAG00000006563
blue	ENSBTAG00000048029
blue	ENSBTAG00000051248
blue	ENSBTAG00000017793
blue	ENSBTAG00000022461
blue	ENSBTAG00000011248
blue	ENSBTAG00000045596
blue	ENSBTAG00000008129
blue	ENSBTAG00000009714
blue	ENSBTAG00000021051
blue	ENSBTAG00000054481
blue	ENSBTAG00000030960
blue	ENSBTAG00000000795
blue	ENSBTAG00000014153
blue	ENSBTAG00000007777
blue	ENSBTAG00000000109
blue	ENSBTAG00000013749
blue	ENSBTAG00000012890
blue	ENSBTAG00000017122
blue	ENSBTAG00000020261
blue	ENSBTAG00000010118
blue	ENSBTAG00000015086
blue	ENSBTAG00000020026
blue	ENSBTAG00000016619
blue	ENSBTAG00000053450
blue	ENSBTAG00000009495
blue	ENSBTAG00000012007
blue	ENSBTAG00000006948
blue	ENSBTAG00000030836
blue	ENSBTAG00000046699
blue	ENSBTAG00000010955
blue	ENSBTAG00000005373
blue	ENSBTAG00000002117
blue	ENSBTAG00000017273
blue	ENSBTAG00000018946
blue	ENSBTAG00000021456
blue	ENSBTAG00000016902
blue	ENSBTAG00000040584
blue	ENSBTAG00000011880
blue	ENSBTAG00000052251
blue	ENSBTAG00000000146
blue	ENSBTAG00000017753
blue	ENSBTAG00000032372
blue	ENSBTAG00000003608
blue	ENSBTAG00000008023
blue	ENSBTAG00000006665
blue	ENSBTAG00000023907
blue	ENSBTAG00000017011
blue	ENSBTAG00000007101
blue	ENSBTAG00000001055
blue	ENSBTAG00000007483
blue	ENSBTAG00000001500
blue	ENSBTAG00000021145
blue	ENSBTAG00000002853
blue	ENSBTAG00000014784
blue	ENSBTAG00000053707
blue	ENSBTAG00000007952
blue	ENSBTAG00000017426
blue	ENSBTAG00000012449
blue	ENSBTAG00000011802
blue	ENSBTAG00000000632
blue	ENSBTAG00000002631
blue	ENSBTAG00000009777
blue	ENSBTAG00000010048
blue	ENSBTAG00000007937
blue	ENSBTAG00000016958
blue	ENSBTAG00000001400
blue	ENSBTAG00000015818
blue	ENSBTAG00000001736
blue	ENSBTAG00000018864
blue	ENSBTAG00000008339
blue	ENSBTAG00000004813
blue	ENSBTAG00000009641
blue	ENSBTAG00000013008
blue	ENSBTAG00000022004
blue	ENSBTAG00000021894
blue	ENSBTAG00000032819
blue	ENSBTAG00000014511
blue	ENSBTAG00000017448
blue	ENSBTAG00000007799
blue	ENSBTAG00000006404
blue	ENSBTAG00000019272
blue	ENSBTAG00000008057
blue	ENSBTAG00000006405
blue	ENSBTAG00000020894
blue	ENSBTAG00000038691
blue	ENSBTAG00000014246
blue	ENSBTAG00000001068
blue	ENSBTAG00000031340
blue	ENSBTAG00000019093
blue	ENSBTAG00000007851
blue	ENSBTAG00000008578
blue	ENSBTAG00000016264
blue	ENSBTAG00000011162
blue	ENSBTAG00000005574
blue	ENSBTAG00000015408
blue	ENSBTAG00000003012
blue	ENSBTAG00000020852
blue	ENSBTAG00000030566
blue	ENSBTAG00000003560
blue	ENSBTAG00000017280
blue	ENSBTAG00000033457
blue	ENSBTAG00000012834
blue	ENSBTAG00000002620
blue	ENSBTAG00000015017
blue	ENSBTAG00000017493
blue	ENSBTAG00000002260
blue	ENSBTAG00000005094
blue	ENSBTAG00000021919
blue	ENSBTAG00000000372
blue	ENSBTAG00000015591
blue	ENSBTAG00000009020
blue	ENSBTAG00000000287
blue	ENSBTAG00000010552
blue	ENSBTAG00000047362
blue	ENSBTAG00000000253
blue	ENSBTAG00000013721
blue	ENSBTAG00000016691
blue	ENSBTAG00000021944
blue	ENSBTAG00000016829
blue	ENSBTAG00000025358
blue	ENSBTAG00000025424
blue	ENSBTAG00000015901
blue	ENSBTAG00000027875
blue	ENSBTAG00000009079
blue	ENSBTAG00000008001
blue	ENSBTAG00000010968
blue	ENSBTAG00000001956
blue	ENSBTAG00000021876
blue	ENSBTAG00000001629
blue	ENSBTAG00000006771
blue	ENSBTAG00000015018
blue	ENSBTAG00000010990
blue	ENSBTAG00000008170
blue	ENSBTAG00000030334
blue	ENSBTAG00000009586
blue	ENSBTAG00000050459
blue	ENSBTAG00000000030
blue	ENSBTAG00000044112
blue	ENSBTAG00000011571
blue	ENSBTAG00000021660
blue	ENSBTAG00000006587
blue	ENSBTAG00000016335
blue	ENSBTAG00000006757
blue	ENSBTAG00000020880
blue	ENSBTAG00000043981
blue	ENSBTAG00000011738
blue	ENSBTAG00000024884
blue	ENSBTAG00000000700
blue	ENSBTAG00000007302
blue	ENSBTAG00000011388
blue	ENSBTAG00000001906
blue	ENSBTAG00000008587
blue	ENSBTAG00000023744
blue	ENSBTAG00000002103
blue	ENSBTAG00000012352
blue	ENSBTAG00000044000
blue	ENSBTAG00000021174
blue	ENSBTAG00000054286
blue	ENSBTAG00000009516
blue	ENSBTAG00000020034
blue	ENSBTAG00000025589
blue	ENSBTAG00000016097
blue	ENSBTAG00000021077
blue	ENSBTAG00000013507
blue	ENSBTAG00000014649
blue	ENSBTAG00000037488
blue	ENSBTAG00000015164
blue	ENSBTAG00000030600
blue	ENSBTAG00000046979
blue	ENSBTAG00000017140
blue	ENSBTAG00000001969
blue	ENSBTAG00000002669
blue	ENSBTAG00000033747
blue	ENSBTAG00000020223
blue	ENSBTAG00000005364
blue	ENSBTAG00000022058
blue	ENSBTAG00000017147
blue	ENSBTAG00000019070
blue	ENSBTAG00000044155
blue	ENSBTAG00000019496
blue	ENSBTAG00000001258
blue	ENSBTAG00000018013
blue	ENSBTAG00000053436
blue	ENSBTAG00000015505
blue	ENSBTAG00000016528
blue	ENSBTAG00000003983
blue	ENSBTAG00000051412
blue	ENSBTAG00000001097
blue	ENSBTAG00000008841
blue	ENSBTAG00000016415
blue	ENSBTAG00000030575
blue	ENSBTAG00000018845
blue	ENSBTAG00000002256
blue	ENSBTAG00000010192
blue	ENSBTAG00000005846
blue	ENSBTAG00000022520
blue	ENSBTAG00000012592
blue	ENSBTAG00000004633
blue	ENSBTAG00000015894
blue	ENSBTAG00000017790
blue	ENSBTAG00000009470
blue	ENSBTAG00000021675
blue	ENSBTAG00000048821
blue	ENSBTAG00000011580
blue	ENSBTAG00000016588
blue	ENSBTAG00000025078
blue	ENSBTAG00000038063
blue	ENSBTAG00000003773
blue	ENSBTAG00000043996
blue	ENSBTAG00000002977
blue	ENSBTAG00000012096
blue	ENSBTAG00000011814
blue	ENSBTAG00000010073
blue	ENSBTAG00000016852
blue	ENSBTAG00000011435
blue	ENSBTAG00000002480
blue	ENSBTAG00000021060
blue	ENSBTAG00000011446
blue	ENSBTAG00000021708
blue	ENSBTAG00000006177
blue	ENSBTAG00000019745
blue	ENSBTAG00000006762
blue	ENSBTAG00000001814
blue	ENSBTAG00000053556
blue	ENSBTAG00000010276
blue	ENSBTAG00000009876
blue	ENSBTAG00000001407
blue	ENSBTAG00000019217
blue	ENSBTAG00000012854
blue	ENSBTAG00000006999
blue	ENSBTAG00000020444
blue	ENSBTAG00000004442
blue	ENSBTAG00000049275
blue	ENSBTAG00000035265
blue	ENSBTAG00000000629
blue	ENSBTAG00000002179
blue	ENSBTAG00000004165
blue	ENSBTAG00000004571
blue	ENSBTAG00000053135
blue	ENSBTAG00000027397
blue	ENSBTAG00000046172
blue	ENSBTAG00000008648
blue	ENSBTAG00000006419
blue	ENSBTAG00000046857
blue	ENSBTAG00000011280
blue	ENSBTAG00000007796
blue	ENSBTAG00000014312
blue	ENSBTAG00000012481
blue	ENSBTAG00000009080
blue	ENSBTAG00000005010
blue	ENSBTAG00000004262
blue	ENSBTAG00000008064
blue	ENSBTAG00000012675
blue	ENSBTAG00000014699
blue	ENSBTAG00000021832
blue	ENSBTAG00000016126
blue	ENSBTAG00000011071
blue	ENSBTAG00000003565
blue	ENSBTAG00000020066
blue	ENSBTAG00000020907
blue	ENSBTAG00000054487
blue	ENSBTAG00000020928
blue	ENSBTAG00000012408
blue	ENSBTAG00000000022
blue	ENSBTAG00000054776
blue	ENSBTAG00000010545
blue	ENSBTAG00000030517
blue	ENSBTAG00000009174
blue	ENSBTAG00000047827
blue	ENSBTAG00000020179
blue	ENSBTAG00000007158
blue	ENSBTAG00000032538
blue	ENSBTAG00000019843
blue	ENSBTAG00000046359
blue	ENSBTAG00000008913
blue	ENSBTAG00000034613
blue	ENSBTAG00000048514
blue	ENSBTAG00000037686
blue	ENSBTAG00000015005
blue	ENSBTAG00000048560
blue	ENSBTAG00000020331
blue	ENSBTAG00000018831
blue	ENSBTAG00000011324
blue	ENSBTAG00000001093
blue	ENSBTAG00000003425
blue	ENSBTAG00000008484
blue	ENSBTAG00000050989
blue	ENSBTAG00000048071
blue	ENSBTAG00000003336
blue	ENSBTAG00000008438
blue	ENSBTAG00000012868
blue	ENSBTAG00000011340
blue	ENSBTAG00000017541
blue	ENSBTAG00000005825
blue	ENSBTAG00000005033
blue	ENSBTAG00000044178
blue	ENSBTAG00000002956
blue	ENSBTAG00000015669
blue	ENSBTAG00000018401
blue	ENSBTAG00000038112
blue	ENSBTAG00000010170
blue	ENSBTAG00000022120
blue	ENSBTAG00000000848
blue	ENSBTAG00000050403
blue	ENSBTAG00000014797
blue	ENSBTAG00000017108
blue	ENSBTAG00000019545
blue	ENSBTAG00000008942
blue	ENSBTAG00000014653
blue	ENSBTAG00000017162
blue	ENSBTAG00000018589
blue	ENSBTAG00000001889
blue	ENSBTAG00000052040
blue	ENSBTAG00000020421
blue	ENSBTAG00000014224
blue	ENSBTAG00000020195
blue	ENSBTAG00000016760
blue	ENSBTAG00000011912
blue	ENSBTAG00000049165
blue	ENSBTAG00000005250
blue	ENSBTAG00000009251
blue	ENSBTAG00000017120
blue	ENSBTAG00000001082
blue	ENSBTAG00000049718
blue	ENSBTAG00000031012
blue	ENSBTAG00000021799
blue	ENSBTAG00000009867
blue	ENSBTAG00000020434
blue	ENSBTAG00000004310
blue	ENSBTAG00000006910
blue	ENSBTAG00000033486
blue	ENSBTAG00000031441
blue	ENSBTAG00000006715
blue	ENSBTAG00000044129
blue	ENSBTAG00000017770
blue	ENSBTAG00000007749
blue	ENSBTAG00000006832
blue	ENSBTAG00000003314
blue	ENSBTAG00000045582
blue	ENSBTAG00000021849
blue	ENSBTAG00000013197
blue	ENSBTAG00000004464
blue	ENSBTAG00000002115
blue	ENSBTAG00000049788
blue	ENSBTAG00000000682
blue	ENSBTAG00000007036
blue	ENSBTAG00000015632
blue	ENSBTAG00000016765
blue	ENSBTAG00000020582
blue	ENSBTAG00000015241
blue	ENSBTAG00000015767
blue	ENSBTAG00000010787
blue	ENSBTAG00000014406
blue	ENSBTAG00000021134
blue	ENSBTAG00000007514
blue	ENSBTAG00000049936
blue	ENSBTAG00000018282
blue	ENSBTAG00000002613
blue	ENSBTAG00000003935
blue	ENSBTAG00000004368
blue	ENSBTAG00000032617
blue	ENSBTAG00000006367
blue	ENSBTAG00000019146
blue	ENSBTAG00000047606
blue	ENSBTAG00000002116
blue	ENSBTAG00000013309
blue	ENSBTAG00000017814
blue	ENSBTAG00000007847
blue	ENSBTAG00000046160
blue	ENSBTAG00000004452
blue	ENSBTAG00000018399
blue	ENSBTAG00000022372
blue	ENSBTAG00000017139
blue	ENSBTAG00000011800
blue	ENSBTAG00000019427
blue	ENSBTAG00000000949
blue	ENSBTAG00000005909
blue	ENSBTAG00000006276
blue	ENSBTAG00000016532
blue	ENSBTAG00000004877
blue	ENSBTAG00000049309
blue	ENSBTAG00000003827
blue	ENSBTAG00000039855
blue	ENSBTAG00000003177
blue	ENSBTAG00000050319
blue	ENSBTAG00000006950
blue	ENSBTAG00000013314
blue	ENSBTAG00000031402
blue	ENSBTAG00000013889
blue	ENSBTAG00000012068
blue	ENSBTAG00000010175
blue	ENSBTAG00000032021
blue	ENSBTAG00000009844
blue	ENSBTAG00000004951
blue	ENSBTAG00000020892
blue	ENSBTAG00000000854
blue	ENSBTAG00000021869
blue	ENSBTAG00000016899
blue	ENSBTAG00000008083
blue	ENSBTAG00000011541
blue	ENSBTAG00000044173
blue	ENSBTAG00000050824
blue	ENSBTAG00000026748
blue	ENSBTAG00000000365
blue	ENSBTAG00000008852
blue	ENSBTAG00000006914
blue	ENSBTAG00000012962
blue	ENSBTAG00000012031
blue	ENSBTAG00000006780
blue	ENSBTAG00000003410
blue	ENSBTAG00000005234
blue	ENSBTAG00000005289
blue	ENSBTAG00000012441
blue	ENSBTAG00000014611
blue	ENSBTAG00000011310
blue	ENSBTAG00000046614
blue	ENSBTAG00000016208
blue	ENSBTAG00000014968
blue	ENSBTAG00000012723
blue	ENSBTAG00000013444
blue	ENSBTAG00000002332
blue	ENSBTAG00000013316
blue	ENSBTAG00000050743
blue	ENSBTAG00000011860
blue	ENSBTAG00000005105
blue	ENSBTAG00000053061
blue	ENSBTAG00000019209
blue	ENSBTAG00000048228
blue	ENSBTAG00000004855
blue	ENSBTAG00000004173
blue	ENSBTAG00000033136
blue	ENSBTAG00000006349
blue	ENSBTAG00000014793
blue	ENSBTAG00000053661
blue	ENSBTAG00000020772
blue	ENSBTAG00000017026
blue	ENSBTAG00000003946
blue	ENSBTAG00000010597
blue	ENSBTAG00000004490
blue	ENSBTAG00000020922
blue	ENSBTAG00000013098
blue	ENSBTAG00000012981
blue	ENSBTAG00000002993
blue	ENSBTAG00000001136
blue	ENSBTAG00000011050
blue	ENSBTAG00000035175
blue	ENSBTAG00000017087
blue	ENSBTAG00000019821
blue	ENSBTAG00000038706
blue	ENSBTAG00000001872
blue	ENSBTAG00000010994
blue	ENSBTAG00000051333
blue	ENSBTAG00000021632
blue	ENSBTAG00000012858
blue	ENSBTAG00000000564
blue	ENSBTAG00000004842
blue	ENSBTAG00000014059
blue	ENSBTAG00000020378
blue	ENSBTAG00000017455
blue	ENSBTAG00000048286
blue	ENSBTAG00000014623
blue	ENSBTAG00000016494
blue	ENSBTAG00000050435
blue	ENSBTAG00000020715
blue	ENSBTAG00000010637
blue	ENSBTAG00000020059
blue	ENSBTAG00000054727
blue	ENSBTAG00000016734
blue	ENSBTAG00000021786
blue	ENSBTAG00000001356
blue	ENSBTAG00000002655
blue	ENSBTAG00000002345
blue	ENSBTAG00000011680
blue	ENSBTAG00000016147
blue	ENSBTAG00000000077
blue	ENSBTAG00000009963
blue	ENSBTAG00000006938
blue	ENSBTAG00000021591
blue	ENSBTAG00000047676
blue	ENSBTAG00000051851
blue	ENSBTAG00000054072
blue	ENSBTAG00000015963
blue	ENSBTAG00000032485
blue	ENSBTAG00000021805
blue	ENSBTAG00000000082
blue	ENSBTAG00000031846
blue	ENSBTAG00000016855
blue	ENSBTAG00000052846
blue	ENSBTAG00000007808
blue	ENSBTAG00000055064
blue	ENSBTAG00000015052
blue	ENSBTAG00000049098
blue	ENSBTAG00000006877
blue	ENSBTAG00000003388
blue	ENSBTAG00000023787
blue	ENSBTAG00000014112
blue	ENSBTAG00000021072
blue	ENSBTAG00000013981
blue	ENSBTAG00000024507
blue	ENSBTAG00000005265
blue	ENSBTAG00000012444
blue	ENSBTAG00000019082
blue	ENSBTAG00000042507
blue	ENSBTAG00000004753
blue	ENSBTAG00000011668
blue	ENSBTAG00000046664
blue	ENSBTAG00000007741
blue	ENSBTAG00000007534
blue	ENSBTAG00000002709
blue	ENSBTAG00000005469
blue	ENSBTAG00000014564
blue	ENSBTAG00000040368
blue	ENSBTAG00000013760
blue	ENSBTAG00000018126
blue	ENSBTAG00000011507
blue	ENSBTAG00000001105
blue	ENSBTAG00000007591
blue	ENSBTAG00000012228
blue	ENSBTAG00000027630
blue	ENSBTAG00000008997
blue	ENSBTAG00000002454
blue	ENSBTAG00000002458
blue	ENSBTAG00000016221
blue	ENSBTAG00000013496
blue	ENSBTAG00000045767
blue	ENSBTAG00000054340
blue	ENSBTAG00000009363
blue	ENSBTAG00000016268
blue	ENSBTAG00000043140
blue	ENSBTAG00000019761
blue	ENSBTAG00000033398
blue	ENSBTAG00000016213
blue	ENSBTAG00000019883
blue	ENSBTAG00000004014
blue	ENSBTAG00000017419
blue	ENSBTAG00000007939
blue	ENSBTAG00000006804
blue	ENSBTAG00000048957
blue	ENSBTAG00000025442
blue	ENSBTAG00000038139
blue	ENSBTAG00000008858
blue	ENSBTAG00000009362
blue	ENSBTAG00000017500
blue	ENSBTAG00000020332
blue	ENSBTAG00000017879
blue	ENSBTAG00000000604
blue	ENSBTAG00000004781
blue	ENSBTAG00000023928
blue	ENSBTAG00000013953
blue	ENSBTAG00000001941
blue	ENSBTAG00000019402
blue	ENSBTAG00000008611
blue	ENSBTAG00000010777
blue	ENSBTAG00000022539
blue	ENSBTAG00000017409
blue	ENSBTAG00000005854
blue	ENSBTAG00000017048
blue	ENSBTAG00000009414
blue	ENSBTAG00000006883
blue	ENSBTAG00000013240
blue	ENSBTAG00000010663
blue	ENSBTAG00000003043
blue	ENSBTAG00000054745
blue	ENSBTAG00000013421
blue	ENSBTAG00000010111
blue	ENSBTAG00000037735
blue	ENSBTAG00000012582
blue	ENSBTAG00000017680
blue	ENSBTAG00000000570
blue	ENSBTAG00000005898
blue	ENSBTAG00000019474
blue	ENSBTAG00000018258
blue	ENSBTAG00000016574
blue	ENSBTAG00000011252
blue	ENSBTAG00000012659
blue	ENSBTAG00000015972
blue	ENSBTAG00000031171
blue	ENSBTAG00000003092
blue	ENSBTAG00000013562
blue	ENSBTAG00000006532
blue	ENSBTAG00000003561
blue	ENSBTAG00000044065
blue	ENSBTAG00000048977
blue	ENSBTAG00000037679
blue	ENSBTAG00000005586
blue	ENSBTAG00000015938
blue	ENSBTAG00000013753
blue	ENSBTAG00000021390
blue	ENSBTAG00000012141
blue	ENSBTAG00000008888
blue	ENSBTAG00000025928
blue	ENSBTAG00000016562
blue	ENSBTAG00000047078
blue	ENSBTAG00000011640
blue	ENSBTAG00000003634
blue	ENSBTAG00000018421
blue	ENSBTAG00000021663
blue	ENSBTAG00000002953
blue	ENSBTAG00000012607
blue	ENSBTAG00000012704
blue	ENSBTAG00000023169
blue	ENSBTAG00000009961
blue	ENSBTAG00000002182
blue	ENSBTAG00000047036
blue	ENSBTAG00000000676
blue	ENSBTAG00000019734
blue	ENSBTAG00000012860
blue	ENSBTAG00000018271
blue	ENSBTAG00000014920
blue	ENSBTAG00000020839
blue	ENSBTAG00000045754
blue	ENSBTAG00000012102
blue	ENSBTAG00000026236
blue	ENSBTAG00000032132
blue	ENSBTAG00000017801
blue	ENSBTAG00000053861
blue	ENSBTAG00000027654
blue	ENSBTAG00000009685
blue	ENSBTAG00000020456
blue	ENSBTAG00000019867
blue	ENSBTAG00000016122
blue	ENSBTAG00000005427
blue	ENSBTAG00000022242
blue	ENSBTAG00000003443
blue	ENSBTAG00000002575
blue	ENSBTAG00000001449
blue	ENSBTAG00000029920
blue	ENSBTAG00000038893
blue	ENSBTAG00000011381
blue	ENSBTAG00000010136
blue	ENSBTAG00000024378
blue	ENSBTAG00000030168
blue	ENSBTAG00000006960
blue	ENSBTAG00000017921
blue	ENSBTAG00000006416
blue	ENSBTAG00000014434
blue	ENSBTAG00000002720
blue	ENSBTAG00000010492
blue	ENSBTAG00000054585
blue	ENSBTAG00000023039
blue	ENSBTAG00000006272
blue	ENSBTAG00000012246
blue	ENSBTAG00000054738
blue	ENSBTAG00000026916
blue	ENSBTAG00000011655
blue	ENSBTAG00000018342
blue	ENSBTAG00000005311
blue	ENSBTAG00000014211
blue	ENSBTAG00000009123
blue	ENSBTAG00000026936
blue	ENSBTAG00000009389
blue	ENSBTAG00000003397
blue	ENSBTAG00000005888
blue	ENSBTAG00000020554
blue	ENSBTAG00000042607
blue	ENSBTAG00000000985
blue	ENSBTAG00000008709
blue	ENSBTAG00000006066
blue	ENSBTAG00000016571
blue	ENSBTAG00000013935
blue	ENSBTAG00000014981
blue	ENSBTAG00000045787
blue	ENSBTAG00000006474
blue	ENSBTAG00000014713
blue	ENSBTAG00000019534
blue	ENSBTAG00000039888
blue	ENSBTAG00000011416
blue	ENSBTAG00000003675
blue	ENSBTAG00000013946
blue	ENSBTAG00000008306
blue	ENSBTAG00000011349
blue	ENSBTAG00000004286
blue	ENSBTAG00000004645
blue	ENSBTAG00000013537
blue	ENSBTAG00000014862
blue	ENSBTAG00000009941
blue	ENSBTAG00000007137
blue	ENSBTAG00000044075
blue	ENSBTAG00000021464
blue	ENSBTAG00000003920
blue	ENSBTAG00000015043
blue	ENSBTAG00000010773
blue	ENSBTAG00000030557
blue	ENSBTAG00000053346
blue	ENSBTAG00000017284
blue	ENSBTAG00000013308
blue	ENSBTAG00000039105
blue	ENSBTAG00000046670
blue	ENSBTAG00000002121
blue	ENSBTAG00000001886
blue	ENSBTAG00000002378
blue	ENSBTAG00000026254
blue	ENSBTAG00000016228
blue	ENSBTAG00000013931
blue	ENSBTAG00000052722
blue	ENSBTAG00000031891
blue	ENSBTAG00000021980
blue	ENSBTAG00000005362
blue	ENSBTAG00000006330
blue	ENSBTAG00000018562
brown	ENSBTAG00000012705
brown	ENSBTAG00000037383
brown	ENSBTAG00000024803
brown	ENSBTAG00000035958
brown	ENSBTAG00000017808
brown	ENSBTAG00000050712
brown	ENSBTAG00000013793
brown	ENSBTAG00000019156
brown	ENSBTAG00000012963
brown	ENSBTAG00000017350
brown	ENSBTAG00000020617
brown	ENSBTAG00000050253
brown	ENSBTAG00000010120
brown	ENSBTAG00000010662
brown	ENSBTAG00000007362
brown	ENSBTAG00000011787
brown	ENSBTAG00000006434
brown	ENSBTAG00000004659
brown	ENSBTAG00000000210
brown	ENSBTAG00000055286
brown	ENSBTAG00000008625
brown	ENSBTAG00000014295
brown	ENSBTAG00000050741
brown	ENSBTAG00000004225
brown	ENSBTAG00000030456
brown	ENSBTAG00000002191
brown	ENSBTAG00000016495
brown	ENSBTAG00000010693
brown	ENSBTAG00000003295
brown	ENSBTAG00000024605
brown	ENSBTAG00000009854
brown	ENSBTAG00000026613
brown	ENSBTAG00000009736
brown	ENSBTAG00000016997
brown	ENSBTAG00000017783
brown	ENSBTAG00000018520
brown	ENSBTAG00000011857
brown	ENSBTAG00000018248
brown	ENSBTAG00000050514
brown	ENSBTAG00000019155
brown	ENSBTAG00000015889
brown	ENSBTAG00000004745
brown	ENSBTAG00000013744
brown	ENSBTAG00000021767
brown	ENSBTAG00000017325
brown	ENSBTAG00000005984
brown	ENSBTAG00000011104
brown	ENSBTAG00000003369
brown	ENSBTAG00000000945
brown	ENSBTAG00000016649
brown	ENSBTAG00000051164
brown	ENSBTAG00000009661
brown	ENSBTAG00000048952
brown	ENSBTAG00000010671
brown	ENSBTAG00000039851
brown	ENSBTAG00000012778
brown	ENSBTAG00000009282
brown	ENSBTAG00000006671
brown	ENSBTAG00000039556
brown	ENSBTAG00000012263
brown	ENSBTAG00000049571
brown	ENSBTAG00000003600
brown	ENSBTAG00000007830
brown	ENSBTAG00000053542
brown	ENSBTAG00000030589
brown	ENSBTAG00000020147
brown	ENSBTAG00000000305
brown	ENSBTAG00000000080
brown	ENSBTAG00000002037
brown	ENSBTAG00000002296
brown	ENSBTAG00000019967
brown	ENSBTAG00000015865
brown	ENSBTAG00000017277
brown	ENSBTAG00000002920
brown	ENSBTAG00000052632
brown	ENSBTAG00000013187
brown	ENSBTAG00000017775
brown	ENSBTAG00000050904
brown	ENSBTAG00000008024
brown	ENSBTAG00000004553
brown	ENSBTAG00000017549
brown	ENSBTAG00000034269
brown	ENSBTAG00000005792
brown	ENSBTAG00000002980
brown	ENSBTAG00000010181
brown	ENSBTAG00000021965
brown	ENSBTAG00000009928
brown	ENSBTAG00000007387
brown	ENSBTAG00000003323
brown	ENSBTAG00000005210
brown	ENSBTAG00000021691
brown	ENSBTAG00000002464
brown	ENSBTAG00000014861
brown	ENSBTAG00000011902
brown	ENSBTAG00000022622
brown	ENSBTAG00000017727
brown	ENSBTAG00000004017
brown	ENSBTAG00000020551
brown	ENSBTAG00000033679
brown	ENSBTAG00000018647
brown	ENSBTAG00000004852
brown	ENSBTAG00000030499
brown	ENSBTAG00000000369
brown	ENSBTAG00000007675
brown	ENSBTAG00000007981
brown	ENSBTAG00000002328
brown	ENSBTAG00000000406
brown	ENSBTAG00000011815
brown	ENSBTAG00000004832
brown	ENSBTAG00000000140
brown	ENSBTAG00000018317
brown	ENSBTAG00000025848
brown	ENSBTAG00000011263
brown	ENSBTAG00000008747
brown	ENSBTAG00000006021
brown	ENSBTAG00000015856
brown	ENSBTAG00000005844
brown	ENSBTAG00000017943
brown	ENSBTAG00000045785
brown	ENSBTAG00000000414
brown	ENSBTAG00000006618
brown	ENSBTAG00000009715
brown	ENSBTAG00000021183
brown	ENSBTAG00000006071
brown	ENSBTAG00000003174
brown	ENSBTAG00000051082
brown	ENSBTAG00000014697
brown	ENSBTAG00000047613
brown	ENSBTAG00000014007
brown	ENSBTAG00000019511
brown	ENSBTAG00000004333
brown	ENSBTAG00000004221
brown	ENSBTAG00000021687
brown	ENSBTAG00000015432
brown	ENSBTAG00000051675
brown	ENSBTAG00000008744
brown	ENSBTAG00000019342
brown	ENSBTAG00000005664
brown	ENSBTAG00000013631
brown	ENSBTAG00000014841
brown	ENSBTAG00000005756
brown	ENSBTAG00000024715
brown	ENSBTAG00000004840
brown	ENSBTAG00000009698
brown	ENSBTAG00000038190
brown	ENSBTAG00000033298
brown	ENSBTAG00000011709
brown	ENSBTAG00000046357
brown	ENSBTAG00000021677
brown	ENSBTAG00000051225
brown	ENSBTAG00000027444
brown	ENSBTAG00000002287
brown	ENSBTAG00000014644
brown	ENSBTAG00000014779
brown	ENSBTAG00000017051
brown	ENSBTAG00000008285
brown	ENSBTAG00000001332
brown	ENSBTAG00000017582
brown	ENSBTAG00000024928
brown	ENSBTAG00000020988
brown	ENSBTAG00000048903
brown	ENSBTAG00000003712
brown	ENSBTAG00000007746
brown	ENSBTAG00000014885
brown	ENSBTAG00000004789
brown	ENSBTAG00000011024
brown	ENSBTAG00000005592
brown	ENSBTAG00000016069
brown	ENSBTAG00000049619
brown	ENSBTAG00000012943
brown	ENSBTAG00000024595
brown	ENSBTAG00000016373
brown	ENSBTAG00000010455
brown	ENSBTAG00000013724
brown	ENSBTAG00000047801
brown	ENSBTAG00000022777
brown	ENSBTAG00000055077
brown	ENSBTAG00000003109
brown	ENSBTAG00000020994
brown	ENSBTAG00000046192
brown	ENSBTAG00000007384
brown	ENSBTAG00000023607
brown	ENSBTAG00000010387
brown	ENSBTAG00000006209
brown	ENSBTAG00000012753
brown	ENSBTAG00000008948
brown	ENSBTAG00000024549
brown	ENSBTAG00000050846
brown	ENSBTAG00000015988
brown	ENSBTAG00000021762
brown	ENSBTAG00000007702
brown	ENSBTAG00000020853
brown	ENSBTAG00000020961
brown	ENSBTAG00000007071
brown	ENSBTAG00000011656
brown	ENSBTAG00000025571
brown	ENSBTAG00000009554
brown	ENSBTAG00000015304
brown	ENSBTAG00000017211
brown	ENSBTAG00000015720
brown	ENSBTAG00000006296
brown	ENSBTAG00000009527
brown	ENSBTAG00000017867
brown	ENSBTAG00000021645
brown	ENSBTAG00000027316
brown	ENSBTAG00000021472
brown	ENSBTAG00000006346
brown	ENSBTAG00000024485
brown	ENSBTAG00000016319
brown	ENSBTAG00000004715
brown	ENSBTAG00000012086
brown	ENSBTAG00000006642
brown	ENSBTAG00000016558
brown	ENSBTAG00000022382
brown	ENSBTAG00000013023
brown	ENSBTAG00000015105
brown	ENSBTAG00000050389
brown	ENSBTAG00000014175
brown	ENSBTAG00000027569
brown	ENSBTAG00000005526
brown	ENSBTAG00000019418
brown	ENSBTAG00000000049
brown	ENSBTAG00000038011
brown	ENSBTAG00000026114
brown	ENSBTAG00000006616
brown	ENSBTAG00000008114
brown	ENSBTAG00000010292
brown	ENSBTAG00000000286
brown	ENSBTAG00000050263
brown	ENSBTAG00000014225
brown	ENSBTAG00000003887
brown	ENSBTAG00000044099
brown	ENSBTAG00000005546
brown	ENSBTAG00000025029
brown	ENSBTAG00000017215
brown	ENSBTAG00000008690
brown	ENSBTAG00000015753
brown	ENSBTAG00000011922
brown	ENSBTAG00000013937
brown	ENSBTAG00000001342
brown	ENSBTAG00000014549
brown	ENSBTAG00000004651
brown	ENSBTAG00000014806
brown	ENSBTAG00000048225
brown	ENSBTAG00000007953
brown	ENSBTAG00000006448
brown	ENSBTAG00000047441
brown	ENSBTAG00000013555
brown	ENSBTAG00000001207
brown	ENSBTAG00000050239
brown	ENSBTAG00000001981
brown	ENSBTAG00000005665
brown	ENSBTAG00000020496
brown	ENSBTAG00000014096
brown	ENSBTAG00000048692
brown	ENSBTAG00000014503
brown	ENSBTAG00000000875
brown	ENSBTAG00000003922
brown	ENSBTAG00000038795
brown	ENSBTAG00000014979
brown	ENSBTAG00000010734
brown	ENSBTAG00000015329
brown	ENSBTAG00000048114
brown	ENSBTAG00000010682
brown	ENSBTAG00000050763
brown	ENSBTAG00000006323
brown	ENSBTAG00000019754
brown	ENSBTAG00000003160
brown	ENSBTAG00000019167
brown	ENSBTAG00000014270
brown	ENSBTAG00000015836
brown	ENSBTAG00000015943
brown	ENSBTAG00000039968
brown	ENSBTAG00000010001
brown	ENSBTAG00000011498
brown	ENSBTAG00000000548
brown	ENSBTAG00000054601
brown	ENSBTAG00000017291
brown	ENSBTAG00000014359
brown	ENSBTAG00000016165
brown	ENSBTAG00000006693
brown	ENSBTAG00000015016
brown	ENSBTAG00000004034
brown	ENSBTAG00000040082
brown	ENSBTAG00000003152
brown	ENSBTAG00000012878
brown	ENSBTAG00000018072
brown	ENSBTAG00000023659
brown	ENSBTAG00000017649
brown	ENSBTAG00000052091
brown	ENSBTAG00000011825
brown	ENSBTAG00000016331
brown	ENSBTAG00000051845
brown	ENSBTAG00000000874
brown	ENSBTAG00000018925
brown	ENSBTAG00000044614
brown	ENSBTAG00000011395
brown	ENSBTAG00000044643
brown	ENSBTAG00000050233
brown	ENSBTAG00000043989
brown	ENSBTAG00000052058
brown	ENSBTAG00000031824
brown	ENSBTAG00000031146
brown	ENSBTAG00000005760
brown	ENSBTAG00000004495
brown	ENSBTAG00000016424
brown	ENSBTAG00000015848
brown	ENSBTAG00000011647
brown	ENSBTAG00000011899
brown	ENSBTAG00000021553
brown	ENSBTAG00000016058
brown	ENSBTAG00000012621
brown	ENSBTAG00000006245
brown	ENSBTAG00000014089
brown	ENSBTAG00000016307
brown	ENSBTAG00000005615
brown	ENSBTAG00000054461
brown	ENSBTAG00000026234
brown	ENSBTAG00000007204
brown	ENSBTAG00000044158
brown	ENSBTAG00000006743
brown	ENSBTAG00000007216
brown	ENSBTAG00000016906
brown	ENSBTAG00000019746
brown	ENSBTAG00000035081
brown	ENSBTAG00000002960
brown	ENSBTAG00000010002
brown	ENSBTAG00000013563
brown	ENSBTAG00000015588
brown	ENSBTAG00000006837
brown	ENSBTAG00000002069
brown	ENSBTAG00000021903
brown	ENSBTAG00000003576
brown	ENSBTAG00000037566
brown	ENSBTAG00000048296
brown	ENSBTAG00000008111
brown	ENSBTAG00000000843
brown	ENSBTAG00000006195
brown	ENSBTAG00000021879
brown	ENSBTAG00000025856
brown	ENSBTAG00000005753
brown	ENSBTAG00000002010
brown	ENSBTAG00000017077
brown	ENSBTAG00000008737
brown	ENSBTAG00000014460
brown	ENSBTAG00000002937
brown	ENSBTAG00000006590
brown	ENSBTAG00000003779
brown	ENSBTAG00000004430
brown	ENSBTAG00000015368
brown	ENSBTAG00000020296
brown	ENSBTAG00000005016
brown	ENSBTAG00000030222
brown	ENSBTAG00000018857
brown	ENSBTAG00000005076
brown	ENSBTAG00000007870
brown	ENSBTAG00000006607
brown	ENSBTAG00000015578
brown	ENSBTAG00000017695
brown	ENSBTAG00000049133
brown	ENSBTAG00000005156
brown	ENSBTAG00000017905
brown	ENSBTAG00000019376
brown	ENSBTAG00000015582
brown	ENSBTAG00000006765
brown	ENSBTAG00000008633
brown	ENSBTAG00000015312
brown	ENSBTAG00000019018
brown	ENSBTAG00000006417
brown	ENSBTAG00000046314
brown	ENSBTAG00000010007
brown	ENSBTAG00000013068
brown	ENSBTAG00000032908
brown	ENSBTAG00000010982
brown	ENSBTAG00000009449
brown	ENSBTAG00000019180
brown	ENSBTAG00000014014
brown	ENSBTAG00000016967
brown	ENSBTAG00000011298
brown	ENSBTAG00000003421
brown	ENSBTAG00000005751
brown	ENSBTAG00000005136
brown	ENSBTAG00000014982
brown	ENSBTAG00000021318
brown	ENSBTAG00000030632
brown	ENSBTAG00000015115
brown	ENSBTAG00000020815
brown	ENSBTAG00000015450
brown	ENSBTAG00000004488
brown	ENSBTAG00000017512
brown	ENSBTAG00000001824
brown	ENSBTAG00000036282
brown	ENSBTAG00000002835
brown	ENSBTAG00000002707
brown	ENSBTAG00000016171
brown	ENSBTAG00000050837
brown	ENSBTAG00000000205
brown	ENSBTAG00000033254
brown	ENSBTAG00000021544
brown	ENSBTAG00000040061
brown	ENSBTAG00000021103
brown	ENSBTAG00000048782
brown	ENSBTAG00000003697
brown	ENSBTAG00000049416
brown	ENSBTAG00000015232
brown	ENSBTAG00000003906
brown	ENSBTAG00000016839
brown	ENSBTAG00000001405
brown	ENSBTAG00000014823
brown	ENSBTAG00000013781
brown	ENSBTAG00000012101
brown	ENSBTAG00000000668
brown	ENSBTAG00000009522
brown	ENSBTAG00000020376
brown	ENSBTAG00000053595
brown	ENSBTAG00000051486
brown	ENSBTAG00000011930
brown	ENSBTAG00000016593
brown	ENSBTAG00000007163
brown	ENSBTAG00000012391
brown	ENSBTAG00000007644
brown	ENSBTAG00000000315
brown	ENSBTAG00000003365
brown	ENSBTAG00000004712
brown	ENSBTAG00000008607
brown	ENSBTAG00000018629
brown	ENSBTAG00000015352
brown	ENSBTAG00000011067
brown	ENSBTAG00000010833
brown	ENSBTAG00000003791
brown	ENSBTAG00000005318
brown	ENSBTAG00000014991
brown	ENSBTAG00000054388
brown	ENSBTAG00000011538
brown	ENSBTAG00000006447
brown	ENSBTAG00000009663
brown	ENSBTAG00000013706
brown	ENSBTAG00000038195
[truncated: 8,920 more rows]
