# Supplementary material for: Protective Roles of Folic Acid in the Responses of Bovine Mammary Epithelial Cells to Different Virulent Staphylococcus aureus Strains
Source: Biology (Basel). 2021 Nov 12;10(11):1164. doi: 10.3390/biology10111164 (PMC8615268; doi:10.3390/biology10111164)
Supplement: Supplementary file 1 [file biology-10-01164-s001.zip › S3 DEGs summary.xlsx]

## Sheet: Sheet1
Summary of up and down DEGs in FA treated group vs control
Comparison	Number of DEGs	Down-regulated (%)	Up-regulated (%)	Unique DEGs (%)	Common DEGs
F vs. C	590	178 (30.17)	412 (69.83)	160 (27.12)	230
FL vs. L	834	248 (29.74)	586 (70.26)	163 (19.54)
FM vs. M	723	153 (21.16)	570 (78.84)	162 (22.41)
FMM vs. MM	1663	384 (23.09)	1279 (76.91)	822 (49.43)

## Sheet: Sheet2
Summary of up and down DEGs in S.aureus treated group vs control
Comparison	Number of DEGs	Down-regulated (%)	Up-regulated (%)	Unique DEGs (%)	Common DEGs
L vs. C	785	313 (39.87)	472 (60.13)	369 (47.01)	87
M vs. L	302	87 (28.81)	215 (71.19)	79 (26.16)
MM vs. C	586	258 (44.03)	328 (55.97)	286 (48.81)
