# Supplementary material for: Protective Roles of Folic Acid in the Responses of Bovine Mammary Epithelial Cells to Different Virulent Staphylococcus aureus Strains
Source: Biology (Basel). 2021 Nov 12;10(11):1164. doi: 10.3390/biology10111164 (PMC8615268; doi:10.3390/biology10111164)
Supplement: Supplementary file 1 [file biology-10-01164-s001.zip › S4 DEGs and DSGs details.xlsx]

## Sheet: Sheet1
Differentially expressed genes detected in S. aureus infection vs control
Ensembl ID	log2 Fold Change	padj	Comparison
ENSBTAG00000049202	-4.22803	0.00669907	L vs C
ENSBTAG00000040128	-2.34356	0	L vs C
ENSBTAG00000011437	1.41917	0	L vs C
ENSBTAG00000021025	1.93026	0	L vs C
ENSBTAG00000039466	2.35267	0	L vs C
ENSBTAG00000001244	2.84589	0	L vs C
ENSBTAG00000021176	3.84504	0	L vs C
ENSBTAG00000001788	1.08773	3.66901e-301	L vs C
ENSBTAG00000011007	1.74544	2.45041e-294	L vs C
ENSBTAG00000009513	1.68971	2.50385e-238	L vs C
ENSBTAG00000009214	1.70599	5.01277e-238	L vs C
ENSBTAG00000004660	-1.21022	2.68237e-237	L vs C
ENSBTAG00000008636	2.80934	7.12792e-233	L vs C
ENSBTAG00000021210	-1.26717	1.56749e-218	L vs C
ENSBTAG00000025898	-1.4085	1.51503e-214	L vs C
ENSBTAG00000052989	-2.02694	1.25773e-207	L vs C
ENSBTAG00000021273	1.40976	1.64844e-201	L vs C
ENSBTAG00000017378	3.31593	2.19857e-194	L vs C
ENSBTAG00000003650	2.21335	2.70198e-193	L vs C
ENSBTAG00000014915	-1.99326	1.14312e-192	L vs C
ENSBTAG00000021416	1.41353	8.69651e-192	L vs C
ENSBTAG00000022114	1.73262	5.25245e-184	L vs C
ENSBTAG00000008596	-1.60392	1.72427e-182	L vs C
ENSBTAG00000015113	-1.81042	4.13986e-182	L vs C
ENSBTAG00000000973	2.58487	1.3404e-176	L vs C
ENSBTAG00000025099	1.23306	2.06366e-173	L vs C
ENSBTAG00000002194	-1.77898	4.64021e-172	L vs C
ENSBTAG00000004787	2.30077	4.63883e-170	L vs C
ENSBTAG00000013863	1.61213	8.69262e-167	L vs C
ENSBTAG00000017564	1.97074	3.32323e-156	L vs C
ENSBTAG00000013148	2.1681	5.16713e-154	L vs C
ENSBTAG00000046391	1.07652	2.76632e-149	L vs C
ENSBTAG00000012518	1.48372	4.22661e-146	L vs C
ENSBTAG00000020745	-2.37271	2.14122e-145	L vs C
ENSBTAG00000003325	1.37687	7.84e-144	L vs C
ENSBTAG00000017112	-1.43781	4.14261e-135	L vs C
ENSBTAG00000000713	1.2861	4.71193e-134	L vs C
ENSBTAG00000054059	2.90371	1.81314e-131	L vs C
ENSBTAG00000014960	-1.49025	2.91108e-129	L vs C
ENSBTAG00000008411	-1.38145	5.11645e-129	L vs C
ENSBTAG00000005412	1.26295	1.02864e-126	L vs C
ENSBTAG00000002624	1.29255	2.97217e-126	L vs C
ENSBTAG00000014064	1.39977	2.98231e-126	L vs C
ENSBTAG00000000507	2.65866	4.10676e-126	L vs C
ENSBTAG00000001050	-1.07138	3.20343e-116	L vs C
ENSBTAG00000021272	-2.5276	5.46225e-116	L vs C
ENSBTAG00000040543	-2.24206	2.9756e-114	L vs C
ENSBTAG00000011403	2.05142	1.76554e-111	L vs C
ENSBTAG00000001825	2.01489	2.23113e-111	L vs C
ENSBTAG00000007732	2.24217	4.26568e-111	L vs C
ENSBTAG00000010030	2.13883	8.29011e-109	L vs C
ENSBTAG00000008783	-1.37107	1.2087e-106	L vs C
ENSBTAG00000015986	1.19794	4.71288e-106	L vs C
ENSBTAG00000005461	-1.25514	5.85739e-102	L vs C
ENSBTAG00000014401	1.48956	7.05105e-102	L vs C
ENSBTAG00000008483	-1.73505	2.29825e-101	L vs C
ENSBTAG00000006797	1.41006	2.91599e-101	L vs C
ENSBTAG00000004150	-1.22603	4.3883e-101	L vs C
ENSBTAG00000017124	-1.2219	1.77558e-99	L vs C
ENSBTAG00000018413	1.63612	2.58616e-97	L vs C
ENSBTAG00000012805	1.29636	1.02757e-96	L vs C
ENSBTAG00000020465	-1.01437	1.52295e-96	L vs C
ENSBTAG00000023730	1.10025	4.7579e-96	L vs C
ENSBTAG00000019246	-1.12189	7.19936e-96	L vs C
ENSBTAG00000002326	1.08335	9.28779e-96	L vs C
ENSBTAG00000021029	1.30809	1.08543e-95	L vs C
ENSBTAG00000051083	1.73337	1.60364e-94	L vs C
ENSBTAG00000010793	2.24198	8.621e-94	L vs C
ENSBTAG00000007718	-1.51329	3.01785e-92	L vs C
ENSBTAG00000001303	1.26423	3.83193e-92	L vs C
ENSBTAG00000017223	1.39433	1.87565e-90	L vs C
ENSBTAG00000044192	1.55563	5.5116e-90	L vs C
ENSBTAG00000030425	2.08056	2.25679e-89	L vs C
ENSBTAG00000021393	-1.40575	8.3259e-88	L vs C
ENSBTAG00000015163	1.36307	1.78998e-87	L vs C
ENSBTAG00000014006	1.17663	8.32334e-86	L vs C
ENSBTAG00000027081	1.95267	4.51161e-85	L vs C
ENSBTAG00000013406	1.61857	1.47015e-83	L vs C
ENSBTAG00000005741	1.46848	7.12849e-83	L vs C
ENSBTAG00000007431	1.91164	2.67023e-81	L vs C
ENSBTAG00000048591	1.57588	5.28169e-80	L vs C
ENSBTAG00000023947	1.05067	1.01703e-79	L vs C
ENSBTAG00000001535	1.27377	2.82554e-78	L vs C
ENSBTAG00000000898	1.99959	3.0074e-78	L vs C
ENSBTAG00000019866	1.0914	1.14012e-74	L vs C
ENSBTAG00000003089	1.91298	6.43741e-74	L vs C
ENSBTAG00000012374	-1.25627	8.8157e-74	L vs C
ENSBTAG00000003889	1.39922	1.7417e-73	L vs C
ENSBTAG00000000706	1.6229	3.58852e-73	L vs C
ENSBTAG00000008895	-1.70027	7.99012e-73	L vs C
ENSBTAG00000016234	1.35615	2.06581e-70	L vs C
ENSBTAG00000011338	2.07853	8.89507e-70	L vs C
ENSBTAG00000021809	-1.04478	1.27566e-69	L vs C
ENSBTAG00000043963	1.25536	1.22046e-68	L vs C
ENSBTAG00000012249	1.10434	3.20345e-68	L vs C
ENSBTAG00000010704	3.32051	1.39655e-67	L vs C
ENSBTAG00000015981	-1.19362	1.7152e-67	L vs C
ENSBTAG00000039425	1.05139	1.0851e-64	L vs C
ENSBTAG00000048432	-1.10505	1.56873e-64	L vs C
ENSBTAG00000008700	1.89608	1.58854e-64	L vs C
ENSBTAG00000006526	-1.07225	5.47808e-64	L vs C
ENSBTAG00000004588	-1.19467	1.41855e-63	L vs C
ENSBTAG00000003990	-1.09776	1.64793e-63	L vs C
ENSBTAG00000015541	1.536	7.99866e-63	L vs C
ENSBTAG00000000911	1.54877	1.64053e-62	L vs C
ENSBTAG00000020801	1.11189	3.5487e-62	L vs C
ENSBTAG00000024493	1.90747	7.42504e-62	L vs C
ENSBTAG00000016194	-1.547	1.53164e-61	L vs C
ENSBTAG00000019125	1.39252	5.66109e-61	L vs C
ENSBTAG00000047254	1.77121	9.74634e-61	L vs C
ENSBTAG00000023929	1.48284	1.19482e-60	L vs C
ENSBTAG00000006366	1.09851	2.01908e-60	L vs C
ENSBTAG00000007352	-1.2211	3.36663e-60	L vs C
ENSBTAG00000001509	-1.06357	3.40477e-60	L vs C
ENSBTAG00000032821	1.58976	6.87672e-60	L vs C
ENSBTAG00000000245	-1.05514	1.39393e-59	L vs C
ENSBTAG00000008705	-1.25113	3.72148e-58	L vs C
ENSBTAG00000038186	1.23555	4.04009e-58	L vs C
ENSBTAG00000053317	1.37218	5.92792e-58	L vs C
ENSBTAG00000021144	-1.74319	6.52586e-58	L vs C
ENSBTAG00000035182	2.65317	2.87941e-57	L vs C
ENSBTAG00000025101	2.07401	3.53842e-57	L vs C
ENSBTAG00000009565	-1.033	1.42322e-56	L vs C
ENSBTAG00000021245	-1.35203	1.64707e-55	L vs C
ENSBTAG00000021957	-1.44196	1.74732e-55	L vs C
ENSBTAG00000016045	-1.10998	2.49622e-55	L vs C
ENSBTAG00000015549	-1.58205	2.68743e-54	L vs C
ENSBTAG00000008271	3.03004	3.0284e-54	L vs C
ENSBTAG00000008401	-1.18539	3.90758e-54	L vs C
ENSBTAG00000021177	-1.36982	5.33656e-54	L vs C
ENSBTAG00000007047	-1.0683	7.80894e-54	L vs C
ENSBTAG00000003845	1.38731	8.76646e-54	L vs C
ENSBTAG00000020143	-1.1211	2.86083e-53	L vs C
ENSBTAG00000054218	2.35542	6.48477e-52	L vs C
ENSBTAG00000031287	1.75489	1.04944e-51	L vs C
ENSBTAG00000018134	1.49197	1.3832e-51	L vs C
ENSBTAG00000053356	-1.95894	3.85528e-51	L vs C
ENSBTAG00000004587	-1.48547	4.95389e-51	L vs C
ENSBTAG00000005085	-2.36958	1.2848e-50	L vs C
ENSBTAG00000002585	1.6737	1.24062e-49	L vs C
ENSBTAG00000012599	-1.21846	2.27372e-49	L vs C
ENSBTAG00000024539	-1.12131	3.97465e-49	L vs C
ENSBTAG00000052562	1.68479	9.39897e-49	L vs C
ENSBTAG00000017956	-1.7074	2.55909e-48	L vs C
ENSBTAG00000030667	-1.30584	4.11385e-48	L vs C
ENSBTAG00000053836	-1.28538	8.70903e-48	L vs C
ENSBTAG00000010273	-1.33629	1.29896e-47	L vs C
ENSBTAG00000010279	1.46665	5.21992e-47	L vs C
ENSBTAG00000000020	-1.01418	4.45298e-46	L vs C
ENSBTAG00000048887	-1.44698	6.89422e-46	L vs C
ENSBTAG00000011027	1.10744	1.91568e-45	L vs C
ENSBTAG00000003458	-1.18441	5.28872e-45	L vs C
ENSBTAG00000004322	1.24207	1.96311e-44	L vs C
ENSBTAG00000026278	1.2725	3.99237e-44	L vs C
ENSBTAG00000018130	1.23674	4.4648e-44	L vs C
ENSBTAG00000048029	-1.71687	6.59894e-44	L vs C
ENSBTAG00000011131	-1.78969	2.58091e-43	L vs C
ENSBTAG00000018237	4.34393	3.17832e-43	L vs C
ENSBTAG00000004499	-2.33575	1.50664e-42	L vs C
ENSBTAG00000033423	1.16273	1.63417e-42	L vs C
ENSBTAG00000052247	1.4457	5.92665e-42	L vs C
ENSBTAG00000004221	-1.38856	2.41217e-41	L vs C
ENSBTAG00000000009	1.03404	3.32885e-41	L vs C
ENSBTAG00000017462	-1.07628	4.67747e-41	L vs C
ENSBTAG00000006434	2.13117	8.85874e-41	L vs C
ENSBTAG00000021813	1.06324	1.08384e-40	L vs C
ENSBTAG00000001406	-2.58405	1.62363e-40	L vs C
ENSBTAG00000045507	1.22138	1.00069e-39	L vs C
ENSBTAG00000006138	-1.11589	1.95436e-39	L vs C
ENSBTAG00000046648	1.64111	4.16672e-39	L vs C
ENSBTAG00000009849	1.86516	6.15758e-39	L vs C
ENSBTAG00000011981	-1.11279	1.61685e-38	L vs C
ENSBTAG00000020928	1.45467	2.0471e-38	L vs C
ENSBTAG00000001801	1.53243	4.47447e-38	L vs C
ENSBTAG00000010820	1.58615	1.43022e-37	L vs C
ENSBTAG00000051082	1.16913	1.95065e-37	L vs C
ENSBTAG00000017456	1.01849	2.00424e-37	L vs C
ENSBTAG00000013990	1.65496	2.44503e-37	L vs C
ENSBTAG00000023787	-1.15419	5.1223e-37	L vs C
ENSBTAG00000015197	-1.05027	1.38892e-36	L vs C
ENSBTAG00000017150	1.02886	1.55908e-36	L vs C
ENSBTAG00000015818	-1.72624	1.89991e-36	L vs C
ENSBTAG00000053721	1.16803	4.73039e-36	L vs C
ENSBTAG00000048508	-1.41215	6.02977e-36	L vs C
ENSBTAG00000003526	1.79274	1.1113e-35	L vs C
ENSBTAG00000046699	1.55458	1.28364e-35	L vs C
ENSBTAG00000008250	-1.6153	2.61338e-35	L vs C
ENSBTAG00000021904	1.73828	3.13146e-35	L vs C
ENSBTAG00000003369	1.16583	3.94151e-35	L vs C
ENSBTAG00000001156	1.68551	5.41788e-35	L vs C
ENSBTAG00000030521	-1.21735	8.5655e-35	L vs C
ENSBTAG00000002765	-1.68899	2.98489e-34	L vs C
ENSBTAG00000031544	-1.13843	3.86882e-34	L vs C
ENSBTAG00000015351	-1.6286	5.31069e-34	L vs C
ENSBTAG00000014127	-2.05522	8.68714e-34	L vs C
ENSBTAG00000052504	1.6821	1.07625e-33	L vs C
ENSBTAG00000007763	-1.27608	1.21553e-33	L vs C
ENSBTAG00000002215	3.48885	2.29669e-33	L vs C
ENSBTAG00000006194	-1.32872	5.15846e-33	L vs C
ENSBTAG00000054057	-1.06349	2.33757e-32	L vs C
ENSBTAG00000055257	-1.00246	2.42259e-32	L vs C
ENSBTAG00000016060	1.62348	3.57612e-32	L vs C
ENSBTAG00000001146	1.24841	1.73137e-31	L vs C
ENSBTAG00000053007	1.05575	1.85596e-31	L vs C
ENSBTAG00000015509	1.29092	5.87295e-31	L vs C
ENSBTAG00000003741	-1.6308	1.15626e-30	L vs C
ENSBTAG00000003326	-1.32485	5.59707e-30	L vs C
ENSBTAG00000004413	1.0013	7.81936e-30	L vs C
ENSBTAG00000054580	-1.65954	1.49831e-29	L vs C
ENSBTAG00000011140	1.05415	2.18789e-29	L vs C
ENSBTAG00000019791	1.11529	2.22638e-29	L vs C
ENSBTAG00000000422	1.19491	1.16197e-28	L vs C
ENSBTAG00000010179	1.12713	2.92901e-28	L vs C
ENSBTAG00000033304	1.35029	4.42094e-28	L vs C
ENSBTAG00000000590	1.55287	5.11225e-28	L vs C
ENSBTAG00000006538	1.16752	9.18344e-28	L vs C
ENSBTAG00000047902	-1.38395	1.81149e-27	L vs C
ENSBTAG00000000177	1.11922	2.94402e-27	L vs C
ENSBTAG00000000278	3.36072	3.78079e-27	L vs C
ENSBTAG00000016374	1.2478	4.20193e-27	L vs C
ENSBTAG00000022244	1.05243	4.69046e-27	L vs C
ENSBTAG00000006367	-1.10711	9.84662e-27	L vs C
ENSBTAG00000010082	1.05569	2.23987e-25	L vs C
ENSBTAG00000013368	1.02301	2.35685e-25	L vs C
ENSBTAG00000018474	1.03379	3.89715e-25	L vs C
ENSBTAG00000017680	1.33639	4.59596e-25	L vs C
ENSBTAG00000012757	1.07498	1.18212e-24	L vs C
ENSBTAG00000004475	-1.71072	2.94137e-24	L vs C
ENSBTAG00000010350	-1.07499	5.62743e-24	L vs C
ENSBTAG00000007520	1.28588	6.41244e-24	L vs C
ENSBTAG00000009294	3.27323	6.85411e-24	L vs C
ENSBTAG00000050377	1.0792	8.21022e-24	L vs C
ENSBTAG00000055167	1.85772	1.44801e-23	L vs C
ENSBTAG00000021924	-1.33987	2.30408e-23	L vs C
ENSBTAG00000016239	1.41475	2.55533e-23	L vs C
ENSBTAG00000005615	-1.0908	3.09565e-23	L vs C
ENSBTAG00000013577	-1.56965	3.39011e-23	L vs C
ENSBTAG00000040253	3.27319	3.6714e-23	L vs C
ENSBTAG00000017103	1.43882	2.33447e-22	L vs C
ENSBTAG00000055140	-2.98018	2.4234e-22	L vs C
ENSBTAG00000008507	1.09924	3.04475e-22	L vs C
ENSBTAG00000026758	1.38807	3.29505e-22	L vs C
ENSBTAG00000024406	1.34725	4.09383e-22	L vs C
ENSBTAG00000001864	2.38201	5.58226e-22	L vs C
ENSBTAG00000011624	-2.03818	6.79404e-22	L vs C
ENSBTAG00000020056	1.10322	1.43805e-21	L vs C
ENSBTAG00000010622	1.83288	2.5956e-21	L vs C
ENSBTAG00000017069	-1.49752	2.64216e-21	L vs C
ENSBTAG00000013476	1.89297	2.92666e-21	L vs C
ENSBTAG00000003353	1.33661	3.96356e-21	L vs C
ENSBTAG00000000161	1.90318	4.87921e-21	L vs C
ENSBTAG00000015133	1.12553	6.60742e-21	L vs C
ENSBTAG00000011971	1.21218	1.2857e-20	L vs C
ENSBTAG00000006601	1.24628	2.79393e-20	L vs C
ENSBTAG00000013888	1.7876	3.48023e-20	L vs C
ENSBTAG00000021434	2.44253	4.90674e-20	L vs C
ENSBTAG00000002385	-1.14662	5.29533e-20	L vs C
ENSBTAG00000017599	-2.681	2.62384e-19	L vs C
ENSBTAG00000045795	-2.1826	3.97105e-19	L vs C
ENSBTAG00000034192	2.15921	4.68581e-19	L vs C
ENSBTAG00000005431	1.15457	6.67373e-19	L vs C
ENSBTAG00000015988	1.53953	6.74032e-19	L vs C
ENSBTAG00000016906	-1.03327	9.27955e-19	L vs C
ENSBTAG00000005244	2.08234	1.56933e-18	L vs C
ENSBTAG00000008656	1.32948	1.93052e-18	L vs C
ENSBTAG00000000033	1.63774	1.98322e-18	L vs C
ENSBTAG00000010085	1.41345	3.20152e-18	L vs C
ENSBTAG00000002170	1.24707	3.39058e-18	L vs C
ENSBTAG00000001729	-2.3251	1.75103e-17	L vs C
ENSBTAG00000025903	-1.3896	1.8663e-17	L vs C
ENSBTAG00000047650	1.2244	1.89916e-17	L vs C
ENSBTAG00000002757	3.10949	2.01767e-17	L vs C
ENSBTAG00000011734	1.05977	2.20545e-17	L vs C
ENSBTAG00000047807	1.05104	2.93532e-17	L vs C
ENSBTAG00000017284	1.13401	6.65234e-17	L vs C
ENSBTAG00000054318	1.51271	6.97257e-17	L vs C
ENSBTAG00000006679	2.06478	7.12616e-17	L vs C
ENSBTAG00000007689	-1.29387	7.16752e-17	L vs C
ENSBTAG00000000786	1.11424	1.03285e-16	L vs C
ENSBTAG00000013081	-1.40833	1.1692e-16	L vs C
ENSBTAG00000038600	1.17213	1.85835e-16	L vs C
ENSBTAG00000014831	-1.54568	1.87206e-16	L vs C
ENSBTAG00000047036	-1.22057	2.60055e-16	L vs C
ENSBTAG00000011992	-2.87983	2.71947e-16	L vs C
ENSBTAG00000006507	1.3061	3.5804e-16	L vs C
ENSBTAG00000012007	-1.27679	4.2132e-16	L vs C
ENSBTAG00000000648	2.24095	4.38549e-16	L vs C
ENSBTAG00000003074	1.18658	4.96804e-16	L vs C
ENSBTAG00000019177	-1.00065	5.28404e-16	L vs C
ENSBTAG00000011953	-1.07655	6.11058e-16	L vs C
ENSBTAG00000001785	1.07825	6.97829e-16	L vs C
ENSBTAG00000024115	1.48803	7.65453e-16	L vs C
ENSBTAG00000010371	-1.77977	1.13068e-15	L vs C
ENSBTAG00000006631	1.42057	1.28422e-15	L vs C
ENSBTAG00000047431	1.54039	1.4717e-15	L vs C
ENSBTAG00000009852	-1.54836	1.61526e-15	L vs C
ENSBTAG00000003196	1.52107	2.03592e-15	L vs C
ENSBTAG00000018016	-1.73006	2.67502e-15	L vs C
ENSBTAG00000020661	1.38225	5.46893e-15	L vs C
ENSBTAG00000006561	-1.77284	5.80404e-15	L vs C
ENSBTAG00000006355	-2.58409	7.90456e-15	L vs C
ENSBTAG00000053911	1.5627	8.8335e-15	L vs C
ENSBTAG00000042733	-1.29332	1.83736e-14	L vs C
ENSBTAG00000029994	1.5152	1.8736e-14	L vs C
ENSBTAG00000015618	-2.1833	2.68243e-14	L vs C
ENSBTAG00000012348	1.18031	5.1118e-14	L vs C
ENSBTAG00000013133	-1.05759	7.23206e-14	L vs C
ENSBTAG00000007765	1.26351	8.40964e-14	L vs C
ENSBTAG00000014435	1.7379	1.04472e-13	L vs C
ENSBTAG00000051768	-1.97072	1.25162e-13	L vs C
ENSBTAG00000010742	-1.73168	1.91503e-13	L vs C
ENSBTAG00000055119	1.83828	2.05676e-13	L vs C
ENSBTAG00000030162	1.08402	2.32967e-13	L vs C
ENSBTAG00000014218	-2.36394	3.1493e-13	L vs C
ENSBTAG00000015745	-1.14047	3.42084e-13	L vs C
ENSBTAG00000005091	-1.11358	4.15836e-13	L vs C
ENSBTAG00000005586	1.64539	6.94566e-13	L vs C
ENSBTAG00000051024	1.11106	1.20583e-12	L vs C
ENSBTAG00000052291	1.54603	1.23878e-12	L vs C
ENSBTAG00000016121	1.28963	1.66748e-12	L vs C
ENSBTAG00000003334	1.5939	1.73643e-12	L vs C
ENSBTAG00000000564	2.02824	2.16618e-12	L vs C
ENSBTAG00000017716	2.59158	2.16954e-12	L vs C
ENSBTAG00000017273	-1.14243	2.53598e-12	L vs C
ENSBTAG00000049478	-1.32084	2.82013e-12	L vs C
ENSBTAG00000020649	1.57503	5.01457e-12	L vs C
ENSBTAG00000013960	-1.2608	5.07329e-12	L vs C
ENSBTAG00000050313	-1.00248	5.63385e-12	L vs C
ENSBTAG00000015751	-2.80583	9.07068e-12	L vs C
ENSBTAG00000017950	-1.16143	9.98985e-12	L vs C
ENSBTAG00000032089	1.10534	1.05083e-11	L vs C
ENSBTAG00000013249	1.50953	1.07075e-11	L vs C
ENSBTAG00000021811	-1.82253	1.20877e-11	L vs C
ENSBTAG00000052494	-1.36436	1.38141e-11	L vs C
ENSBTAG00000012838	1.05263	1.41827e-11	L vs C
ENSBTAG00000050524	-1.02942	1.46417e-11	L vs C
ENSBTAG00000012031	1.10936	2.13398e-11	L vs C
ENSBTAG00000045824	-2.02857	2.55925e-11	L vs C
ENSBTAG00000000626	-1.59803	3.99898e-11	L vs C
ENSBTAG00000017104	1.03984	4.05522e-11	L vs C
ENSBTAG00000009362	1.50908	4.15768e-11	L vs C
ENSBTAG00000034075	-2.13859	4.97752e-11	L vs C
ENSBTAG00000002414	1.24802	6.07967e-11	L vs C
ENSBTAG00000014237	2.09441	1.01734e-10	L vs C
ENSBTAG00000050297	-1.07997	1.10154e-10	L vs C
ENSBTAG00000002826	1.10641	1.35391e-10	L vs C
ENSBTAG00000003069	-1.06861	1.6177e-10	L vs C
ENSBTAG00000017886	-1.79975	1.71367e-10	L vs C
ENSBTAG00000009835	1.24489	2.27238e-10	L vs C
ENSBTAG00000007149	1.07219	3.33398e-10	L vs C
ENSBTAG00000049377	-1.04995	3.91594e-10	L vs C
ENSBTAG00000050535	1.75026	3.98761e-10	L vs C
ENSBTAG00000039820	6.28019	4.04537e-10	L vs C
ENSBTAG00000015261	-1.21996	4.15023e-10	L vs C
ENSBTAG00000003791	-1.70896	6.62587e-10	L vs C
ENSBTAG00000019716	-1.5063	7.24775e-10	L vs C
ENSBTAG00000010797	3.21264	8.58166e-10	L vs C
ENSBTAG00000051540	1.53401	8.77322e-10	L vs C
ENSBTAG00000001570	-1.85392	9.17811e-10	L vs C
ENSBTAG00000004498	1.55396	1.03509e-09	L vs C
ENSBTAG00000009867	-1.10565	1.55746e-09	L vs C
ENSBTAG00000026812	-1.93934	2.27741e-09	L vs C
ENSBTAG00000050544	1.88576	2.39666e-09	L vs C
ENSBTAG00000018940	-1.29521	3.05276e-09	L vs C
ENSBTAG00000014357	1.32446	3.07306e-09	L vs C
ENSBTAG00000017504	-1.19887	4.08124e-09	L vs C
ENSBTAG00000014486	1.1767	4.37278e-09	L vs C
ENSBTAG00000019617	-1.43966	5.75758e-09	L vs C
ENSBTAG00000046753	2.59692	7.04543e-09	L vs C
ENSBTAG00000019870	-2.29361	7.46022e-09	L vs C
ENSBTAG00000049375	1.54501	7.88504e-09	L vs C
ENSBTAG00000009679	1.38675	1.22231e-08	L vs C
ENSBTAG00000052665	-1.09767	1.74142e-08	L vs C
ENSBTAG00000052099	1.56622	2.08731e-08	L vs C
ENSBTAG00000052632	1.13941	2.83879e-08	L vs C
ENSBTAG00000012558	-2.14047	4.18916e-08	L vs C
ENSBTAG00000018669	1.65521	5.30616e-08	L vs C
ENSBTAG00000005797	-1.0223	6.28756e-08	L vs C
ENSBTAG00000050058	-1.18344	7.78501e-08	L vs C
ENSBTAG00000053571	2.83992	8.2907e-08	L vs C
ENSBTAG00000013596	-1.17027	8.40379e-08	L vs C
ENSBTAG00000038495	2.0684	8.57587e-08	L vs C
ENSBTAG00000013884	1.16077	9.01052e-08	L vs C
ENSBTAG00000012656	1.00651	9.07058e-08	L vs C
ENSBTAG00000040257	3.40453	9.25465e-08	L vs C
ENSBTAG00000048367	2.26907	1.00897e-07	L vs C
ENSBTAG00000044091	-1.20506	1.26135e-07	L vs C
ENSBTAG00000016388	1.29163	1.5103e-07	L vs C
ENSBTAG00000025258	4.31455	1.54984e-07	L vs C
ENSBTAG00000005164	-1.44076	1.82051e-07	L vs C
ENSBTAG00000005963	1.12872	1.83545e-07	L vs C
ENSBTAG00000017478	1.10873	1.8837e-07	L vs C
ENSBTAG00000020992	1.55762	2.01703e-07	L vs C
ENSBTAG00000021609	-1.47021	2.19458e-07	L vs C
ENSBTAG00000017678	-1.08919	2.27198e-07	L vs C
ENSBTAG00000047613	1.25728	2.59066e-07	L vs C
ENSBTAG00000020352	3.3514	2.76552e-07	L vs C
ENSBTAG00000025664	-2.3749	2.92429e-07	L vs C
ENSBTAG00000013364	1.09936	3.13158e-07	L vs C
ENSBTAG00000010821	1.33237	3.28946e-07	L vs C
ENSBTAG00000001675	1.52285	3.28946e-07	L vs C
ENSBTAG00000010270	1.48966	3.71834e-07	L vs C
ENSBTAG00000011600	1.02877	4.22712e-07	L vs C
ENSBTAG00000001642	1.42248	4.93659e-07	L vs C
ENSBTAG00000015026	1.03289	5.4511e-07	L vs C
ENSBTAG00000039035	-1.37984	6.43654e-07	L vs C
ENSBTAG00000001730	1.69951	6.44904e-07	L vs C
ENSBTAG00000010999	-1.00931	8.33819e-07	L vs C
ENSBTAG00000031194	1.1904	8.64447e-07	L vs C
ENSBTAG00000000816	-1.22367	9.53263e-07	L vs C
ENSBTAG00000021899	1.40356	9.53263e-07	L vs C
ENSBTAG00000012785	1.15037	1.05295e-06	L vs C
ENSBTAG00000050786	5.70194	1.08125e-06	L vs C
ENSBTAG00000004388	2.74943	1.16383e-06	L vs C
ENSBTAG00000006716	1.14491	1.16666e-06	L vs C
ENSBTAG00000005111	1.09318	1.20959e-06	L vs C
ENSBTAG00000017969	2.87536	1.37484e-06	L vs C
ENSBTAG00000000707	3.1025	1.41981e-06	L vs C
ENSBTAG00000037768	-1.83663	1.4455e-06	L vs C
ENSBTAG00000014821	1.31791	1.83871e-06	L vs C
ENSBTAG00000004004	1.78341	2.1014e-06	L vs C
ENSBTAG00000050772	-1.66897	2.22792e-06	L vs C
ENSBTAG00000049228	1.06286	2.29193e-06	L vs C
ENSBTAG00000053542	1.10653	3.12742e-06	L vs C
ENSBTAG00000014882	3.91691	3.55156e-06	L vs C
ENSBTAG00000046264	-1.02705	3.56842e-06	L vs C
ENSBTAG00000005055	-1.09081	4.2754e-06	L vs C
ENSBTAG00000051310	-1.00867	4.40603e-06	L vs C
ENSBTAG00000004848	1.02145	4.71522e-06	L vs C
ENSBTAG00000016732	1.40556	4.80595e-06	L vs C
ENSBTAG00000040398	3.24864	4.88488e-06	L vs C
ENSBTAG00000048487	1.62472	6.33912e-06	L vs C
ENSBTAG00000054931	-2.19515	6.61222e-06	L vs C
ENSBTAG00000011914	1.28224	6.70067e-06	L vs C
ENSBTAG00000039197	-1.58231	6.95811e-06	L vs C
ENSBTAG00000018975	1.31846	7.01058e-06	L vs C
ENSBTAG00000018432	5.2229	7.35522e-06	L vs C
ENSBTAG00000021375	-2.5418	7.66012e-06	L vs C
ENSBTAG00000048516	1.27693	8.51778e-06	L vs C
ENSBTAG00000004488	1.05204	8.75365e-06	L vs C
ENSBTAG00000048701	-1.9161	8.9618e-06	L vs C
ENSBTAG00000040111	1.19442	8.97098e-06	L vs C
ENSBTAG00000014920	1.79522	9.22642e-06	L vs C
ENSBTAG00000018966	1.17741	1.04808e-05	L vs C
ENSBTAG00000006432	-1.35754	1.14722e-05	L vs C
ENSBTAG00000054695	-2.22162	1.35971e-05	L vs C
ENSBTAG00000005475	1.55513	1.39863e-05	L vs C
ENSBTAG00000007348	1.43505	1.44432e-05	L vs C
ENSBTAG00000020199	2.02338	1.45794e-05	L vs C
ENSBTAG00000021835	2.08303	1.4743e-05	L vs C
ENSBTAG00000003946	1.14572	1.7863e-05	L vs C
ENSBTAG00000014975	3.06543	1.81405e-05	L vs C
ENSBTAG00000040477	-2.07558	1.88907e-05	L vs C
ENSBTAG00000014069	-1.19194	1.98602e-05	L vs C
ENSBTAG00000014162	1.71501	2.13377e-05	L vs C
ENSBTAG00000030876	3.3902	2.37298e-05	L vs C
ENSBTAG00000005162	-1.13788	2.42169e-05	L vs C
ENSBTAG00000011733	-3.31258	2.82154e-05	L vs C
ENSBTAG00000051412	1.15203	2.82286e-05	L vs C
ENSBTAG00000031231	1.53899	2.90052e-05	L vs C
ENSBTAG00000050389	1.69253	2.93553e-05	L vs C
ENSBTAG00000000494	1.3815	3.13387e-05	L vs C
ENSBTAG00000018703	-1.75079	3.15828e-05	L vs C
ENSBTAG00000054317	1.1181	5.17672e-05	L vs C
ENSBTAG00000008900	-1.00593	5.28941e-05	L vs C
ENSBTAG00000017026	1.68966	5.47375e-05	L vs C
ENSBTAG00000007514	-1.54163	5.68765e-05	L vs C
ENSBTAG00000011337	-1.00801	5.85333e-05	L vs C
ENSBTAG00000034106	2.67072	5.85333e-05	L vs C
ENSBTAG00000018235	1.38357	5.9204e-05	L vs C
ENSBTAG00000033603	2.46182	5.92498e-05	L vs C
ENSBTAG00000052787	2.39104	6.02618e-05	L vs C
ENSBTAG00000004662	-1.63278	6.03071e-05	L vs C
ENSBTAG00000051068	2.09118	6.39611e-05	L vs C
ENSBTAG00000012478	1.19967	6.77378e-05	L vs C
ENSBTAG00000017500	-1.32834	7.31139e-05	L vs C
ENSBTAG00000050877	-1.97987	7.44339e-05	L vs C
ENSBTAG00000000224	1.20383	7.56145e-05	L vs C
ENSBTAG00000050371	2.05063	8.73622e-05	L vs C
ENSBTAG00000026527	1.27222	8.82726e-05	L vs C
ENSBTAG00000025554	2.62209	9.30802e-05	L vs C
ENSBTAG00000052132	1.06066	0.000110702	L vs C
ENSBTAG00000050775	2.71328	0.000111914	L vs C
ENSBTAG00000052904	1.02633	0.000123224	L vs C
ENSBTAG00000012297	1.19575	0.000131532	L vs C
ENSBTAG00000020261	-1.48564	0.00014095	L vs C
ENSBTAG00000020582	-1.64679	0.000142708	L vs C
ENSBTAG00000046803	2.62315	0.000146717	L vs C
ENSBTAG00000003600	1.64119	0.000157249	L vs C
ENSBTAG00000021316	1.34078	0.000162595	L vs C
ENSBTAG00000004305	-1.10075	0.00018654	L vs C
ENSBTAG00000042388	3.81635	0.000187983	L vs C
ENSBTAG00000011936	-1.45785	0.000194531	L vs C
ENSBTAG00000049914	-2.03134	0.000196774	L vs C
ENSBTAG00000034147	4.6228	0.000196851	L vs C
ENSBTAG00000033748	-1.86391	0.000200925	L vs C
ENSBTAG00000050072	2.35311	0.000209679	L vs C
ENSBTAG00000000414	-1.28105	0.000218389	L vs C
ENSBTAG00000016494	1.29673	0.00021916	L vs C
ENSBTAG00000009828	-1.00851	0.000230519	L vs C
ENSBTAG00000052988	-1.23769	0.000259307	L vs C
ENSBTAG00000003531	-2.14233	0.000275131	L vs C
ENSBTAG00000005372	-1.50835	0.000301498	L vs C
ENSBTAG00000019585	-1.92592	0.000315834	L vs C
ENSBTAG00000006121	-1.62033	0.000340407	L vs C
ENSBTAG00000014132	-1.03613	0.000354299	L vs C
ENSBTAG00000052091	1.03627	0.000354969	L vs C
ENSBTAG00000009182	-1.3793	0.00036402	L vs C
ENSBTAG00000038844	1.46591	0.000408013	L vs C
ENSBTAG00000001605	3.37939	0.000411638	L vs C
ENSBTAG00000002138	3.27311	0.000416687	L vs C
ENSBTAG00000016692	-4.10307	0.000431479	L vs C
ENSBTAG00000044430	-2.23437	0.000465618	L vs C
ENSBTAG00000038662	2.05687	0.000491596	L vs C
ENSBTAG00000021328	2.79383	0.000504542	L vs C
ENSBTAG00000007208	1.30709	0.00052142	L vs C
ENSBTAG00000006939	2.29735	0.00063282	L vs C
ENSBTAG00000012475	-1.70861	0.000759551	L vs C
ENSBTAG00000019772	3.47398	0.000829632	L vs C
ENSBTAG00000016726	1.01227	0.0008609	L vs C
ENSBTAG00000048526	1.08475	0.00087481	L vs C
ENSBTAG00000053928	1.02656	0.000876985	L vs C
ENSBTAG00000050602	1.07817	0.000880013	L vs C
ENSBTAG00000008097	2.28322	0.000882523	L vs C
ENSBTAG00000007773	2.15641	0.000893959	L vs C
ENSBTAG00000010316	1.55084	0.000938602	L vs C
ENSBTAG00000037649	1.97777	0.00107592	L vs C
ENSBTAG00000000128	-1.71166	0.0011669	L vs C
ENSBTAG00000002938	1.50784	0.00120477	L vs C
ENSBTAG00000048854	1.66418	0.00124956	L vs C
ENSBTAG00000007243	4.02593	0.00131987	L vs C
ENSBTAG00000002390	4.41599	0.00134404	L vs C
ENSBTAG00000002669	-1.41984	0.00134741	L vs C
ENSBTAG00000011241	-2.1194	0.00137205	L vs C
ENSBTAG00000009599	4.59294	0.00137882	L vs C
ENSBTAG00000011820	1.13057	0.00138673	L vs C
ENSBTAG00000010384	1.11042	0.0013933	L vs C
ENSBTAG00000046862	1.18228	0.00141394	L vs C
ENSBTAG00000044600	-1.58579	0.0014401	L vs C
ENSBTAG00000024081	3.73916	0.00153491	L vs C
ENSBTAG00000055192	-1.16139	0.00156022	L vs C
ENSBTAG00000005031	1.14164	0.00161662	L vs C
ENSBTAG00000050989	-1.24567	0.00206465	L vs C
ENSBTAG00000051803	1.67124	0.00223497	L vs C
ENSBTAG00000032531	2.66869	0.00225695	L vs C
ENSBTAG00000024545	-3.79945	0.00230403	L vs C
ENSBTAG00000054146	-1.23174	0.00241964	L vs C
ENSBTAG00000044021	3.64102	0.00248729	L vs C
ENSBTAG00000009705	-1.20544	0.00260252	L vs C
ENSBTAG00000050402	3.99699	0.00284312	L vs C
ENSBTAG00000024272	2.79974	0.00289611	L vs C
ENSBTAG00000008467	-3.8276	0.00292836	L vs C
ENSBTAG00000015681	-1.27704	0.00296302	L vs C
ENSBTAG00000017271	1.42684	0.00296302	L vs C
ENSBTAG00000002192	-1.56548	0.00297417	L vs C
ENSBTAG00000018645	4.43893	0.00297417	L vs C
ENSBTAG00000040432	1.24056	0.00299864	L vs C
ENSBTAG00000050172	1.18481	0.00305595	L vs C
ENSBTAG00000012039	-1.53267	0.0030614	L vs C
ENSBTAG00000021588	1.26583	0.00308125	L vs C
ENSBTAG00000003775	4.07348	0.00316462	L vs C
ENSBTAG00000006560	1.30754	0.00323435	L vs C
ENSBTAG00000010361	2.02819	0.00325586	L vs C
ENSBTAG00000009277	-1.67165	0.00328434	L vs C
ENSBTAG00000013848	-2.15574	0.00334841	L vs C
ENSBTAG00000020792	-1.18166	0.00343735	L vs C
ENSBTAG00000054817	1.12379	0.00348182	L vs C
ENSBTAG00000004464	1.07884	0.00352451	L vs C
ENSBTAG00000050112	1.27305	0.00367424	L vs C
ENSBTAG00000053947	-2.37875	0.00374492	L vs C
ENSBTAG00000048959	2.44094	0.00378554	L vs C
ENSBTAG00000016116	1.57459	0.00379295	L vs C
ENSBTAG00000053620	-1.01548	0.00382341	L vs C
ENSBTAG00000000745	-1.03051	0.00389988	L vs C
ENSBTAG00000033169	3.2844	0.00391106	L vs C
ENSBTAG00000006804	-1.12061	0.00396639	L vs C
ENSBTAG00000053205	-1.26865	0.003983	L vs C
ENSBTAG00000002804	1.58156	0.0040305	L vs C
ENSBTAG00000048655	-1.14494	0.00420669	L vs C
ENSBTAG00000012071	1.36967	0.00425491	L vs C
ENSBTAG00000019612	1.28594	0.00433235	L vs C
ENSBTAG00000005585	-1.2759	0.00433534	L vs C
ENSBTAG00000001455	1.06765	0.00440843	L vs C
ENSBTAG00000007449	1.76362	0.00459628	L vs C
ENSBTAG00000026813	-1.35615	0.0046235	L vs C
ENSBTAG00000021111	2.09904	0.00467508	L vs C
ENSBTAG00000052375	1.50531	0.00489549	L vs C
ENSBTAG00000032782	-2.06874	0.00507937	L vs C
ENSBTAG00000029914	-1.04479	0.00520889	L vs C
ENSBTAG00000001920	1.0191	0.00523601	L vs C
ENSBTAG00000012897	1.62499	0.0053605	L vs C
ENSBTAG00000001151	1.40291	0.00536732	L vs C
ENSBTAG00000052731	2.53731	0.00555635	L vs C
ENSBTAG00000045149	-1.05494	0.00558652	L vs C
ENSBTAG00000009132	1.51642	0.00562476	L vs C
ENSBTAG00000015961	-1.31488	0.00576587	L vs C
ENSBTAG00000054456	2.66402	0.00581236	L vs C
ENSBTAG00000051218	1.14379	0.00589915	L vs C
ENSBTAG00000026751	1.13217	0.00600209	L vs C
ENSBTAG00000034295	1.74456	0.00603292	L vs C
ENSBTAG00000049026	1.51518	0.00606877	L vs C
ENSBTAG00000043639	-2.58727	0.0060976	L vs C
ENSBTAG00000025597	1.01309	0.0062427	L vs C
ENSBTAG00000042458	1.93086	0.00632447	L vs C
ENSBTAG00000014400	1.05759	0.00636725	L vs C
ENSBTAG00000049059	1.1239	0.00658674	L vs C
ENSBTAG00000054820	-1.25454	0.00659625	L vs C
ENSBTAG00000042284	-1.97597	0.00670742	L vs C
ENSBTAG00000003387	1.55099	0.00677145	L vs C
ENSBTAG00000019506	-1.06972	0.00677655	L vs C
ENSBTAG00000046333	-2.75296	0.00679917	L vs C
ENSBTAG00000017194	2.99747	0.0068684	L vs C
ENSBTAG00000012140	-1.43214	0.00690549	L vs C
ENSBTAG00000014698	-1.00509	0.00695168	L vs C
ENSBTAG00000040000	1.60705	0.00714689	L vs C
ENSBTAG00000011666	-1.05817	0.00724898	L vs C
ENSBTAG00000007286	2.43823	0.00727481	L vs C
ENSBTAG00000003398	4.64483	0.007292	L vs C
ENSBTAG00000014762	1.03141	0.00733888	L vs C
ENSBTAG00000048946	-1.31444	0.0075709	L vs C
ENSBTAG00000054394	-1.76115	0.00784141	L vs C
ENSBTAG00000049519	-3.62053	0.00787885	L vs C
ENSBTAG00000020196	-1.2104	0.00800573	L vs C
ENSBTAG00000040244	1.94598	0.00827382	L vs C
ENSBTAG00000054072	-1.40019	0.0082884	L vs C
ENSBTAG00000012409	-1.66078	0.00858643	L vs C
ENSBTAG00000018245	-1.34409	0.0086277	L vs C
ENSBTAG00000018948	1.27491	0.0091823	L vs C
ENSBTAG00000021874	1.23181	0.00940675	L vs C
ENSBTAG00000006730	1.49319	0.00949612	L vs C
ENSBTAG00000006688	-1.29018	0.00949752	L vs C
ENSBTAG00000053766	1.57307	0.00970224	L vs C
ENSBTAG00000012541	3.81711	0.00987749	L vs C
ENSBTAG00000000504	1.04537	0.0101024	L vs C
ENSBTAG00000048392	-1.32793	0.0103681	L vs C
ENSBTAG00000049593	1.66695	0.0105025	L vs C
ENSBTAG00000003110	-1.08166	0.0105197	L vs C
ENSBTAG00000009430	-1.45301	0.0105908	L vs C
ENSBTAG00000024437	1.58236	0.0109054	L vs C
ENSBTAG00000046742	-1.14997	0.011096	L vs C
ENSBTAG00000000667	2.50011	0.0111113	L vs C
ENSBTAG00000039329	-1.03692	0.0111704	L vs C
ENSBTAG00000014705	1.1527	0.0112146	L vs C
ENSBTAG00000048470	-1.37684	0.0114399	L vs C
ENSBTAG00000029956	-1.76093	0.0119669	L vs C
ENSBTAG00000021048	-1.03808	0.0121367	L vs C
ENSBTAG00000016169	1.05569	0.0122656	L vs C
ENSBTAG00000051503	2.60969	0.0123714	L vs C
ENSBTAG00000051677	-3.8096	0.0126517	L vs C
ENSBTAG00000052931	3.43831	0.0126866	L vs C
ENSBTAG00000001100	1.37002	0.0128566	L vs C
ENSBTAG00000017285	-3.81004	0.0134506	L vs C
ENSBTAG00000050742	1.17685	0.0136469	L vs C
ENSBTAG00000008817	-1.9776	0.0139457	L vs C
ENSBTAG00000009292	3.63803	0.0140531	L vs C
ENSBTAG00000018422	1.10888	0.0159985	L vs C
ENSBTAG00000034323	3.93894	0.01601	L vs C
ENSBTAG00000003152	-1.57438	0.0161083	L vs C
ENSBTAG00000038878	-1.25301	0.0161222	L vs C
ENSBTAG00000000910	-1.79785	0.016295	L vs C
ENSBTAG00000018366	2.77569	0.0163988	L vs C
ENSBTAG00000016158	1.50835	0.0164146	L vs C
ENSBTAG00000009768	2.00009	0.0168976	L vs C
ENSBTAG00000005141	2.80223	0.0170774	L vs C
ENSBTAG00000044766	-1.0035	0.0174546	L vs C
ENSBTAG00000008216	1.00437	0.0179106	L vs C
ENSBTAG00000043468	1.0923	0.0180315	L vs C
ENSBTAG00000020253	1.09299	0.0181217	L vs C
ENSBTAG00000017986	4.05477	0.0183017	L vs C
ENSBTAG00000040103	-2.29783	0.0186339	L vs C
ENSBTAG00000020520	1.28145	0.018643	L vs C
ENSBTAG00000054516	1.19665	0.0190519	L vs C
ENSBTAG00000050784	-3.73253	0.0193228	L vs C
ENSBTAG00000007496	4.09125	0.0194779	L vs C
ENSBTAG00000021916	-1.93773	0.0199636	L vs C
ENSBTAG00000016061	1.731	0.0203976	L vs C
ENSBTAG00000052862	3.03334	0.0204981	L vs C
ENSBTAG00000004570	1.478	0.0207691	L vs C
ENSBTAG00000013002	2.82784	0.0208795	L vs C
ENSBTAG00000020350	2.27454	0.0214099	L vs C
ENSBTAG00000054075	1.36605	0.0214394	L vs C
ENSBTAG00000037799	1.65389	0.0219559	L vs C
ENSBTAG00000004885	-2.69973	0.0223453	L vs C
ENSBTAG00000015296	3.30182	0.022616	L vs C
ENSBTAG00000054818	-2.26323	0.0226701	L vs C
ENSBTAG00000003629	-2.70616	0.0237549	L vs C
ENSBTAG00000003737	-1.09345	0.0242044	L vs C
ENSBTAG00000019406	1.01063	0.0250782	L vs C
ENSBTAG00000052403	2.07819	0.0254116	L vs C
ENSBTAG00000003200	-2.77037	0.0255924	L vs C
ENSBTAG00000008272	-1.78665	0.0258318	L vs C
ENSBTAG00000020854	1.14692	0.0259534	L vs C
ENSBTAG00000051909	-1.19394	0.0263866	L vs C
ENSBTAG00000034555	-1.27207	0.02649	L vs C
ENSBTAG00000033367	-1.53599	0.0273967	L vs C
ENSBTAG00000012681	1.00392	0.0274921	L vs C
ENSBTAG00000052794	1.53779	0.0275568	L vs C
ENSBTAG00000012261	2.59362	0.0277548	L vs C
ENSBTAG00000048462	1.9889	0.0287795	L vs C
ENSBTAG00000007741	1.05944	0.0288274	L vs C
ENSBTAG00000046928	-1.8669	0.0288697	L vs C
ENSBTAG00000048435	3.85887	0.0288966	L vs C
ENSBTAG00000050757	3.82213	0.0289184	L vs C
ENSBTAG00000021408	-2.24309	0.0292433	L vs C
ENSBTAG00000017670	1.47475	0.0292497	L vs C
ENSBTAG00000006036	-1.31514	0.0293979	L vs C
ENSBTAG00000010314	2.94635	0.0295199	L vs C
ENSBTAG00000049314	-1.21214	0.0295382	L vs C
ENSBTAG00000046411	2.53565	0.0302724	L vs C
ENSBTAG00000009017	1.41861	0.0305554	L vs C
ENSBTAG00000010362	2.90127	0.0310074	L vs C
ENSBTAG00000017045	3.15286	0.0310393	L vs C
ENSBTAG00000038169	3.95727	0.0317865	L vs C
ENSBTAG00000001078	1.16404	0.0324185	L vs C
ENSBTAG00000017882	2.41591	0.0324426	L vs C
ENSBTAG00000010967	-3.84237	0.0324613	L vs C
ENSBTAG00000052421	1.30396	0.0328435	L vs C
ENSBTAG00000021696	-1.11343	0.0329172	L vs C
ENSBTAG00000000032	1.69631	0.0329172	L vs C
ENSBTAG00000053930	-1.37554	0.032968	L vs C
ENSBTAG00000046052	1.38501	0.0332373	L vs C
ENSBTAG00000011271	-2.82529	0.0338462	L vs C
ENSBTAG00000007651	1.04027	0.0347036	L vs C
ENSBTAG00000013861	-2.35295	0.035212	L vs C
ENSBTAG00000006851	-2.33805	0.0353099	L vs C
ENSBTAG00000001969	-1.0108	0.0353666	L vs C
ENSBTAG00000017884	-2.54368	0.0354818	L vs C
ENSBTAG00000050312	1.76145	0.0354984	L vs C
ENSBTAG00000012526	2.05985	0.0356662	L vs C
ENSBTAG00000011321	1.09442	0.0359413	L vs C
ENSBTAG00000032206	1.44293	0.0363929	L vs C
ENSBTAG00000046409	-1.44134	0.036464	L vs C
ENSBTAG00000051055	2.56846	0.0365059	L vs C
ENSBTAG00000025812	-3.32412	0.0366677	L vs C
ENSBTAG00000052381	3.28288	0.0370619	L vs C
ENSBTAG00000011651	-1.13266	0.0371058	L vs C
ENSBTAG00000053715	-2.77907	0.0379276	L vs C
ENSBTAG00000054537	-1.08397	0.0379458	L vs C
ENSBTAG00000050607	2.33242	0.0380087	L vs C
ENSBTAG00000045010	-2.19782	0.0381957	L vs C
ENSBTAG00000049568	-1.33577	0.0386852	L vs C
ENSBTAG00000010880	-1.40228	0.0389649	L vs C
ENSBTAG00000050311	-3.62214	0.0392676	L vs C
ENSBTAG00000039426	1.03648	0.0393456	L vs C
ENSBTAG00000011682	3.91442	0.0393647	L vs C
ENSBTAG00000003088	-1.93897	0.0397786	L vs C
ENSBTAG00000046662	1.62139	0.0397965	L vs C
ENSBTAG00000012043	1.70103	0.0398266	L vs C
ENSBTAG00000042305	2.07774	0.0406026	L vs C
ENSBTAG00000032538	-1.18259	0.0409134	L vs C
ENSBTAG00000012729	-1.41748	0.0410514	L vs C
ENSBTAG00000046555	1.34834	0.0413767	L vs C
ENSBTAG00000042865	-3.21921	0.0419346	L vs C
ENSBTAG00000006686	-1.10286	0.0419346	L vs C
ENSBTAG00000055059	1.73881	0.0422774	L vs C
ENSBTAG00000003666	-1.6217	0.0424752	L vs C
ENSBTAG00000052813	-1.90145	0.0425124	L vs C
ENSBTAG00000029848	-1.66706	0.0428382	L vs C
ENSBTAG00000015273	1.13944	0.0430516	L vs C
ENSBTAG00000007554	-1.67748	0.0431431	L vs C
ENSBTAG00000000240	1.28037	0.0431431	L vs C
ENSBTAG00000008951	-1.18958	0.0437968	L vs C
ENSBTAG00000052354	-1.21156	0.0447613	L vs C
ENSBTAG00000053347	1.56976	0.0448162	L vs C
ENSBTAG00000052983	-3.89689	0.044976	L vs C
ENSBTAG00000010874	-2.01382	0.0451491	L vs C
ENSBTAG00000050643	-1.60487	0.0452259	L vs C
ENSBTAG00000005063	1.24369	0.0455604	L vs C
ENSBTAG00000055309	1.81377	0.0464749	L vs C
ENSBTAG00000002929	2.04496	0.0467271	L vs C
ENSBTAG00000005010	1.01286	0.0467767	L vs C
ENSBTAG00000009332	-3.14451	0.0467858	L vs C
ENSBTAG00000050065	2.10827	0.0468566	L vs C
ENSBTAG00000017866	-1.20018	0.0470356	L vs C
ENSBTAG00000001745	-3.00931	0.048133	L vs C
ENSBTAG00000038286	2.11953	0.0485254	L vs C
ENSBTAG00000052897	-2.7303	0.0489179	L vs C
ENSBTAG00000046169	3.81009	0.0489872	L vs C
ENSBTAG00000015470	2.81921	0.0490733	L vs C
ENSBTAG00000018331	3.01862	0.0491467	L vs C
ENSBTAG00000022246	1.60553	0.0494273	L vs C
ENSBTAG00000053367	3.65134	0.04958	L vs C
ENSBTAG00000012192	1.2209	0.0497516	L vs C
ENSBTAG00000047432	1.61607	0.049857	L vs C
ENSBTAG00000006807	-1.83286	0.0499236	L vs C
ENSBTAG00000043639	-4.59245	0.000100257	M vs C
ENSBTAG00000011733	-3.12406	4.5336e-05	M vs C
ENSBTAG00000023976	-2.69185	0.00872165	M vs C
ENSBTAG00000053144	-2.49193	0.021451	M vs C
ENSBTAG00000014127	-2.4755	1.78316e-46	M vs C
ENSBTAG00000029955	-2.40993	0.00845525	M vs C
ENSBTAG00000013861	-2.28285	0.00832786	M vs C
ENSBTAG00000014218	-2.23514	5.57354e-10	M vs C
ENSBTAG00000044430	-2.16619	0.00112037	M vs C
ENSBTAG00000039035	-2.15208	1.06669e-16	M vs C
ENSBTAG00000050339	-2.06933	0.017288	M vs C
ENSBTAG00000011959	-1.99507	0.0109915	M vs C
ENSBTAG00000053391	-1.91584	0.00289567	M vs C
ENSBTAG00000042661	-1.86671	0.0108599	M vs C
ENSBTAG00000052989	-1.85876	4.55454e-265	M vs C
ENSBTAG00000000816	-1.82947	3.48495e-11	M vs C
ENSBTAG00000043732	-1.82424	0.00877042	M vs C
ENSBTAG00000048523	-1.82278	0.0333946	M vs C
ENSBTAG00000050643	-1.81817	0.0166035	M vs C
ENSBTAG00000053848	-1.80951	0.0114464	M vs C
ENSBTAG00000040128	-1.78883	7.96316e-213	M vs C
ENSBTAG00000010371	-1.76892	1.2088e-18	M vs C
ENSBTAG00000006367	-1.73525	2.98658e-88	M vs C
ENSBTAG00000003088	-1.69098	0.0389421	M vs C
ENSBTAG00000052354	-1.63648	0.00632926	M vs C
ENSBTAG00000010880	-1.57817	0.0254681	M vs C
ENSBTAG00000021245	-1.50999	2.39234e-94	M vs C
ENSBTAG00000052934	-1.50577	0.0135439	M vs C
ENSBTAG00000029914	-1.50215	1.93591e-05	M vs C
ENSBTAG00000051310	-1.44966	1.1882e-11	M vs C
ENSBTAG00000045149	-1.42733	0.00224242	M vs C
ENSBTAG00000004499	-1.42729	3.25607e-38	M vs C
ENSBTAG00000021681	-1.40668	0.00204914	M vs C
ENSBTAG00000008250	-1.40534	1.2266e-22	M vs C
ENSBTAG00000011992	-1.39722	0.00150536	M vs C
ENSBTAG00000013848	-1.37689	0.0176542	M vs C
ENSBTAG00000009354	-1.36687	0.00923202	M vs C
ENSBTAG00000015113	-1.35048	5.80694e-92	M vs C
ENSBTAG00000016194	-1.34138	1.31898e-94	M vs C
ENSBTAG00000019716	-1.32417	3.38926e-08	M vs C
ENSBTAG00000007047	-1.32273	2.9321e-99	M vs C
ENSBTAG00000015751	-1.32261	0.000590129	M vs C
ENSBTAG00000008596	-1.30071	6.33579e-126	M vs C
ENSBTAG00000017599	-1.2943	2.58061e-08	M vs C
ENSBTAG00000052988	-1.29085	0.000212069	M vs C
ENSBTAG00000016202	-1.28467	0.0320337	M vs C
ENSBTAG00000002869	-1.27876	5.1353e-107	M vs C
ENSBTAG00000003737	-1.27125	0.00764772	M vs C
ENSBTAG00000024539	-1.25159	1.18015e-73	M vs C
ENSBTAG00000055140	-1.24745	1.08549e-07	M vs C
ENSBTAG00000054931	-1.24455	1.83867e-05	M vs C
ENSBTAG00000015618	-1.23223	1.26825e-07	M vs C
ENSBTAG00000003458	-1.22116	2.29078e-52	M vs C
ENSBTAG00000017446	-1.2204	6.34808e-05	M vs C
ENSBTAG00000055192	-1.19619	0.00161468	M vs C
ENSBTAG00000009430	-1.19509	0.025268	M vs C
ENSBTAG00000006561	-1.19048	5.03968e-17	M vs C
ENSBTAG00000014069	-1.18223	8.30855e-05	M vs C
ENSBTAG00000044774	-1.18004	0.0483975	M vs C
ENSBTAG00000029989	-1.1704	0.00520809	M vs C
ENSBTAG00000007718	-1.15779	3.53136e-83	M vs C
ENSBTAG00000044766	-1.14864	0.00776394	M vs C
ENSBTAG00000050297	-1.12694	1.0327e-10	M vs C
ENSBTAG00000009353	-1.12349	0.0411453	M vs C
ENSBTAG00000015875	-1.1152	0.0376273	M vs C
ENSBTAG00000004587	-1.11394	1.15146e-64	M vs C
ENSBTAG00000008411	-1.0917	1.711e-97	M vs C
ENSBTAG00000002488	-1.09165	0.0131462	M vs C
ENSBTAG00000012475	-1.09135	0.0171449	M vs C
ENSBTAG00000054207	-1.08461	0.037762	M vs C
ENSBTAG00000011624	-1.07975	5.97783e-05	M vs C
ENSBTAG00000002194	-1.07818	6.58057e-73	M vs C
ENSBTAG00000002331	-1.07797	0.0475171	M vs C
ENSBTAG00000007799	-1.06623	0.0239636	M vs C
ENSBTAG00000019002	-1.04108	0.00506876	M vs C
ENSBTAG00000048264	-1.03751	0.0207259	M vs C
ENSBTAG00000040543	-1.03664	2.03765e-47	M vs C
ENSBTAG00000006551	-1.03328	0.0163282	M vs C
ENSBTAG00000008088	-1.03006	0.00619829	M vs C
ENSBTAG00000010047	-1.02318	5.04112e-09	M vs C
ENSBTAG00000018016	-1.02255	8.82385e-05	M vs C
ENSBTAG00000033690	-1.0153	3.46356e-16	M vs C
ENSBTAG00000003110	-1.01259	0.0087972	M vs C
ENSBTAG00000006194	-1.00914	3.78716e-19	M vs C
ENSBTAG00000008705	-1.00913	9.95108e-71	M vs C
ENSBTAG00000045795	-1.00802	1.28436e-07	M vs C
ENSBTAG00000010273	-1.00213	2.40892e-36	M vs C
ENSBTAG00000051284	1.00045	0.000676404	M vs C
ENSBTAG00000012348	1.0009	5.27525e-09	M vs C
ENSBTAG00000017877	1.00296	4.23873e-79	M vs C
ENSBTAG00000015163	1.00332	6.13316e-73	M vs C
ENSBTAG00000050403	1.00607	0.0130911	M vs C
ENSBTAG00000000095	1.00705	0.0110108	M vs C
ENSBTAG00000048591	1.00918	3.23514e-52	M vs C
ENSBTAG00000002942	1.01537	0.0011708	M vs C
ENSBTAG00000053911	1.01667	3.13453e-05	M vs C
ENSBTAG00000014357	1.01675	2.58533e-06	M vs C
ENSBTAG00000025130	1.0169	0.0360446	M vs C
ENSBTAG00000016060	1.02322	2.25452e-13	M vs C
ENSBTAG00000003074	1.02362	2.17076e-09	M vs C
ENSBTAG00000003845	1.02719	7.03649e-50	M vs C
ENSBTAG00000044859	1.03179	0.0241058	M vs C
ENSBTAG00000037686	1.03714	0.00945186	M vs C
ENSBTAG00000011982	1.03935	0.0358537	M vs C
ENSBTAG00000011007	1.04033	6.11626e-81	M vs C
ENSBTAG00000009132	1.04105	0.0152969	M vs C
ENSBTAG00000049333	1.05095	4.07727e-07	M vs C
ENSBTAG00000009513	1.0526	9.65548e-100	M vs C
ENSBTAG00000007732	1.05556	2.74804e-17	M vs C
ENSBTAG00000009987	1.05784	2.36798e-08	M vs C
ENSBTAG00000016043	1.06008	3.0906e-32	M vs C
ENSBTAG00000022114	1.06183	1.60587e-60	M vs C
ENSBTAG00000017150	1.0704	1.39794e-31	M vs C
ENSBTAG00000003325	1.07066	1.91912e-88	M vs C
ENSBTAG00000000009	1.07091	3.89698e-45	M vs C
ENSBTAG00000048526	1.07164	0.000667819	M vs C
ENSBTAG00000021316	1.07411	0.0104914	M vs C
ENSBTAG00000051972	1.07462	6.14957e-10	M vs C
ENSBTAG00000010085	1.08176	1.18622e-23	M vs C
ENSBTAG00000004498	1.08275	5.21313e-06	M vs C
ENSBTAG00000008545	1.08432	1.19307e-09	M vs C
ENSBTAG00000023731	1.08842	6.78527e-10	M vs C
ENSBTAG00000010793	1.08899	1.07297e-16	M vs C
ENSBTAG00000024493	1.09093	9.30579e-18	M vs C
ENSBTAG00000011209	1.09396	1.11282e-06	M vs C
ENSBTAG00000003353	1.09511	1.42502e-21	M vs C
ENSBTAG00000000224	1.09979	0.000145568	M vs C
ENSBTAG00000000706	1.10096	2.53311e-37	M vs C
ENSBTAG00000038600	1.10205	1.41878e-14	M vs C
ENSBTAG00000002281	1.10316	2.81753e-08	M vs C
ENSBTAG00000055167	1.10612	1.91577e-08	M vs C
ENSBTAG00000024406	1.11315	3.85618e-17	M vs C
ENSBTAG00000046648	1.1153	2.23062e-15	M vs C
ENSBTAG00000018669	1.11587	0.000152018	M vs C
ENSBTAG00000000911	1.11828	7.41012e-110	M vs C
ENSBTAG00000016239	1.12576	3.54923e-23	M vs C
ENSBTAG00000050742	1.13161	0.00821618	M vs C
ENSBTAG00000043963	1.1395	2.40532e-58	M vs C
ENSBTAG00000049375	1.14572	0.000225789	M vs C
ENSBTAG00000013167	1.14924	0.000149477	M vs C
ENSBTAG00000043468	1.15027	0.00950786	M vs C
ENSBTAG00000001058	1.15983	8.63718e-09	M vs C
ENSBTAG00000029994	1.16511	7.25695e-07	M vs C
ENSBTAG00000011338	1.17017	8.72546e-16	M vs C
ENSBTAG00000002181	1.17769	0.0365709	M vs C
ENSBTAG00000026278	1.18144	3.43898e-49	M vs C
ENSBTAG00000018948	1.18486	0.0155583	M vs C
ENSBTAG00000013476	1.19857	4.35187e-10	M vs C
ENSBTAG00000045789	1.20975	3.86422e-10	M vs C
ENSBTAG00000012656	1.2117	5.55473e-16	M vs C
ENSBTAG00000014547	1.21205	0.0331576	M vs C
ENSBTAG00000050535	1.21626	0.000642514	M vs C
ENSBTAG00000003387	1.21742	0.0180023	M vs C
ENSBTAG00000008700	1.21931	2.1034e-16	M vs C
ENSBTAG00000052291	1.22121	1.75984e-06	M vs C
ENSBTAG00000048854	1.22124	0.0313041	M vs C
ENSBTAG00000005431	1.22498	8.72749e-25	M vs C
ENSBTAG00000017564	1.23696	5.87567e-86	M vs C
ENSBTAG00000025101	1.23748	8.75088e-21	M vs C
ENSBTAG00000019070	1.24366	0.000113923	M vs C
ENSBTAG00000053369	1.25283	0.0130161	M vs C
ENSBTAG00000018235	1.25691	0.000568848	M vs C
ENSBTAG00000007431	1.2601	1.02531e-29	M vs C
ENSBTAG00000047431	1.26195	3.76577e-11	M vs C
ENSBTAG00000002804	1.26256	0.0476733	M vs C
ENSBTAG00000038495	1.26282	0.00279592	M vs C
ENSBTAG00000044192	1.26349	1.90778e-60	M vs C
ENSBTAG00000017716	1.26507	0.00334867	M vs C
ENSBTAG00000007348	1.26545	7.02137e-05	M vs C
ENSBTAG00000031231	1.27388	5.03247e-05	M vs C
ENSBTAG00000052904	1.27873	2.30238e-08	M vs C
ENSBTAG00000010555	1.27981	1.35521e-09	M vs C
ENSBTAG00000005741	1.29128	1.46436e-97	M vs C
ENSBTAG00000018453	1.30047	1.51164e-11	M vs C
ENSBTAG00000013148	1.30213	1.78683e-67	M vs C
ENSBTAG00000010622	1.303	7.62958e-14	M vs C
ENSBTAG00000020661	1.30615	6.866e-43	M vs C
ENSBTAG00000019791	1.31482	4.39166e-39	M vs C
ENSBTAG00000000898	1.31554	4.27652e-34	M vs C
ENSBTAG00000002894	1.32063	0.00887803	M vs C
ENSBTAG00000010821	1.32541	4.11072e-10	M vs C
ENSBTAG00000004787	1.32986	2.96868e-61	M vs C
ENSBTAG00000013863	1.33514	4.63998e-126	M vs C
ENSBTAG00000020965	1.34024	0.0235517	M vs C
ENSBTAG00000001675	1.34092	2.29395e-05	M vs C
ENSBTAG00000046555	1.35105	0.0330155	M vs C
ENSBTAG00000040460	1.35309	0.0389859	M vs C
ENSBTAG00000009214	1.36354	3.8163e-168	M vs C
ENSBTAG00000050172	1.36834	1.39436e-07	M vs C
ENSBTAG00000049026	1.37612	0.00652913	M vs C
ENSBTAG00000018724	1.387	0.0161287	M vs C
ENSBTAG00000034192	1.38758	3.86424e-06	M vs C
ENSBTAG00000011437	1.40083	0	M vs C
ENSBTAG00000050389	1.40356	0.00658572	M vs C
ENSBTAG00000003889	1.40666	1.2624e-155	M vs C
ENSBTAG00000003089	1.41345	4.6929e-60	M vs C
ENSBTAG00000010030	1.41564	1.14457e-80	M vs C
ENSBTAG00000015988	1.42048	2.60624e-20	M vs C
ENSBTAG00000006961	1.42225	0.00479511	M vs C
ENSBTAG00000001156	1.43145	2.25388e-21	M vs C
ENSBTAG00000029812	1.44346	0.00925017	M vs C
ENSBTAG00000016732	1.44456	2.6353e-06	M vs C
ENSBTAG00000002938	1.44923	0.00929577	M vs C
ENSBTAG00000050446	1.44982	0.040592	M vs C
ENSBTAG00000040432	1.46708	0.000114341	M vs C
ENSBTAG00000039466	1.47114	2.81896e-104	M vs C
ENSBTAG00000014237	1.47207	0.00077366	M vs C
ENSBTAG00000024115	1.47637	1.63225e-18	M vs C
ENSBTAG00000018134	1.47646	4.12843e-66	M vs C
ENSBTAG00000054777	1.47869	0.0298718	M vs C
ENSBTAG00000010334	1.48154	0.0188433	M vs C
ENSBTAG00000001864	1.49392	3.15262e-06	M vs C
ENSBTAG00000020199	1.49473	0.00721047	M vs C
ENSBTAG00000000161	1.50303	5.9308e-14	M vs C
ENSBTAG00000009768	1.51443	0.0454044	M vs C
ENSBTAG00000024437	1.51976	0.0226946	M vs C
ENSBTAG00000054318	1.53329	5.48188e-21	M vs C
ENSBTAG00000005728	1.54593	0.000421171	M vs C
ENSBTAG00000014162	1.54789	2.28172e-05	M vs C
ENSBTAG00000023929	1.55792	4.44751e-139	M vs C
ENSBTAG00000000648	1.55827	4.49423e-11	M vs C
ENSBTAG00000011573	1.57606	0.0343514	M vs C
ENSBTAG00000016061	1.57874	0.0151485	M vs C
ENSBTAG00000012848	1.59221	0.0060852	M vs C
ENSBTAG00000032089	1.5923	3.20442e-26	M vs C
ENSBTAG00000001927	1.60575	0.0441412	M vs C
ENSBTAG00000034385	1.61626	0.0197082	M vs C
ENSBTAG00000048516	1.62177	2.79572e-07	M vs C
ENSBTAG00000000973	1.6233	1.51809e-65	M vs C
ENSBTAG00000011914	1.63979	6.98216e-11	M vs C
ENSBTAG00000006233	1.64103	8.34672e-05	M vs C
ENSBTAG00000055119	1.64186	2.69913e-10	M vs C
ENSBTAG00000030425	1.64649	7.22036e-121	M vs C
ENSBTAG00000007449	1.66577	5.36235e-05	M vs C
ENSBTAG00000006156	1.678	0.0241763	M vs C
ENSBTAG00000046753	1.68703	0.00138756	M vs C
ENSBTAG00000010361	1.69466	0.0402614	M vs C
ENSBTAG00000005244	1.69892	6.1745e-10	M vs C
ENSBTAG00000052690	1.71288	0.00390645	M vs C
ENSBTAG00000046437	1.73149	0.000322184	M vs C
ENSBTAG00000021434	1.73578	5.88674e-05	M vs C
ENSBTAG00000011403	1.74112	4.8857e-134	M vs C
ENSBTAG00000051803	1.74307	0.00191779	M vs C
ENSBTAG00000052787	1.75363	0.0157081	M vs C
ENSBTAG00000003650	1.76997	4.54973e-143	M vs C
ENSBTAG00000015541	1.79068	2.96366e-175	M vs C
ENSBTAG00000016116	1.80826	2.61667e-05	M vs C
ENSBTAG00000000278	1.81318	1.18111e-05	M vs C
ENSBTAG00000004388	1.81347	0.0117853	M vs C
ENSBTAG00000052562	1.82422	5.53975e-82	M vs C
ENSBTAG00000007971	1.84347	0.0435068	M vs C
ENSBTAG00000040253	1.85278	8.45052e-05	M vs C
ENSBTAG00000052099	1.85386	2.34438e-11	M vs C
ENSBTAG00000001244	1.891	0	M vs C
ENSBTAG00000052025	1.93274	0.00891653	M vs C
ENSBTAG00000049593	1.95551	0.00387155	M vs C
ENSBTAG00000013888	1.98309	6.21633e-25	M vs C
ENSBTAG00000001825	1.98479	4.42988e-104	M vs C
ENSBTAG00000001730	1.99178	9.85269e-12	M vs C
ENSBTAG00000050312	2.02321	0.00638258	M vs C
ENSBTAG00000038662	2.03156	0.000146178	M vs C
ENSBTAG00000021835	2.03442	1.67318e-05	M vs C
ENSBTAG00000000507	2.03592	3.44883e-51	M vs C
ENSBTAG00000050544	2.06889	1.27661e-13	M vs C
ENSBTAG00000053571	2.07207	0.00189038	M vs C
ENSBTAG00000017378	2.11064	9.82871e-51	M vs C
ENSBTAG00000012043	2.12196	0.00221489	M vs C
ENSBTAG00000035182	2.1377	7.24969e-31	M vs C
ENSBTAG00000007286	2.1667	0.0275392	M vs C
ENSBTAG00000024272	2.22318	0.0133943	M vs C
ENSBTAG00000038286	2.31352	0.0266008	M vs C
ENSBTAG00000054059	2.31932	9.62628e-96	M vs C
ENSBTAG00000033603	2.32354	0.000892596	M vs C
ENSBTAG00000002215	2.34862	1.16876e-09	M vs C
ENSBTAG00000002604	2.38303	0.0200331	M vs C
ENSBTAG00000014882	2.38545	0.0443029	M vs C
ENSBTAG00000009294	2.39185	9.62642e-12	M vs C
ENSBTAG00000011467	2.41156	0.017829	M vs C
ENSBTAG00000021739	2.47382	0.0001703	M vs C
ENSBTAG00000008271	2.51093	7.02904e-29	M vs C
ENSBTAG00000048634	2.51096	0.0488252	M vs C
ENSBTAG00000040398	2.54371	0.00178544	M vs C
ENSBTAG00000045901	2.56773	0.0273691	M vs C
ENSBTAG00000017714	2.57546	0.0220837	M vs C
ENSBTAG00000010704	2.59951	9.06483e-37	M vs C
ENSBTAG00000043250	2.60358	0.013223	M vs C
ENSBTAG00000051139	2.62824	2.48328e-11	M vs C
ENSBTAG00000015349	2.63329	0.0226879	M vs C
ENSBTAG00000000707	2.7012	0.000246174	M vs C
ENSBTAG00000013766	2.71619	0.0250578	M vs C
ENSBTAG00000018237	2.7304	4.51502e-12	M vs C
ENSBTAG00000008636	2.78154	2.29092e-243	M vs C
ENSBTAG00000013319	2.79434	0.0168457	M vs C
ENSBTAG00000021176	2.81738	0	M vs C
ENSBTAG00000010123	2.8965	0.00469955	M vs C
ENSBTAG00000046411	2.91089	0.0116969	M vs C
ENSBTAG00000002757	2.92177	1.23588e-15	M vs C
ENSBTAG00000025258	3.12264	0.00127744	M vs C
ENSBTAG00000040257	3.36826	4.64142e-07	M vs C
ENSBTAG00000010797	3.42709	8.25789e-12	M vs C
ENSBTAG00000050808	4.23825	0.00334761	M vs C
ENSBTAG00000050786	4.2968	0.00276786	M vs C
ENSBTAG00000006851	-5.34404	1.9181e-05	MM vs C
ENSBTAG00000038361	-4.52044	0.00200158	MM vs C
ENSBTAG00000021616	-4.31435	0.00213813	MM vs C
ENSBTAG00000011315	-4.26503	0.0129915	MM vs C
ENSBTAG00000054877	-3.96293	0.000274551	MM vs C
ENSBTAG00000013979	-3.87069	0.0165653	MM vs C
ENSBTAG00000013292	-3.73249	0.0118486	MM vs C
ENSBTAG00000008140	-3.61126	0.0237227	MM vs C
ENSBTAG00000011733	-3.32681	9.05351e-06	MM vs C
ENSBTAG00000048740	-3.29249	0.00540968	MM vs C
ENSBTAG00000048685	-3.29052	0.0288127	MM vs C
ENSBTAG00000039974	-3.18655	0.0214042	MM vs C
ENSBTAG00000021958	-3.08216	0.01836	MM vs C
ENSBTAG00000047919	-3.06079	0.00714631	MM vs C
ENSBTAG00000011651	-3.04118	8.6615e-06	MM vs C
ENSBTAG00000053178	-2.92331	0.0199023	MM vs C
ENSBTAG00000049831	-2.86512	0.0310681	MM vs C
ENSBTAG00000003791	-2.84043	1.36303e-35	MM vs C
ENSBTAG00000049261	-2.82883	0.0256583	MM vs C
ENSBTAG00000050532	-2.81019	0.03224	MM vs C
ENSBTAG00000053947	-2.80917	0.000738602	MM vs C
ENSBTAG00000010874	-2.75738	0.0113595	MM vs C
ENSBTAG00000026753	-2.62689	0.000108874	MM vs C
ENSBTAG00000010880	-2.53956	0.000245206	MM vs C
ENSBTAG00000024545	-2.49523	0.0132744	MM vs C
ENSBTAG00000007554	-2.47541	0.000231592	MM vs C
ENSBTAG00000015751	-2.45634	4.46797e-12	MM vs C
ENSBTAG00000049519	-2.45088	7.02056e-07	MM vs C
ENSBTAG00000048851	-2.44776	0.000269631	MM vs C
ENSBTAG00000017165	-2.4132	0.0237968	MM vs C
ENSBTAG00000055140	-2.39874	5.41839e-22	MM vs C
ENSBTAG00000002919	-2.39268	0.0197842	MM vs C
ENSBTAG00000003833	-2.36829	0.0326833	MM vs C
ENSBTAG00000026813	-2.35711	3.07877e-05	MM vs C
ENSBTAG00000008380	-2.35059	0.0314579	MM vs C
ENSBTAG00000025664	-2.33605	4.9643e-07	MM vs C
ENSBTAG00000050877	-2.30897	1.347e-05	MM vs C
ENSBTAG00000050782	-2.28353	0.00134666	MM vs C
ENSBTAG00000019870	-2.2778	7.40153e-09	MM vs C
ENSBTAG00000052411	-2.27071	0.0459555	MM vs C
ENSBTAG00000050616	-2.24707	0.0493279	MM vs C
ENSBTAG00000023398	-2.17493	0.0301198	MM vs C
ENSBTAG00000014602	-2.17194	0.0355665	MM vs C
ENSBTAG00000003152	-2.11823	5.96794e-05	MM vs C
ENSBTAG00000040543	-2.11368	5.86549e-23	MM vs C
ENSBTAG00000046728	-2.10648	0.00132442	MM vs C
ENSBTAG00000053310	-2.08152	0.0295827	MM vs C
ENSBTAG00000005434	-2.07577	0.0275339	MM vs C
ENSBTAG00000007693	-2.07566	0.00604163	MM vs C
ENSBTAG00000047538	-2.07211	0.0059506	MM vs C
ENSBTAG00000054614	-2.07071	0.0208631	MM vs C
ENSBTAG00000021272	-2.05369	1.29654e-83	MM vs C
ENSBTAG00000001406	-2.03182	1.24111e-43	MM vs C
ENSBTAG00000021375	-2.01621	7.19645e-05	MM vs C
ENSBTAG00000012140	-2.00913	0.000537128	MM vs C
ENSBTAG00000011071	-2.00645	3.15493e-10	MM vs C
ENSBTAG00000039035	-2.0056	1.29305e-12	MM vs C
ENSBTAG00000038737	-2.00437	0.00760226	MM vs C
ENSBTAG00000010128	-1.99588	0.0299751	MM vs C
ENSBTAG00000048470	-1.98757	1.29824e-05	MM vs C
ENSBTAG00000015919	-1.97403	0.00037991	MM vs C
ENSBTAG00000012460	-1.94412	0.00807804	MM vs C
ENSBTAG00000006355	-1.92337	2.07604e-08	MM vs C
ENSBTAG00000006121	-1.9087	1.00354e-07	MM vs C
ENSBTAG00000003069	-1.89407	3.62071e-24	MM vs C
ENSBTAG00000047206	-1.88734	0.0409337	MM vs C
ENSBTAG00000017500	-1.87748	8.1121e-08	MM vs C
ENSBTAG00000039329	-1.86398	4.52183e-05	MM vs C
ENSBTAG00000051909	-1.84743	0.00244485	MM vs C
ENSBTAG00000031750	-1.84021	0.012528	MM vs C
ENSBTAG00000005085	-1.82631	4.77658e-35	MM vs C
ENSBTAG00000015818	-1.8255	5.53297e-30	MM vs C
ENSBTAG00000053806	-1.82085	0.00420804	MM vs C
ENSBTAG00000045795	-1.81337	2.58653e-14	MM vs C
ENSBTAG00000003531	-1.80071	0.00293988	MM vs C
ENSBTAG00000014051	-1.78789	0.0142095	MM vs C
ENSBTAG00000048029	-1.78214	1.12857e-55	MM vs C
ENSBTAG00000021924	-1.78076	1.33804e-40	MM vs C
ENSBTAG00000034075	-1.77533	1.19581e-06	MM vs C
ENSBTAG00000016171	-1.76649	0.00374206	MM vs C
ENSBTAG00000054818	-1.76165	0.0342829	MM vs C
ENSBTAG00000011992	-1.73853	3.53279e-08	MM vs C
ENSBTAG00000049914	-1.73101	0.000175066	MM vs C
ENSBTAG00000050521	-1.72628	0.0425925	MM vs C
ENSBTAG00000052839	-1.71154	0.00554285	MM vs C
ENSBTAG00000014251	-1.70506	0.00200762	MM vs C
ENSBTAG00000004499	-1.70221	2.05832e-63	MM vs C
ENSBTAG00000054394	-1.68649	0.00463458	MM vs C
ENSBTAG00000040040	-1.68382	0.00773696	MM vs C
ENSBTAG00000046587	-1.67823	0.0461432	MM vs C
ENSBTAG00000005372	-1.6767	9.02601e-07	MM vs C
ENSBTAG00000037799	-1.65892	0.0495336	MM vs C
ENSBTAG00000004386	-1.65834	1.16609e-09	MM vs C
ENSBTAG00000044091	-1.64764	5.0508e-17	MM vs C
ENSBTAG00000040103	-1.6355	0.0388822	MM vs C
ENSBTAG00000020745	-1.62429	3.70931e-23	MM vs C
ENSBTAG00000015596	-1.61977	0.0012822	MM vs C
ENSBTAG00000026812	-1.59054	6.1032e-08	MM vs C
ENSBTAG00000009277	-1.58882	0.00359623	MM vs C
ENSBTAG00000020676	-1.58587	2.75442e-32	MM vs C
ENSBTAG00000021978	-1.56877	0.017488	MM vs C
ENSBTAG00000012409	-1.56712	0.00176667	MM vs C
ENSBTAG00000049068	-1.55995	0.00704816	MM vs C
ENSBTAG00000013334	-1.5557	0.035839	MM vs C
ENSBTAG00000054682	-1.53529	0.00200762	MM vs C
ENSBTAG00000004342	-1.52942	6.32019e-09	MM vs C
ENSBTAG00000052955	-1.52845	0.000336781	MM vs C
ENSBTAG00000002765	-1.5247	1.54768e-28	MM vs C
ENSBTAG00000048857	-1.52383	0.0278957	MM vs C
ENSBTAG00000007352	-1.51948	5.46579e-78	MM vs C
ENSBTAG00000043260	-1.51332	0.04332	MM vs C
ENSBTAG00000045841	-1.48063	0.0161589	MM vs C
ENSBTAG00000053111	-1.47852	0.00066491	MM vs C
ENSBTAG00000011178	-1.4687	0.0447042	MM vs C
ENSBTAG00000015618	-1.46505	1.67274e-11	MM vs C
ENSBTAG00000011337	-1.46166	1.14552e-08	MM vs C
ENSBTAG00000021177	-1.45824	2.00564e-46	MM vs C
ENSBTAG00000003280	-1.45382	0.0149189	MM vs C
ENSBTAG00000003396	-1.45147	2.14578e-05	MM vs C
ENSBTAG00000017005	-1.449	0.0231391	MM vs C
ENSBTAG00000017599	-1.44334	1.97837e-10	MM vs C
ENSBTAG00000011131	-1.44096	3.237e-21	MM vs C
ENSBTAG00000023787	-1.43998	1.92237e-47	MM vs C
ENSBTAG00000048560	-1.43035	0.0296279	MM vs C
ENSBTAG00000000414	-1.427	6.95682e-07	MM vs C
ENSBTAG00000037768	-1.42085	0.00013449	MM vs C
ENSBTAG00000002669	-1.41295	1.14649e-05	MM vs C
ENSBTAG00000012590	-1.40667	0.0474493	MM vs C
ENSBTAG00000032538	-1.40019	0.0129889	MM vs C
ENSBTAG00000014132	-1.39934	3.95257e-06	MM vs C
ENSBTAG00000015351	-1.3876	5.49268e-26	MM vs C
ENSBTAG00000049995	-1.38525	0.0209299	MM vs C
ENSBTAG00000053391	-1.38088	0.033556	MM vs C
ENSBTAG00000054537	-1.3798	0.0245706	MM vs C
ENSBTAG00000004221	-1.37688	6.2419e-32	MM vs C
ENSBTAG00000012007	-1.37554	1.59483e-15	MM vs C
ENSBTAG00000024928	-1.37537	2.24566e-18	MM vs C
ENSBTAG00000054738	-1.3722	1.32865e-18	MM vs C
ENSBTAG00000050772	-1.37159	5.11349e-05	MM vs C
ENSBTAG00000001322	-1.35798	0.00891764	MM vs C
ENSBTAG00000011936	-1.35642	1.14537e-05	MM vs C
ENSBTAG00000021144	-1.35475	2.3787e-48	MM vs C
ENSBTAG00000019617	-1.35188	4.47276e-10	MM vs C
ENSBTAG00000021270	-1.34103	0.0456161	MM vs C
ENSBTAG00000053205	-1.33602	7.90949e-05	MM vs C
ENSBTAG00000053662	-1.33569	6.94017e-16	MM vs C
ENSBTAG00000011851	-1.33159	0.0290316	MM vs C
ENSBTAG00000000128	-1.32806	0.0156303	MM vs C
ENSBTAG00000006804	-1.32806	0.000278273	MM vs C
ENSBTAG00000015197	-1.32668	2.41143e-40	MM vs C
ENSBTAG00000021811	-1.32617	2.98444e-09	MM vs C
ENSBTAG00000044600	-1.32279	0.00397947	MM vs C
ENSBTAG00000009206	-1.3227	0.0164396	MM vs C
ENSBTAG00000017273	-1.32166	1.52215e-14	MM vs C
ENSBTAG00000003607	-1.3188	8.2211e-72	MM vs C
ENSBTAG00000031701	-1.31606	0.0398731	MM vs C
ENSBTAG00000018016	-1.3104	6.13914e-10	MM vs C
ENSBTAG00000054580	-1.30998	7.62028e-15	MM vs C
ENSBTAG00000043732	-1.30434	0.0307302	MM vs C
ENSBTAG00000013848	-1.30408	0.0276098	MM vs C
ENSBTAG00000052934	-1.29814	0.00965236	MM vs C
ENSBTAG00000015113	-1.29064	5.14921e-36	MM vs C
ENSBTAG00000053356	-1.28606	4.62575e-28	MM vs C
ENSBTAG00000011655	-1.28282	2.82472e-07	MM vs C
ENSBTAG00000033748	-1.28251	0.00751293	MM vs C
ENSBTAG00000019506	-1.27651	0.000164815	MM vs C
ENSBTAG00000021957	-1.2731	7.32962e-67	MM vs C
ENSBTAG00000012374	-1.26546	5.91609e-36	MM vs C
ENSBTAG00000017112	-1.25135	6.61228e-65	MM vs C
ENSBTAG00000005585	-1.24383	0.000455919	MM vs C
ENSBTAG00000005615	-1.243	3.3504e-30	MM vs C
ENSBTAG00000013537	-1.23562	8.54812e-51	MM vs C
ENSBTAG00000020956	-1.23216	0.00145813	MM vs C
ENSBTAG00000002937	-1.22987	7.89656e-06	MM vs C
ENSBTAG00000043638	-1.22825	0.0382429	MM vs C
ENSBTAG00000018703	-1.22638	0.000591018	MM vs C
ENSBTAG00000040477	-1.22416	0.00806789	MM vs C
ENSBTAG00000016667	-1.2157	0.0104536	MM vs C
ENSBTAG00000051738	-1.21208	0.0048678	MM vs C
ENSBTAG00000020792	-1.20456	0.00195081	MM vs C
ENSBTAG00000006592	-1.20359	6.68638e-53	MM vs C
ENSBTAG00000011624	-1.20266	4.65592e-06	MM vs C
ENSBTAG00000012558	-1.19802	0.00141521	MM vs C
ENSBTAG00000011601	-1.19589	1.00492e-24	MM vs C
ENSBTAG00000054820	-1.18083	0.00560559	MM vs C
ENSBTAG00000010742	-1.17483	1.21548e-09	MM vs C
ENSBTAG00000012406	-1.17139	0.0466569	MM vs C
ENSBTAG00000000745	-1.1707	0.000169452	MM vs C
ENSBTAG00000013577	-1.16499	2.30933e-12	MM vs C
ENSBTAG00000005164	-1.16458	2.55811e-07	MM vs C
ENSBTAG00000014885	-1.16074	0.0408871	MM vs C
ENSBTAG00000032427	-1.16058	1.26429e-107	MM vs C
ENSBTAG00000003741	-1.16051	3.56088e-18	MM vs C
ENSBTAG00000020582	-1.15813	0.0255028	MM vs C
ENSBTAG00000006043	-1.15786	0.000813445	MM vs C
ENSBTAG00000013734	-1.15706	3.98746e-05	MM vs C
ENSBTAG00000037964	-1.15453	0.000194796	MM vs C
ENSBTAG00000023374	-1.15188	5.16411e-21	MM vs C
ENSBTAG00000003326	-1.15067	2.76026e-22	MM vs C
ENSBTAG00000047902	-1.14427	1.44543e-23	MM vs C
ENSBTAG00000046597	-1.14036	4.82738e-27	MM vs C
ENSBTAG00000003986	-1.14028	4.89112e-136	MM vs C
ENSBTAG00000002451	-1.13453	5.85873e-05	MM vs C
ENSBTAG00000025903	-1.12267	1.11281e-20	MM vs C
ENSBTAG00000019146	-1.12023	0.00853652	MM vs C
ENSBTAG00000003944	-1.11959	1.27887e-09	MM vs C
ENSBTAG00000012676	-1.11778	6.93425e-86	MM vs C
ENSBTAG00000012621	-1.11725	8.81378e-29	MM vs C
ENSBTAG00000043553	-1.11715	0.000279816	MM vs C
ENSBTAG00000015830	-1.11675	0.00222116	MM vs C
ENSBTAG00000001173	-1.11598	1.22655e-28	MM vs C
ENSBTAG00000011816	-1.11422	0.00111361	MM vs C
ENSBTAG00000013090	-1.11225	0.014169	MM vs C
ENSBTAG00000001112	-1.10659	2.25053e-53	MM vs C
ENSBTAG00000002702	-1.10228	0.00188579	MM vs C
ENSBTAG00000052665	-1.10129	7.19995e-09	MM vs C
ENSBTAG00000052600	-1.09217	1.46116e-21	MM vs C
ENSBTAG00000007514	-1.09049	0.00256156	MM vs C
ENSBTAG00000012219	-1.08891	7.04014e-99	MM vs C
ENSBTAG00000021654	-1.08802	0.00755157	MM vs C
ENSBTAG00000001002	-1.08667	1.44091e-25	MM vs C
ENSBTAG00000018248	-1.08552	3.42171e-36	MM vs C
ENSBTAG00000015745	-1.08304	1.29421e-10	MM vs C
ENSBTAG00000035572	-1.07255	0.0441254	MM vs C
ENSBTAG00000051341	-1.06637	0.00503911	MM vs C
ENSBTAG00000050846	-1.06538	2.75769e-40	MM vs C
ENSBTAG00000054586	-1.0643	0.0046419	MM vs C
ENSBTAG00000040361	-1.06361	4.53135e-26	MM vs C
ENSBTAG00000017956	-1.0635	6.51028e-20	MM vs C
ENSBTAG00000025928	-1.06218	3.60768e-06	MM vs C
ENSBTAG00000002928	-1.06201	0.0138626	MM vs C
ENSBTAG00000039069	-1.05932	7.51671e-07	MM vs C
ENSBTAG00000051768	-1.0572	7.96492e-06	MM vs C
ENSBTAG00000021516	-1.0555	0.00166933	MM vs C
ENSBTAG00000050075	-1.05235	0.00165866	MM vs C
ENSBTAG00000005797	-1.05184	1.21242e-09	MM vs C
ENSBTAG00000024751	-1.05092	0.0427928	MM vs C
ENSBTAG00000001729	-1.05091	3.99351e-08	MM vs C
ENSBTAG00000011666	-1.04836	0.00522462	MM vs C
ENSBTAG00000030932	-1.04535	0.0239809	MM vs C
ENSBTAG00000051042	-1.04265	0.0121916	MM vs C
ENSBTAG00000039197	-1.04177	5.61619e-05	MM vs C
ENSBTAG00000000170	-1.04155	2.69493e-09	MM vs C
ENSBTAG00000014224	-1.04099	1.36547e-13	MM vs C
ENSBTAG00000013081	-1.03472	9.67214e-10	MM vs C
ENSBTAG00000046900	-1.03123	0.0183027	MM vs C
ENSBTAG00000016424	-1.02747	2.04746e-06	MM vs C
ENSBTAG00000012343	-1.01906	8.19038e-36	MM vs C
ENSBTAG00000014529	-1.01553	0.0219691	MM vs C
ENSBTAG00000004679	-1.01529	1.13036e-78	MM vs C
ENSBTAG00000000434	-1.01027	0.0039023	MM vs C
ENSBTAG00000013507	-1.00982	1.79623e-20	MM vs C
ENSBTAG00000014760	-1.00803	1.65302e-08	MM vs C
ENSBTAG00000020465	-1.00531	1.37325e-130	MM vs C
ENSBTAG00000054072	-1.00469	0.0312113	MM vs C
ENSBTAG00000001969	-1.00454	0.0135004	MM vs C
ENSBTAG00000051090	-1.00454	2.4601e-16	MM vs C
ENSBTAG00000015261	-1.00299	8.30601e-12	MM vs C
ENSBTAG00000001068	1.00628	1.4306e-29	MM vs C
ENSBTAG00000052395	1.00697	0.000140738	MM vs C
ENSBTAG00000053317	1.00934	9.74041e-28	MM vs C
ENSBTAG00000019782	1.01261	5.08875e-08	MM vs C
ENSBTAG00000009835	1.01321	5.496e-07	MM vs C
ENSBTAG00000023929	1.01546	5.1077e-34	MM vs C
ENSBTAG00000020992	1.01606	0.0011138	MM vs C
ENSBTAG00000011140	1.01756	1.96598e-34	MM vs C
ENSBTAG00000016131	1.02291	1.73675e-05	MM vs C
ENSBTAG00000020907	1.02792	3.88038e-07	MM vs C
ENSBTAG00000010085	1.02913	2.38382e-22	MM vs C
ENSBTAG00000007783	1.03217	2.02658e-08	MM vs C
ENSBTAG00000000804	1.03447	9.85348e-15	MM vs C
ENSBTAG00000004997	1.0352	2.54203e-158	MM vs C
ENSBTAG00000052532	1.03601	8.23784e-12	MM vs C
ENSBTAG00000038735	1.03873	2.22739e-14	MM vs C
ENSBTAG00000009983	1.03876	4.68236e-09	MM vs C
ENSBTAG00000047613	1.03901	2.21915e-05	MM vs C
ENSBTAG00000008650	1.04044	1.43035e-32	MM vs C
ENSBTAG00000002444	1.04748	0.00363295	MM vs C
ENSBTAG00000032996	1.04855	7.14957e-44	MM vs C
ENSBTAG00000011680	1.04921	2.5947e-08	MM vs C
ENSBTAG00000022244	1.04952	6.97664e-32	MM vs C
ENSBTAG00000001243	1.05015	0.0352995	MM vs C
ENSBTAG00000009383	1.05234	1.14851e-06	MM vs C
ENSBTAG00000049026	1.05384	0.0401725	MM vs C
ENSBTAG00000046193	1.05471	0.0308512	MM vs C
ENSBTAG00000003353	1.05619	1.27209e-17	MM vs C
ENSBTAG00000007102	1.05844	3.62379e-11	MM vs C
ENSBTAG00000017133	1.06165	8.9561e-05	MM vs C
ENSBTAG00000049152	1.0647	0.0386377	MM vs C
ENSBTAG00000000660	1.07007	1.8159e-06	MM vs C
ENSBTAG00000019866	1.07238	1.81954e-49	MM vs C
ENSBTAG00000010774	1.07358	4.72851e-06	MM vs C
ENSBTAG00000014064	1.07457	4.47431e-82	MM vs C
ENSBTAG00000020649	1.075	9.10491e-06	MM vs C
ENSBTAG00000018669	1.07806	0.00287679	MM vs C
ENSBTAG00000009035	1.08134	2.91986e-14	MM vs C
ENSBTAG00000021181	1.08311	2.95045e-06	MM vs C
ENSBTAG00000054059	1.08401	9.74823e-09	MM vs C
ENSBTAG00000001156	1.08697	2.65875e-14	MM vs C
ENSBTAG00000020056	1.09013	1.19655e-38	MM vs C
ENSBTAG00000050742	1.09052	0.0190632	MM vs C
ENSBTAG00000004498	1.0915	5.20473e-07	MM vs C
ENSBTAG00000050335	1.09202	0.00132739	MM vs C
ENSBTAG00000015551	1.09222	0.0228346	MM vs C
ENSBTAG00000004943	1.09268	0.00293311	MM vs C
ENSBTAG00000010704	1.0951	1.81817e-05	MM vs C
ENSBTAG00000007196	1.09731	5.48581e-09	MM vs C
ENSBTAG00000031669	1.09828	1.32538e-11	MM vs C
ENSBTAG00000025071	1.09845	0.042723	MM vs C
ENSBTAG00000008181	1.10011	5.78978e-18	MM vs C
ENSBTAG00000003526	1.10893	8.51065e-10	MM vs C
ENSBTAG00000011880	1.11203	1.61398e-21	MM vs C
ENSBTAG00000024387	1.11455	6.07021e-51	MM vs C
ENSBTAG00000011027	1.11494	2.37017e-38	MM vs C
ENSBTAG00000034192	1.11592	0.000643985	MM vs C
ENSBTAG00000053911	1.11784	3.38819e-06	MM vs C
ENSBTAG00000003971	1.12136	8.6501e-10	MM vs C
ENSBTAG00000039462	1.12293	0.00241156	MM vs C
ENSBTAG00000049089	1.12339	0.00570379	MM vs C
ENSBTAG00000014821	1.12375	7.23713e-08	MM vs C
ENSBTAG00000005754	1.12835	9.01537e-111	MM vs C
ENSBTAG00000017446	1.12893	0.000105908	MM vs C
ENSBTAG00000019554	1.12925	0.000369311	MM vs C
ENSBTAG00000044855	1.12931	0.0335111	MM vs C
ENSBTAG00000019278	1.12992	0.000755491	MM vs C
ENSBTAG00000003089	1.13183	4.42629e-79	MM vs C
ENSBTAG00000026748	1.13465	1.64266e-06	MM vs C
ENSBTAG00000052727	1.1369	0.0429059	MM vs C
ENSBTAG00000006404	1.1384	3.64874e-16	MM vs C
ENSBTAG00000003946	1.14114	4.63948e-06	MM vs C
ENSBTAG00000005456	1.14404	2.80712e-06	MM vs C
ENSBTAG00000027562	1.15143	0.00796409	MM vs C
ENSBTAG00000052722	1.15195	9.98067e-07	MM vs C
ENSBTAG00000045375	1.15379	0.0231814	MM vs C
ENSBTAG00000017339	1.15382	0.00262473	MM vs C
ENSBTAG00000004645	1.15424	4.25732e-16	MM vs C
ENSBTAG00000020227	1.15562	0.00833786	MM vs C
ENSBTAG00000047431	1.15685	1.48049e-08	MM vs C
ENSBTAG00000049318	1.15699	0.0491817	MM vs C
ENSBTAG00000005111	1.16157	3.0769e-08	MM vs C
ENSBTAG00000019743	1.16357	0.000131389	MM vs C
ENSBTAG00000005010	1.16386	0.00593828	MM vs C
ENSBTAG00000010316	1.16395	0.0171997	MM vs C
ENSBTAG00000003369	1.165	1.66892e-24	MM vs C
ENSBTAG00000014326	1.16608	9.47033e-11	MM vs C
ENSBTAG00000046409	1.16828	0.00334202	MM vs C
ENSBTAG00000001920	1.16897	0.00017612	MM vs C
ENSBTAG00000050824	1.17011	9.06813e-81	MM vs C
ENSBTAG00000004085	1.17512	9.72328e-10	MM vs C
ENSBTAG00000048672	1.17646	9.17808e-13	MM vs C
ENSBTAG00000018864	1.17993	6.35321e-07	MM vs C
ENSBTAG00000014835	1.18334	6.37896e-10	MM vs C
ENSBTAG00000012925	1.18358	0.000117835	MM vs C
ENSBTAG00000017564	1.19028	7.91271e-67	MM vs C
ENSBTAG00000003889	1.19528	3.98418e-82	MM vs C
ENSBTAG00000014400	1.1953	0.000382624	MM vs C
ENSBTAG00000000713	1.19682	9.68349e-62	MM vs C
ENSBTAG00000033441	1.19991	1.3586e-09	MM vs C
ENSBTAG00000029994	1.20149	1.03264e-08	MM vs C
ENSBTAG00000010721	1.20724	1.95266e-08	MM vs C
ENSBTAG00000054069	1.21073	2.33406e-13	MM vs C
ENSBTAG00000032183	1.21396	0.00455487	MM vs C
ENSBTAG00000007741	1.21551	0.00383214	MM vs C
ENSBTAG00000019612	1.2194	0.00101831	MM vs C
ENSBTAG00000049522	1.22117	0.0474493	MM vs C
ENSBTAG00000017223	1.22339	7.42561e-85	MM vs C
ENSBTAG00000020801	1.22378	2.39666e-116	MM vs C
ENSBTAG00000006679	1.22407	1.354e-05	MM vs C
ENSBTAG00000016221	1.22909	1.23583e-12	MM vs C
ENSBTAG00000004322	1.22964	5.42408e-30	MM vs C
ENSBTAG00000016502	1.23126	0.000480788	MM vs C
ENSBTAG00000014693	1.23414	4.49738e-05	MM vs C
ENSBTAG00000003845	1.23596	1.38057e-77	MM vs C
ENSBTAG00000024493	1.23629	7.4298e-24	MM vs C
ENSBTAG00000001078	1.23786	0.0228089	MM vs C
ENSBTAG00000007348	1.24202	0.000419585	MM vs C
ENSBTAG00000054777	1.24828	0.0442517	MM vs C
ENSBTAG00000002170	1.24982	1.9547e-17	MM vs C
ENSBTAG00000018142	1.25077	9.61333e-06	MM vs C
ENSBTAG00000018235	1.25154	0.00125863	MM vs C
ENSBTAG00000019125	1.25172	2.55913e-38	MM vs C
ENSBTAG00000011101	1.25372	3.99821e-62	MM vs C
ENSBTAG00000015875	1.25477	0.00764125	MM vs C
ENSBTAG00000014699	1.25611	7.21821e-10	MM vs C
ENSBTAG00000024726	1.25843	3.88318e-06	MM vs C
ENSBTAG00000014237	1.25979	0.00568396	MM vs C
ENSBTAG00000017284	1.26459	7.5067e-35	MM vs C
ENSBTAG00000055167	1.27174	4.93226e-12	MM vs C
ENSBTAG00000046648	1.27714	5.66035e-23	MM vs C
ENSBTAG00000014006	1.28034	1.46489e-258	MM vs C
ENSBTAG00000006367	1.28103	4.48208e-45	MM vs C
ENSBTAG00000009294	1.28292	0.00874023	MM vs C
ENSBTAG00000013505	1.28325	0.00497372	MM vs C
ENSBTAG00000047254	1.28677	2.37023e-28	MM vs C
ENSBTAG00000054238	1.29265	9.25908e-06	MM vs C
ENSBTAG00000014162	1.29575	0.00185629	MM vs C
ENSBTAG00000019901	1.29617	5.5548e-05	MM vs C
ENSBTAG00000010077	1.29744	5.27397e-05	MM vs C
ENSBTAG00000054102	1.30253	0.000501071	MM vs C
ENSBTAG00000040605	1.30775	0.000873822	MM vs C
ENSBTAG00000000711	1.31244	2.17698e-43	MM vs C
ENSBTAG00000006882	1.31244	6.98561e-05	MM vs C
ENSBTAG00000002826	1.31678	1.58478e-17	MM vs C
ENSBTAG00000015541	1.31906	9.03435e-92	MM vs C
ENSBTAG00000002719	1.32131	1.30316e-12	MM vs C
ENSBTAG00000008499	1.32729	1.23453e-08	MM vs C
ENSBTAG00000031287	1.32833	1.60968e-13	MM vs C
ENSBTAG00000000161	1.32933	3.74756e-12	MM vs C
ENSBTAG00000002224	1.33114	0.000340119	MM vs C
ENSBTAG00000039466	1.33389	4.43752e-46	MM vs C
ENSBTAG00000000395	1.33713	2.8607e-37	MM vs C
ENSBTAG00000048487	1.34182	0.00138888	MM vs C
ENSBTAG00000025101	1.34689	2.57082e-21	MM vs C
ENSBTAG00000012444	1.34745	1.73384e-05	MM vs C
ENSBTAG00000022114	1.34847	8.81053e-75	MM vs C
ENSBTAG00000011971	1.35109	1.31526e-34	MM vs C
ENSBTAG00000017271	1.35268	0.000186765	MM vs C
ENSBTAG00000015341	1.35579	0.000368397	MM vs C
ENSBTAG00000031084	1.35612	0.000598052	MM vs C
ENSBTAG00000004464	1.3623	4.00022e-05	MM vs C
ENSBTAG00000009348	1.3707	0.0412873	MM vs C
ENSBTAG00000051083	1.37784	2.43037e-19	MM vs C
ENSBTAG00000009844	1.37961	7.73206e-176	MM vs C
ENSBTAG00000013898	1.38152	0.0210469	MM vs C
ENSBTAG00000008271	1.38421	2.51037e-07	MM vs C
ENSBTAG00000001535	1.38535	3.07271e-105	MM vs C
ENSBTAG00000012897	1.38988	0.0187171	MM vs C
ENSBTAG00000014435	1.3899	1.23269e-08	MM vs C
ENSBTAG00000000898	1.39278	1.75946e-20	MM vs C
ENSBTAG00000013100	1.39402	3.30754e-07	MM vs C
ENSBTAG00000021416	1.39444	4.37783e-179	MM vs C
ENSBTAG00000051082	1.39602	1.75915e-53	MM vs C
ENSBTAG00000003329	1.39757	5.5088e-141	MM vs C
ENSBTAG00000019262	1.39925	5.72029e-08	MM vs C
ENSBTAG00000018785	1.40033	0.0171565	MM vs C
ENSBTAG00000013476	1.40236	6.98913e-14	MM vs C
ENSBTAG00000009396	1.40397	1.46189e-13	MM vs C
ENSBTAG00000020928	1.40896	8.44382e-34	MM vs C
ENSBTAG00000047648	1.40972	0.00251763	MM vs C
ENSBTAG00000001609	1.42129	2.92084e-08	MM vs C
ENSBTAG00000000973	1.4222	2.19761e-47	MM vs C
ENSBTAG00000016836	1.42314	2.09012e-99	MM vs C
ENSBTAG00000052091	1.42881	5.81622e-08	MM vs C
ENSBTAG00000046699	1.43111	1.60888e-18	MM vs C
ENSBTAG00000003650	1.43504	2.43392e-66	MM vs C
ENSBTAG00000012994	1.43653	0.00655086	MM vs C
ENSBTAG00000040065	1.43922	0.000136622	MM vs C
ENSBTAG00000006551	1.44097	0.000621359	MM vs C
ENSBTAG00000050527	1.4452	5.01735e-13	MM vs C
ENSBTAG00000048367	1.45127	0.0110476	MM vs C
ENSBTAG00000021835	1.45214	0.00642739	MM vs C
ENSBTAG00000010030	1.46515	2.05537e-64	MM vs C
ENSBTAG00000051985	1.48541	0.0460979	MM vs C
ENSBTAG00000007887	1.49836	0.000988092	MM vs C
ENSBTAG00000000706	1.49977	6.25564e-46	MM vs C
ENSBTAG00000008216	1.50112	0.000120587	MM vs C
ENSBTAG00000021874	1.52316	0.000100885	MM vs C
ENSBTAG00000016726	1.52865	1.72193e-08	MM vs C
ENSBTAG00000009153	1.53097	2.71663e-10	MM vs C
ENSBTAG00000032821	1.53304	1.51294e-75	MM vs C
ENSBTAG00000047650	1.53672	6.70777e-35	MM vs C
ENSBTAG00000020685	1.53715	0.00758657	MM vs C
ENSBTAG00000021390	1.54826	4.45241e-05	MM vs C
ENSBTAG00000012031	1.55073	2.89111e-16	MM vs C
ENSBTAG00000013148	1.56486	6.53524e-113	MM vs C
ENSBTAG00000016494	1.57232	1.57162e-06	MM vs C
ENSBTAG00000000163	1.57746	4.89559e-36	MM vs C
ENSBTAG00000053571	1.58978	0.00473857	MM vs C
ENSBTAG00000052632	1.59294	3.14387e-20	MM vs C
ENSBTAG00000010384	1.60645	1.84479e-05	MM vs C
ENSBTAG00000001244	1.61579	1.09314e-34	MM vs C
ENSBTAG00000042605	1.61774	0.00124959	MM vs C
ENSBTAG00000009714	1.62052	2.10904e-21	MM vs C
ENSBTAG00000007732	1.62381	1.67097e-59	MM vs C
ENSBTAG00000053804	1.62486	0.000176613	MM vs C
ENSBTAG00000014252	1.62599	0.0116067	MM vs C
ENSBTAG00000052420	1.65292	0.0404297	MM vs C
ENSBTAG00000010797	1.66299	0.0252487	MM vs C
ENSBTAG00000017376	1.67231	9.75212e-07	MM vs C
ENSBTAG00000002585	1.67558	6.61956e-37	MM vs C
ENSBTAG00000014920	1.68022	1.29083e-05	MM vs C
ENSBTAG00000017026	1.68666	4.82986e-05	MM vs C
ENSBTAG00000017680	1.68869	3.65046e-57	MM vs C
ENSBTAG00000054817	1.70418	6.45551e-07	MM vs C
ENSBTAG00000000590	1.70475	2.15178e-20	MM vs C
ENSBTAG00000018031	1.72185	0.0232457	MM vs C
ENSBTAG00000038124	1.72402	0.0100219	MM vs C
ENSBTAG00000002215	1.73241	0.000129314	MM vs C
ENSBTAG00000000648	1.73853	5.30384e-13	MM vs C
ENSBTAG00000050535	1.7392	6.28113e-12	MM vs C
ENSBTAG00000025554	1.74446	0.0480205	MM vs C
ENSBTAG00000012046	1.74555	1.48079e-196	MM vs C
ENSBTAG00000050544	1.76442	4.10573e-08	MM vs C
ENSBTAG00000004488	1.76573	2.48406e-13	MM vs C
ENSBTAG00000010793	1.77702	2.79029e-56	MM vs C
ENSBTAG00000011338	1.77867	1.08876e-33	MM vs C
ENSBTAG00000009849	1.78517	3.15603e-22	MM vs C
ENSBTAG00000054257	1.78839	0.0412536	MM vs C
ENSBTAG00000021326	1.82368	6.14986e-13	MM vs C
ENSBTAG00000054382	1.82634	0.000390187	MM vs C
ENSBTAG00000019052	1.83401	0.0326728	MM vs C
ENSBTAG00000000819	1.83754	0.00795372	MM vs C
ENSBTAG00000043157	1.83775	0.00568396	MM vs C
ENSBTAG00000049375	1.84085	9.82522e-16	MM vs C
ENSBTAG00000004004	1.84765	1.68564e-09	MM vs C
ENSBTAG00000017804	1.87097	1.02994e-41	MM vs C
ENSBTAG00000018237	1.89903	3.84374e-05	MM vs C
ENSBTAG00000045678	1.90245	0.0156567	MM vs C
ENSBTAG00000011734	1.90679	8.52131e-50	MM vs C
ENSBTAG00000000707	1.91891	0.013623	MM vs C
ENSBTAG00000052099	1.92662	5.03409e-14	MM vs C
ENSBTAG00000001687	1.96584	0.0139901	MM vs C
ENSBTAG00000021111	1.97574	0.0117983	MM vs C
ENSBTAG00000007146	1.99669	5.71951e-05	MM vs C
ENSBTAG00000008172	1.99791	2.57201e-43	MM vs C
ENSBTAG00000018453	1.99868	9.16384e-21	MM vs C
ENSBTAG00000021025	2.01908	0	MM vs C
ENSBTAG00000021899	2.04532	6.48414e-15	MM vs C
ENSBTAG00000019402	2.04641	2.62764e-06	MM vs C
ENSBTAG00000053525	2.04909	0.00324105	MM vs C
ENSBTAG00000050389	2.05531	3.24922e-08	MM vs C
ENSBTAG00000013070	2.05799	0.0282649	MM vs C
ENSBTAG00000017716	2.07674	6.62128e-07	MM vs C
ENSBTAG00000005936	2.08764	0.00315663	MM vs C
ENSBTAG00000003600	2.08963	5.14202e-09	MM vs C
ENSBTAG00000047432	2.09838	0.00158459	MM vs C
ENSBTAG00000021466	2.1529	1.45361e-49	MM vs C
ENSBTAG00000001862	2.16334	2.9e-08	MM vs C
ENSBTAG00000055309	2.17364	0.00742121	MM vs C
ENSBTAG00000005412	2.17718	0	MM vs C
ENSBTAG00000054218	2.19194	3.2135e-15	MM vs C
ENSBTAG00000038495	2.2037	2.30266e-11	MM vs C
ENSBTAG00000005586	2.20733	3.04428e-16	MM vs C
ENSBTAG00000040398	2.23254	0.00827362	MM vs C
ENSBTAG00000002938	2.2331	2.78478e-08	MM vs C
ENSBTAG00000053470	2.2404	0.0318909	MM vs C
ENSBTAG00000014882	2.27707	0.0276387	MM vs C
ENSBTAG00000052949	2.28848	6.54947e-16	MM vs C
ENSBTAG00000016928	2.2939	0.0368363	MM vs C
ENSBTAG00000035182	2.30354	4.16068e-28	MM vs C
ENSBTAG00000000564	2.31132	1.14459e-16	MM vs C
ENSBTAG00000051503	2.35013	0.0469234	MM vs C
ENSBTAG00000004570	2.35476	4.3747e-07	MM vs C
ENSBTAG00000009788	2.37243	0.00726838	MM vs C
ENSBTAG00000008636	2.38241	2.4463e-34	MM vs C
ENSBTAG00000046437	2.40511	2.55295e-08	MM vs C
ENSBTAG00000002757	2.41123	3.15966e-07	MM vs C
ENSBTAG00000050766	2.41172	0.000827142	MM vs C
ENSBTAG00000005681	2.4295	0.019806	MM vs C
ENSBTAG00000005141	2.44848	0.00772254	MM vs C
ENSBTAG00000002772	2.46674	0.0183456	MM vs C
ENSBTAG00000007431	2.47126	7.88827e-118	MM vs C
ENSBTAG00000021176	2.52049	2.80608e-79	MM vs C
ENSBTAG00000040253	2.57198	1.60229e-11	MM vs C
ENSBTAG00000006939	2.59134	2.11068e-06	MM vs C
ENSBTAG00000051139	2.622	1.77272e-10	MM vs C
ENSBTAG00000049049	2.6564	0.0498809	MM vs C
ENSBTAG00000046321	2.6639	0.0131458	MM vs C
ENSBTAG00000006434	2.67429	1.91035e-99	MM vs C
ENSBTAG00000034106	2.69095	1.02822e-05	MM vs C
ENSBTAG00000001730	2.6947	4.35392e-20	MM vs C
ENSBTAG00000052731	2.73264	0.000197536	MM vs C
ENSBTAG00000020713	2.78966	0.0303774	MM vs C
ENSBTAG00000010069	2.83244	4.72365e-27	MM vs C
ENSBTAG00000044726	2.83401	7.81625e-05	MM vs C
ENSBTAG00000049630	2.84409	0.00807804	MM vs C
ENSBTAG00000014665	2.84866	0.0228076	MM vs C
ENSBTAG00000009362	2.85929	4.70218e-55	MM vs C
ENSBTAG00000017378	2.86664	3.51682e-91	MM vs C
ENSBTAG00000033169	2.89769	0.00784364	MM vs C
ENSBTAG00000007243	3.04259	0.0287827	MM vs C
ENSBTAG00000044021	3.09647	0.0143831	MM vs C
ENSBTAG00000015074	3.10087	0.0365862	MM vs C
ENSBTAG00000000278	3.11326	8.95428e-17	MM vs C
ENSBTAG00000000154	3.11817	0.035748	MM vs C
ENSBTAG00000015296	3.34667	0.0197043	MM vs C
ENSBTAG00000001321	3.36965	0.0246399	MM vs C
ENSBTAG00000024081	3.43125	0.00292343	MM vs C
ENSBTAG00000052381	3.43268	0.0225377	MM vs C
ENSBTAG00000050786	3.66854	0.00248859	MM vs C
ENSBTAG00000052862	3.74666	0.000319666	MM vs C
ENSBTAG00000025258	3.99445	2.58509e-05	MM vs C
ENSBTAG00000011682	4.39597	0.000677787	MM vs C
ENSBTAG00000018432	4.45363	0.00828983	MM vs C
ENSBTAG00000050402	4.94357	7.11591e-06	MM vs C
ENSBTAG00000039820	5.67026	7.2212e-08	MM vs C

## Sheet: Sheet2
Differentially expressed genes detected in Folic acid treatment vs control
Ensembl ID	log2 Fold Change	padj	Comparison
ENSBTAG00000053367	-6.87802	2.36e-07	F vs C
ENSBTAG00000050786	-6.78421	1.07e-11	F vs C
ENSBTAG00000015727	-5.74869	6.43e-07	F vs C
ENSBTAG00000049297	-5.48533	5e-10	F vs C
ENSBTAG00000046324	-5.36306	2.51e-10	F vs C
ENSBTAG00000002416	-5.32518	4.92e-06	F vs C
ENSBTAG00000050296	-4.89895	4.66e-09	F vs C
ENSBTAG00000048634	-4.8107	0.000112196	F vs C
ENSBTAG00000053578	-4.79847	0.00477797	F vs C
ENSBTAG00000001221	-4.67331	3.94e-05	F vs C
ENSBTAG00000052931	-4.65052	2.27e-05	F vs C
ENSBTAG00000037811	-4.61534	0.00120091	F vs C
ENSBTAG00000008140	-4.57296	4.83e-06	F vs C
ENSBTAG00000018366	-4.50833	2.68e-09	F vs C
ENSBTAG00000024272	-4.4953	4.74e-21	F vs C
ENSBTAG00000017718	-4.47467	0.00231299	F vs C
ENSBTAG00000006859	-4.45298	0.00193358	F vs C
ENSBTAG00000017986	-4.43157	0.000795274	F vs C
ENSBTAG00000011467	-4.40219	1.65e-21	F vs C
ENSBTAG00000004494	-4.39209	5.67e-06	F vs C
ENSBTAG00000005750	-4.35175	0.0104024	F vs C
ENSBTAG00000050090	-4.34582	0.000222779	F vs C
ENSBTAG00000048246	-4.26852	0.00648854	F vs C
ENSBTAG00000018397	-4.23666	0.0172011	F vs C
ENSBTAG00000037799	-4.20665	1.48e-31	F vs C
ENSBTAG00000010565	-4.18885	0.0106422	F vs C
ENSBTAG00000052878	-4.17978	1.04e-18	F vs C
ENSBTAG00000038659	-4.1114	0.0087555	F vs C
ENSBTAG00000017015	-4.0383	0.0288142	F vs C
ENSBTAG00000015060	-3.97176	0.000359011	F vs C
ENSBTAG00000038910	-3.95056	0.0104726	F vs C
ENSBTAG00000009768	-3.93128	5.08e-29	F vs C
ENSBTAG00000053379	-3.91065	0.00688054	F vs C
ENSBTAG00000037937	-3.8926	4.55e-15	F vs C
ENSBTAG00000050808	-3.84131	0.00707128	F vs C
ENSBTAG00000034918	-3.80606	1e-34	F vs C
ENSBTAG00000055254	-3.79699	0.00763956	F vs C
ENSBTAG00000000667	-3.79464	4.06e-16	F vs C
ENSBTAG00000038938	-3.75696	3.86e-10	F vs C
ENSBTAG00000023563	-3.75483	0.00768299	F vs C
ENSBTAG00000054424	-3.72562	0.0219127	F vs C
ENSBTAG00000048435	-3.718	0.0339557	F vs C
ENSBTAG00000010361	-3.68913	1.74e-14	F vs C
ENSBTAG00000050417	-3.67929	1.37e-13	F vs C
ENSBTAG00000031753	-3.67251	0.033829	F vs C
ENSBTAG00000054638	-3.67203	0.0417444	F vs C
ENSBTAG00000052370	-3.65416	0.00924118	F vs C
ENSBTAG00000001325	-3.65161	1.99e-21	F vs C
ENSBTAG00000035110	-3.6346	0.0362418	F vs C
ENSBTAG00000011784	-3.58668	4.67e-08	F vs C
ENSBTAG00000016061	-3.55418	8.72e-21	F vs C
ENSBTAG00000019977	-3.55174	3.61e-05	F vs C
ENSBTAG00000040244	-3.53272	2.52e-21	F vs C
ENSBTAG00000054945	-3.52364	8.72e-06	F vs C
ENSBTAG00000034323	-3.50908	0.0330656	F vs C
ENSBTAG00000027074	-3.4736	0.010747	F vs C
ENSBTAG00000049882	-3.44432	0.0164922	F vs C
ENSBTAG00000008505	-3.43992	0.0242754	F vs C
ENSBTAG00000045939	-3.42938	0.0126013	F vs C
ENSBTAG00000024773	-3.39239	1.14e-09	F vs C
ENSBTAG00000011671	-3.35233	0.00161399	F vs C
ENSBTAG00000037634	-3.34392	5.31e-11	F vs C
ENSBTAG00000052787	-3.32247	2.12e-09	F vs C
ENSBTAG00000007449	-3.29839	1.15e-43	F vs C
ENSBTAG00000042923	-3.2912	0.0297694	F vs C
ENSBTAG00000048397	-3.23458	0.0474725	F vs C
ENSBTAG00000042388	-3.23332	0.00794486	F vs C
ENSBTAG00000048959	-3.19552	8.98e-10	F vs C
ENSBTAG00000052862	-3.19101	0.00810037	F vs C
ENSBTAG00000051600	-3.14716	9.16e-08	F vs C
ENSBTAG00000053766	-3.14679	5.02e-24	F vs C
ENSBTAG00000047225	-3.13875	3.79e-07	F vs C
ENSBTAG00000018125	-3.1235	4.98e-08	F vs C
ENSBTAG00000001100	-3.11244	5.47e-86	F vs C
ENSBTAG00000006552	-3.09249	0.0351346	F vs C
ENSBTAG00000053571	-3.08543	6.03e-12	F vs C
ENSBTAG00000010362	-3.0757	0.00414885	F vs C
ENSBTAG00000017698	-3.07152	0.037973	F vs C
ENSBTAG00000039141	-3.06801	0.0497651	F vs C
ENSBTAG00000039524	-3.03551	2.65e-18	F vs C
ENSBTAG00000008471	-3.01732	6.06e-09	F vs C
ENSBTAG00000054479	-2.96544	0.00169218	F vs C
ENSBTAG00000017670	-2.91185	2.29e-16	F vs C
ENSBTAG00000007470	-2.83966	1.22e-12	F vs C
ENSBTAG00000047596	-2.79893	0.000123832	F vs C
ENSBTAG00000009132	-2.76966	1.15e-29	F vs C
ENSBTAG00000019332	-2.76948	0.00230022	F vs C
ENSBTAG00000038625	-2.76923	0.0008548	F vs C
ENSBTAG00000030921	-2.71328	4.37e-09	F vs C
ENSBTAG00000051043	-2.6973	0.0142429	F vs C
ENSBTAG00000002252	-2.68892	0.0029189	F vs C
ENSBTAG00000054268	-2.6822	0.015088	F vs C
ENSBTAG00000017056	-2.66981	5.1e-06	F vs C
ENSBTAG00000000095	-2.66937	4.32e-26	F vs C
ENSBTAG00000031231	-2.66354	9.36e-32	F vs C
ENSBTAG00000007773	-2.65083	2.47e-07	F vs C
ENSBTAG00000012192	-2.64568	1.31e-13	F vs C
ENSBTAG00000013766	-2.6223	0.0264834	F vs C
ENSBTAG00000002555	-2.61582	0.000180712	F vs C
ENSBTAG00000016116	-2.58643	1.37e-15	F vs C
ENSBTAG00000053443	-2.56878	0.0425993	F vs C
ENSBTAG00000009515	-2.50668	0.00339491	F vs C
ENSBTAG00000021739	-2.48942	4.64e-05	F vs C
ENSBTAG00000053424	-2.46557	9.25e-08	F vs C
ENSBTAG00000007286	-2.45798	0.0102092	F vs C
ENSBTAG00000007881	-2.44865	2.81e-11	F vs C
ENSBTAG00000040257	-2.4402	0.00374992	F vs C
ENSBTAG00000017271	-2.42011	9.68e-11	F vs C
ENSBTAG00000021978	-2.41861	0.000127273	F vs C
ENSBTAG00000049851	-2.41259	5.96e-71	F vs C
ENSBTAG00000038233	-2.40659	9.06e-06	F vs C
ENSBTAG00000016217	-2.39291	2.71e-19	F vs C
ENSBTAG00000048516	-2.38654	2.48e-33	F vs C
ENSBTAG00000000892	-2.38444	1.4e-22	F vs C
ENSBTAG00000047022	-2.3777	0.0124071	F vs C
ENSBTAG00000045310	-2.37307	0.0383606	F vs C
ENSBTAG00000000240	-2.36092	8.9e-10	F vs C
ENSBTAG00000019437	-2.35849	2.91e-16	F vs C
ENSBTAG00000045588	-2.35341	4.19e-08	F vs C
ENSBTAG00000050172	-2.33302	3.84e-23	F vs C
ENSBTAG00000005063	-2.28813	2.41e-10	F vs C
ENSBTAG00000017233	-2.27264	1.71e-09	F vs C
ENSBTAG00000008142	-2.27169	1.31e-12	F vs C
ENSBTAG00000054953	-2.25608	2.28e-09	F vs C
ENSBTAG00000048740	-2.23165	1.37e-05	F vs C
ENSBTAG00000049761	-2.2143	0.0407324	F vs C
ENSBTAG00000040504	-2.20028	2.49e-07	F vs C
ENSBTAG00000014921	-2.19796	1.72e-16	F vs C
ENSBTAG00000003743	-2.19513	8.78e-28	F vs C
ENSBTAG00000052606	-2.17655	6.76e-19	F vs C
ENSBTAG00000014762	-2.16793	8.92e-39	F vs C
ENSBTAG00000036102	-2.16742	0.0414364	F vs C
ENSBTAG00000016169	-2.15066	1.09e-42	F vs C
ENSBTAG00000053071	-2.14876	2.19e-07	F vs C
ENSBTAG00000023718	-2.14408	0.0199449	F vs C
ENSBTAG00000000504	-2.13752	4.38e-38	F vs C
ENSBTAG00000014683	-2.13619	4.21e-18	F vs C
ENSBTAG00000005609	-2.12724	1.52e-07	F vs C
ENSBTAG00000052794	-2.12539	0.00061699	F vs C
ENSBTAG00000027081	-2.11805	2.74e-71	F vs C
ENSBTAG00000016284	-2.11442	0.0158492	F vs C
ENSBTAG00000004386	-2.11441	5.13e-15	F vs C
ENSBTAG00000011321	-2.11272	1.9e-15	F vs C
ENSBTAG00000020538	-2.10935	1.79e-17	F vs C
ENSBTAG00000006232	-2.10785	0.0129614	F vs C
ENSBTAG00000053649	-2.10149	0.000166016	F vs C
ENSBTAG00000038844	-2.0826	4.44e-14	F vs C
ENSBTAG00000053542	-2.0648	1.04e-19	F vs C
ENSBTAG00000046862	-2.06333	2.9e-43	F vs C
ENSBTAG00000020649	-2.05081	4.33e-28	F vs C
ENSBTAG00000048478	-2.03292	0.00915206	F vs C
ENSBTAG00000006615	-2.02602	2.92e-22	F vs C
ENSBTAG00000038536	-1.99848	1.55e-19	F vs C
ENSBTAG00000009091	-1.98625	4.79e-23	F vs C
ENSBTAG00000001143	-1.98373	1.52e-06	F vs C
ENSBTAG00000050602	-1.97133	7.07e-24	F vs C
ENSBTAG00000049422	-1.96841	7.28e-06	F vs C
ENSBTAG00000021176	-1.96796	1.95e-27	F vs C
ENSBTAG00000000494	-1.95371	3.41e-11	F vs C
ENSBTAG00000005251	-1.94252	4.8e-15	F vs C
ENSBTAG00000008021	-1.93672	2.21e-06	F vs C
ENSBTAG00000003387	-1.92959	1.71e-06	F vs C
ENSBTAG00000006078	-1.92825	4.86e-15	F vs C
ENSBTAG00000024632	-1.92501	0.00224699	F vs C
ENSBTAG00000010069	-1.91326	6.86e-06	F vs C
ENSBTAG00000019979	-1.9122	3.9e-08	F vs C
ENSBTAG00000001642	-1.88496	5.1e-09	F vs C
ENSBTAG00000046409	-1.87877	4.24e-05	F vs C
ENSBTAG00000025005	-1.8745	0.00240963	F vs C
ENSBTAG00000009558	-1.86225	0.0162995	F vs C
ENSBTAG00000019577	-1.8283	1.06e-30	F vs C
ENSBTAG00000015596	-1.82766	7.1e-05	F vs C
ENSBTAG00000013900	-1.82084	6.35e-16	F vs C
ENSBTAG00000021422	-1.81682	0.0365013	F vs C
ENSBTAG00000010797	-1.81646	0.0150958	F vs C
ENSBTAG00000021588	-1.81323	6.64e-06	F vs C
ENSBTAG00000008545	-1.80093	4.35e-30	F vs C
ENSBTAG00000007450	-1.79491	1.28e-11	F vs C
ENSBTAG00000009177	-1.76126	6.85e-28	F vs C
ENSBTAG00000050414	-1.75828	0.0452499	F vs C
ENSBTAG00000010334	-1.75806	0.00261943	F vs C
ENSBTAG00000000278	-1.75476	0.000578538	F vs C
ENSBTAG00000018422	-1.74411	3.82e-08	F vs C
ENSBTAG00000037702	-1.73272	9.03e-11	F vs C
ENSBTAG00000006836	-1.73169	3.12e-29	F vs C
ENSBTAG00000000715	-1.73093	0.00411002	F vs C
ENSBTAG00000044419	-1.72999	0.0089856	F vs C
ENSBTAG00000028421	-1.72894	0.000288579	F vs C
ENSBTAG00000015779	-1.72886	4.92e-22	F vs C
ENSBTAG00000001852	-1.72816	0.00095012	F vs C
ENSBTAG00000047287	-1.72633	0.0219584	F vs C
ENSBTAG00000016723	-1.72584	9.98e-07	F vs C
ENSBTAG00000011518	-1.72385	0.0250292	F vs C
ENSBTAG00000051533	-1.68404	0.00257791	F vs C
ENSBTAG00000017378	-1.67751	8.98e-22	F vs C
ENSBTAG00000052421	-1.67742	0.00244304	F vs C
ENSBTAG00000023026	-1.67438	7.2e-53	F vs C
ENSBTAG00000018994	-1.66206	1.11e-05	F vs C
ENSBTAG00000051931	-1.6577	1.38e-05	F vs C
ENSBTAG00000048410	-1.65354	0.0115482	F vs C
ENSBTAG00000003089	-1.64956	1.29e-60	F vs C
ENSBTAG00000052820	-1.64383	0.0403421	F vs C
ENSBTAG00000012038	-1.6402	2.29e-28	F vs C
ENSBTAG00000016661	-1.6381	1.51e-10	F vs C
ENSBTAG00000054241	-1.63609	0.0052977	F vs C
ENSBTAG00000050714	-1.63585	0.00190029	F vs C
ENSBTAG00000018523	-1.6324	2.38e-18	F vs C
ENSBTAG00000005702	-1.61944	7.39e-08	F vs C
ENSBTAG00000048725	-1.61463	6.74e-05	F vs C
ENSBTAG00000053050	-1.60659	4.14e-16	F vs C
ENSBTAG00000002271	-1.58997	2.94e-49	F vs C
ENSBTAG00000031214	-1.58871	0.00146543	F vs C
ENSBTAG00000002215	-1.58305	0.000141186	F vs C
ENSBTAG00000016656	-1.57504	3.67e-15	F vs C
ENSBTAG00000012451	-1.56907	0.0088473	F vs C
ENSBTAG00000020166	-1.56868	2.74e-11	F vs C
ENSBTAG00000012656	-1.56443	2.63e-30	F vs C
ENSBTAG00000012107	-1.56011	2.89e-21	F vs C
ENSBTAG00000001675	-1.55675	2.88e-06	F vs C
ENSBTAG00000010928	-1.5555	5.15e-53	F vs C
ENSBTAG00000046750	-1.55354	4.64e-27	F vs C
ENSBTAG00000007921	-1.54647	1.47e-15	F vs C
ENSBTAG00000002894	-1.53697	0.00277796	F vs C
ENSBTAG00000021326	-1.53518	0.000774583	F vs C
ENSBTAG00000014707	-1.53481	0.00548334	F vs C
ENSBTAG00000025219	-1.53292	3.47e-09	F vs C
ENSBTAG00000009206	-1.53227	0.00154637	F vs C
ENSBTAG00000011734	-1.49717	2.36e-18	F vs C
ENSBTAG00000002786	-1.49478	0.000124212	F vs C
ENSBTAG00000011398	-1.49322	0.00983141	F vs C
ENSBTAG00000001920	-1.48264	1.7e-06	F vs C
ENSBTAG00000017363	-1.48147	1.19e-40	F vs C
ENSBTAG00000030913	-1.48106	1.36e-09	F vs C
ENSBTAG00000038045	-1.47716	1.91e-26	F vs C
ENSBTAG00000051396	-1.47654	0.000861968	F vs C
ENSBTAG00000011146	-1.46859	1.21e-18	F vs C
ENSBTAG00000012737	-1.46601	7.14e-11	F vs C
ENSBTAG00000011563	-1.45789	7.3e-12	F vs C
ENSBTAG00000002757	-1.45641	0.00572517	F vs C
ENSBTAG00000017824	-1.45506	0.000114273	F vs C
ENSBTAG00000000436	-1.45465	2.8e-29	F vs C
ENSBTAG00000052480	-1.44954	0.0037381	F vs C
ENSBTAG00000045337	-1.44747	0.00245741	F vs C
ENSBTAG00000050874	-1.44326	2.13e-06	F vs C
ENSBTAG00000014628	-1.44138	3.99e-15	F vs C
ENSBTAG00000047367	-1.43996	1.19e-13	F vs C
ENSBTAG00000015718	-1.43202	1.64e-23	F vs C
ENSBTAG00000019054	-1.43015	2.14e-09	F vs C
ENSBTAG00000000706	-1.42838	8.44e-24	F vs C
ENSBTAG00000032265	-1.42826	0.0112964	F vs C
ENSBTAG00000000434	-1.4276	4.99e-05	F vs C
ENSBTAG00000000842	-1.42422	3.28e-11	F vs C
ENSBTAG00000014705	-1.4228	1.57e-05	F vs C
ENSBTAG00000008732	-1.4217	4.46e-30	F vs C
ENSBTAG00000000957	-1.41011	8.64e-35	F vs C
ENSBTAG00000015133	-1.40724	2.51e-33	F vs C
ENSBTAG00000012444	-1.3996	6.59e-05	F vs C
ENSBTAG00000047680	-1.39759	9.83e-14	F vs C
ENSBTAG00000050334	-1.39146	0.0321066	F vs C
ENSBTAG00000046503	-1.38279	3.95e-20	F vs C
ENSBTAG00000039035	-1.3816	5.25e-07	F vs C
ENSBTAG00000052562	-1.38134	1.56e-19	F vs C
ENSBTAG00000005412	-1.37498	1.01e-14	F vs C
ENSBTAG00000007077	-1.37119	1.7e-05	F vs C
ENSBTAG00000015509	-1.36405	2.09e-17	F vs C
ENSBTAG00000018724	-1.36347	0.00964732	F vs C
ENSBTAG00000018200	-1.36052	2.14e-05	F vs C
ENSBTAG00000022489	-1.35836	8.52e-07	F vs C
ENSBTAG00000009396	-1.35751	1.09e-12	F vs C
ENSBTAG00000038495	-1.35279	0.00252788	F vs C
ENSBTAG00000021452	-1.34677	9.36e-20	F vs C
ENSBTAG00000016830	-1.34557	3.96e-51	F vs C
ENSBTAG00000016387	-1.34554	8.85e-18	F vs C
ENSBTAG00000003329	-1.34155	7.21e-85	F vs C
ENSBTAG00000022227	-1.34099	1.2e-14	F vs C
ENSBTAG00000005475	-1.33592	5.26e-05	F vs C
ENSBTAG00000011112	-1.32202	1e-17	F vs C
ENSBTAG00000021874	-1.32197	0.00139719	F vs C
ENSBTAG00000006751	-1.31503	3.34e-38	F vs C
ENSBTAG00000009948	-1.31329	2.75e-14	F vs C
ENSBTAG00000045375	-1.30485	0.021963	F vs C
ENSBTAG00000011971	-1.30414	1.91e-22	F vs C
ENSBTAG00000017026	-1.29864	6.03e-05	F vs C
ENSBTAG00000003366	-1.29719	3.36e-05	F vs C
ENSBTAG00000031701	-1.29715	0.00823624	F vs C
ENSBTAG00000009933	-1.29172	1.86e-06	F vs C
ENSBTAG00000002605	-1.27698	5.48e-17	F vs C
ENSBTAG00000004004	-1.26435	0.00519343	F vs C
ENSBTAG00000018669	-1.26077	9.07e-05	F vs C
ENSBTAG00000042458	-1.25366	0.0279343	F vs C
ENSBTAG00000051298	-1.24894	7.99e-83	F vs C
ENSBTAG00000034349	-1.24881	0.000241915	F vs C
ENSBTAG00000014250	-1.24677	0.0461674	F vs C
ENSBTAG00000033441	-1.24561	4.03e-09	F vs C
ENSBTAG00000003835	-1.2414	8.69e-17	F vs C
ENSBTAG00000008866	-1.2388	2.14e-06	F vs C
ENSBTAG00000012925	-1.23844	8.41e-05	F vs C
ENSBTAG00000015752	-1.23316	4.9e-10	F vs C
ENSBTAG00000002144	-1.23014	3.25e-08	F vs C
ENSBTAG00000032089	-1.22751	9.08e-10	F vs C
ENSBTAG00000007519	-1.22445	2.61e-08	F vs C
ENSBTAG00000021025	-1.22251	1.69e-56	F vs C
ENSBTAG00000012785	-1.21915	1.02e-10	F vs C
ENSBTAG00000000590	-1.21637	6.12e-09	F vs C
ENSBTAG00000037527	-1.21478	0.00133194	F vs C
ENSBTAG00000016494	-1.21216	0.000235355	F vs C
ENSBTAG00000046008	-1.21134	0.0338923	F vs C
ENSBTAG00000010555	-1.20867	8.32e-05	F vs C
ENSBTAG00000005728	-1.20587	0.0202947	F vs C
ENSBTAG00000002006	-1.20395	7.7e-20	F vs C
ENSBTAG00000005734	-1.20364	0.00463565	F vs C
ENSBTAG00000011511	-1.20328	0.000146882	F vs C
ENSBTAG00000000806	-1.20217	8.75e-19	F vs C
ENSBTAG00000008909	-1.20215	2.73e-13	F vs C
ENSBTAG00000049333	-1.20215	1.02e-07	F vs C
ENSBTAG00000014920	-1.20047	0.00383289	F vs C
ENSBTAG00000021434	-1.19995	0.00170554	F vs C
ENSBTAG00000039283	-1.19953	0.0112658	F vs C
ENSBTAG00000002779	-1.19534	0.000345988	F vs C
ENSBTAG00000054069	-1.19373	2.15e-11	F vs C
ENSBTAG00000051089	-1.18547	0.0294153	F vs C
ENSBTAG00000004464	-1.18356	0.000529616	F vs C
ENSBTAG00000026751	-1.18095	0.00120959	F vs C
ENSBTAG00000010303	-1.1807	6.02e-12	F vs C
ENSBTAG00000021617	-1.178	4.25e-41	F vs C
ENSBTAG00000016726	-1.16617	3.45e-05	F vs C
ENSBTAG00000001631	-1.16116	5.76e-20	F vs C
ENSBTAG00000001042	-1.15954	9.47e-26	F vs C
ENSBTAG00000008703	-1.15938	2.2e-07	F vs C
ENSBTAG00000001343	-1.1592	2.26e-07	F vs C
ENSBTAG00000038103	-1.15574	0.00021772	F vs C
ENSBTAG00000049026	-1.15265	0.0371008	F vs C
ENSBTAG00000000161	-1.1523	1.37e-05	F vs C
ENSBTAG00000037465	-1.14651	3.19e-08	F vs C
ENSBTAG00000023064	-1.14214	0.000356118	F vs C
ENSBTAG00000017375	-1.14072	2.14e-20	F vs C
ENSBTAG00000012216	-1.13969	9.72e-34	F vs C
ENSBTAG00000015778	-1.13967	1.12e-19	F vs C
ENSBTAG00000005754	-1.13949	1.73e-48	F vs C
ENSBTAG00000009150	-1.13711	2.29e-21	F vs C
ENSBTAG00000044591	-1.13377	0.000627863	F vs C
ENSBTAG00000044049	-1.13262	3.01e-14	F vs C
ENSBTAG00000002425	-1.1309	4.49e-17	F vs C
ENSBTAG00000013125	-1.12498	1.16e-36	F vs C
ENSBTAG00000050863	-1.12474	0.0265133	F vs C
ENSBTAG00000012525	-1.12412	2.55e-23	F vs C
ENSBTAG00000003196	-1.12338	8.66e-12	F vs C
ENSBTAG00000035744	-1.12272	4.19e-34	F vs C
ENSBTAG00000020536	-1.12027	9.24e-05	F vs C
ENSBTAG00000019989	-1.11812	1.32e-14	F vs C
ENSBTAG00000012112	-1.11664	1.12e-35	F vs C
ENSBTAG00000024851	-1.1142	2.15e-11	F vs C
ENSBTAG00000016060	-1.10712	1.37e-09	F vs C
ENSBTAG00000050848	-1.1049	1.12e-17	F vs C
ENSBTAG00000006697	-1.1038	5.06e-17	F vs C
ENSBTAG00000000995	-1.10191	2.49e-24	F vs C
ENSBTAG00000012139	-1.10115	4.63e-10	F vs C
ENSBTAG00000012406	-1.09914	0.0428382	F vs C
ENSBTAG00000020283	-1.09876	2.82e-81	F vs C
ENSBTAG00000004943	-1.09759	0.00292416	F vs C
ENSBTAG00000031913	-1.09614	0.00714114	F vs C
ENSBTAG00000004257	-1.09249	1.19e-15	F vs C
ENSBTAG00000024493	-1.09119	7.44e-16	F vs C
ENSBTAG00000004339	-1.09073	5e-17	F vs C
ENSBTAG00000050166	-1.09042	0.00112973	F vs C
ENSBTAG00000002719	-1.08983	2.97e-07	F vs C
ENSBTAG00000010793	-1.08361	5.58e-20	F vs C
ENSBTAG00000008406	-1.08351	2.12e-07	F vs C
ENSBTAG00000006792	-1.08181	7e-41	F vs C
ENSBTAG00000017039	-1.07968	0.0462329	F vs C
ENSBTAG00000005413	-1.07826	3.92e-14	F vs C
ENSBTAG00000008216	-1.07671	0.00925273	F vs C
ENSBTAG00000005456	-1.07662	3.58e-05	F vs C
ENSBTAG00000014721	-1.07656	5.03e-24	F vs C
ENSBTAG00000001244	-1.07623	1.6e-09	F vs C
ENSBTAG00000015636	-1.07352	9.43e-08	F vs C
ENSBTAG00000012646	-1.07176	2.21e-36	F vs C
ENSBTAG00000024726	-1.07034	0.00012299	F vs C
ENSBTAG00000008573	-1.06908	5.53e-31	F vs C
ENSBTAG00000020884	-1.0688	1.26e-07	F vs C
ENSBTAG00000008682	-1.06525	3.64e-07	F vs C
ENSBTAG00000000660	-1.06452	1.47e-05	F vs C
ENSBTAG00000000564	-1.06036	0.00421744	F vs C
ENSBTAG00000039453	-1.05876	7.81e-30	F vs C
ENSBTAG00000006951	-1.05846	6.96e-11	F vs C
ENSBTAG00000054700	-1.05839	0.0208134	F vs C
ENSBTAG00000019262	-1.05692	6.78e-05	F vs C
ENSBTAG00000046580	-1.05327	0.000556913	F vs C
ENSBTAG00000013148	-1.05104	2.2e-33	F vs C
ENSBTAG00000020773	-1.05087	0.0360745	F vs C
ENSBTAG00000007935	-1.04705	8.98e-25	F vs C
ENSBTAG00000005584	-1.04658	0.00966176	F vs C
ENSBTAG00000020225	-1.04525	0.0389319	F vs C
ENSBTAG00000016800	-1.04092	7.83e-09	F vs C
ENSBTAG00000002473	-1.03844	1.01e-12	F vs C
ENSBTAG00000002981	-1.03173	7.8e-07	F vs C
ENSBTAG00000008330	-1.02933	5.87e-37	F vs C
ENSBTAG00000002444	-1.02856	0.0045635	F vs C
ENSBTAG00000012297	-1.0283	0.00114296	F vs C
ENSBTAG00000019938	-1.02697	2.94e-32	F vs C
ENSBTAG00000006882	-1.0253	0.00321132	F vs C
ENSBTAG00000007149	-1.02335	2.49e-10	F vs C
ENSBTAG00000021766	-1.02	4.56e-20	F vs C
ENSBTAG00000032369	-1.01972	3.03e-08	F vs C
ENSBTAG00000031718	-1.01469	5.49e-24	F vs C
ENSBTAG00000008182	-1.01431	0.0200604	F vs C
ENSBTAG00000039462	-1.014	0.00707128	F vs C
ENSBTAG00000015875	-1.01239	0.0384321	F vs C
ENSBTAG00000019605	-1.01169	2.58e-15	F vs C
ENSBTAG00000013100	-1.0112	5.67e-06	F vs C
ENSBTAG00000013275	-1.00957	2.3e-18	F vs C
ENSBTAG00000017133	-1.00287	0.00128449	F vs C
ENSBTAG00000021945	1.00042	9.46e-06	F vs C
ENSBTAG00000002451	1.00532	0.00115833	F vs C
ENSBTAG00000011170	1.00756	4.25e-07	F vs C
ENSBTAG00000052600	1.01037	4.19e-23	F vs C
ENSBTAG00000004629	1.01148	0.000761071	F vs C
ENSBTAG00000048655	1.0127	0.0100956	F vs C
ENSBTAG00000020975	1.01648	1.79e-06	F vs C
ENSBTAG00000003000	1.01864	0.0290542	F vs C
ENSBTAG00000007514	1.01956	0.0126027	F vs C
ENSBTAG00000021924	1.0209	5.33e-11	F vs C
ENSBTAG00000011278	1.0218	1.32e-10	F vs C
ENSBTAG00000008626	1.02181	0.00508752	F vs C
ENSBTAG00000017599	1.02184	8.59e-09	F vs C
ENSBTAG00000020582	1.02346	0.0187539	F vs C
ENSBTAG00000038462	1.02531	0.0493896	F vs C
ENSBTAG00000047613	1.03621	0.00115822	F vs C
ENSBTAG00000013081	1.04137	4.55e-09	F vs C
ENSBTAG00000017500	1.04903	0.0156512	F vs C
ENSBTAG00000011992	1.04986	0.00412398	F vs C
ENSBTAG00000051975	1.05177	0.0199377	F vs C
ENSBTAG00000055140	1.05774	7.54e-06	F vs C
ENSBTAG00000021696	1.06081	0.00113579	F vs C
ENSBTAG00000022917	1.06983	0.000165054	F vs C
ENSBTAG00000050989	1.07065	0.0155179	F vs C
ENSBTAG00000015830	1.07458	0.00423209	F vs C
ENSBTAG00000047810	1.07716	4.3e-05	F vs C
ENSBTAG00000050741	1.082	0.00741387	F vs C
ENSBTAG00000008293	1.08323	4.43e-21	F vs C
ENSBTAG00000053112	1.08485	0.0293798	F vs C
ENSBTAG00000021957	1.08876	2.04e-14	F vs C
ENSBTAG00000039688	1.09062	0.0039279	F vs C
ENSBTAG00000005433	1.09514	0.000633717	F vs C
ENSBTAG00000019617	1.09573	1.21e-06	F vs C
ENSBTAG00000009705	1.09846	0.0159682	F vs C
ENSBTAG00000012979	1.09973	0.0100386	F vs C
ENSBTAG00000050503	1.10276	0.0125537	F vs C
ENSBTAG00000020223	1.11555	0.00356312	F vs C
ENSBTAG00000019585	1.11706	0.0332727	F vs C
ENSBTAG00000050253	1.12463	1.06e-05	F vs C
ENSBTAG00000038486	1.12482	0.0134959	F vs C
ENSBTAG00000006688	1.12501	0.0309267	F vs C
ENSBTAG00000053187	1.1292	2.41e-10	F vs C
ENSBTAG00000021709	1.13153	8.63e-05	F vs C
ENSBTAG00000002447	1.13233	0.000124212	F vs C
ENSBTAG00000005877	1.14476	5.92e-05	F vs C
ENSBTAG00000042115	1.14479	0.0403421	F vs C
ENSBTAG00000002615	1.1466	3.39e-06	F vs C
ENSBTAG00000017461	1.14907	0.0305964	F vs C
ENSBTAG00000046900	1.15433	0.00922497	F vs C
ENSBTAG00000052307	1.15505	0.00223632	F vs C
ENSBTAG00000034555	1.15779	0.0260151	F vs C
ENSBTAG00000011666	1.15988	0.015833	F vs C
ENSBTAG00000011624	1.16069	1.5e-05	F vs C
ENSBTAG00000020892	1.17007	0.000916917	F vs C
ENSBTAG00000013960	1.17998	2.08e-10	F vs C
ENSBTAG00000017350	1.18391	1.83e-15	F vs C
ENSBTAG00000053646	1.18953	0.018343	F vs C
ENSBTAG00000008493	1.19448	0.00787249	F vs C
ENSBTAG00000005162	1.19601	2.67e-06	F vs C
ENSBTAG00000003163	1.19617	9.62e-10	F vs C
ENSBTAG00000026813	1.20557	0.0456102	F vs C
ENSBTAG00000010742	1.21755	3.5e-09	F vs C
ENSBTAG00000054394	1.2186	0.0353593	F vs C
ENSBTAG00000013801	1.22208	3.35e-10	F vs C
ENSBTAG00000012409	1.22825	0.0148982	F vs C
ENSBTAG00000050153	1.23456	0.00298932	F vs C
ENSBTAG00000015690	1.23692	0.0275994	F vs C
ENSBTAG00000038011	1.25031	0.00377283	F vs C
ENSBTAG00000011651	1.25899	0.0463339	F vs C
ENSBTAG00000052290	1.26067	0.00148103	F vs C
ENSBTAG00000015178	1.26277	0.0174342	F vs C
ENSBTAG00000017273	1.26522	8.61e-14	F vs C
ENSBTAG00000045795	1.2658	2.45e-10	F vs C
ENSBTAG00000014738	1.26853	0.0102018	F vs C
ENSBTAG00000000422	1.27508	2.9e-14	F vs C
ENSBTAG00000007827	1.27546	1.17e-07	F vs C
ENSBTAG00000051361	1.27577	0.0352732	F vs C
ENSBTAG00000054665	1.28003	0.00585324	F vs C
ENSBTAG00000002488	1.28007	0.00524929	F vs C
ENSBTAG00000018838	1.28591	0.0387328	F vs C
ENSBTAG00000050877	1.2862	0.00912787	F vs C
ENSBTAG00000032538	1.29329	0.0306126	F vs C
ENSBTAG00000054601	1.29874	0.013167	F vs C
ENSBTAG00000012558	1.30053	0.00192534	F vs C
ENSBTAG00000001231	1.30199	0.00102018	F vs C
ENSBTAG00000021811	1.32194	9.73e-09	F vs C
ENSBTAG00000015304	1.32354	0.00654654	F vs C
ENSBTAG00000001474	1.32582	0.0449764	F vs C
ENSBTAG00000031352	1.33665	0.00996219	F vs C
ENSBTAG00000009029	1.34914	5.79e-05	F vs C
ENSBTAG00000044025	1.35383	0.0438041	F vs C
ENSBTAG00000025760	1.35576	0.0138107	F vs C
ENSBTAG00000042536	1.36157	0.0275464	F vs C
ENSBTAG00000032517	1.3707	0.00980206	F vs C
ENSBTAG00000035572	1.37276	0.00796046	F vs C
ENSBTAG00000020984	1.37374	0.0208951	F vs C
ENSBTAG00000025458	1.38375	0.0186816	F vs C
ENSBTAG00000012140	1.38403	0.0146755	F vs C
ENSBTAG00000010165	1.38852	0.0108766	F vs C
ENSBTAG00000015751	1.39214	0.000319254	F vs C
ENSBTAG00000027629	1.44525	0.0453129	F vs C
ENSBTAG00000006121	1.45138	0.00023876	F vs C
ENSBTAG00000026812	1.47004	3.29e-06	F vs C
ENSBTAG00000012436	1.47131	0.0461674	F vs C
ENSBTAG00000016523	1.47495	0.0479072	F vs C
ENSBTAG00000010008	1.47838	8.4e-06	F vs C
ENSBTAG00000048946	1.50024	0.0121695	F vs C
ENSBTAG00000009461	1.50817	0.0197347	F vs C
ENSBTAG00000001008	1.51074	0.0387328	F vs C
ENSBTAG00000015361	1.53725	0.00614899	F vs C
ENSBTAG00000005261	1.54261	0.000286824	F vs C
ENSBTAG00000008066	1.54992	9.47e-05	F vs C
ENSBTAG00000051351	1.55716	0.0015014	F vs C
ENSBTAG00000052139	1.57299	0.00113657	F vs C
ENSBTAG00000008363	1.57781	6.37e-08	F vs C
ENSBTAG00000020105	1.58002	0.000471778	F vs C
ENSBTAG00000018016	1.62866	7.59e-16	F vs C
ENSBTAG00000054842	1.63142	0.0403421	F vs C
ENSBTAG00000001406	1.63477	6.04e-31	F vs C
ENSBTAG00000014251	1.6358	0.00341549	F vs C
ENSBTAG00000049519	1.64063	0.00307329	F vs C
ENSBTAG00000055197	1.64496	0.0368049	F vs C
ENSBTAG00000015040	1.65756	0.00187861	F vs C
ENSBTAG00000046728	1.66483	0.027937	F vs C
ENSBTAG00000003088	1.6662	0.0440192	F vs C
ENSBTAG00000012729	1.67691	0.00976569	F vs C
ENSBTAG00000050729	1.6772	0.0166087	F vs C
ENSBTAG00000033367	1.76145	0.0232882	F vs C
ENSBTAG00000048830	1.76427	0.0121729	F vs C
ENSBTAG00000003531	1.79878	0.00840163	F vs C
ENSBTAG00000006155	1.79941	0.0434183	F vs C
ENSBTAG00000054994	1.80906	0.0223195	F vs C
ENSBTAG00000026753	1.8294	0.0177159	F vs C
ENSBTAG00000025183	1.86612	0.0416315	F vs C
ENSBTAG00000019870	1.90436	4.54e-08	F vs C
ENSBTAG00000007956	1.9318	0.0027031	F vs C
ENSBTAG00000037756	1.93729	6.27e-05	F vs C
ENSBTAG00000002702	1.94232	6.84e-06	F vs C
ENSBTAG00000029844	2.00782	0.0386747	F vs C
ENSBTAG00000025659	2.01515	0.042099	F vs C
ENSBTAG00000053391	2.03967	0.00399575	F vs C
ENSBTAG00000040477	2.07551	2.73e-05	F vs C
ENSBTAG00000012681	2.09353	0.00385521	F vs C
ENSBTAG00000054818	2.13798	0.0161712	F vs C
ENSBTAG00000040103	2.21615	0.012176	F vs C
ENSBTAG00000049914	2.26496	1.33e-06	F vs C
ENSBTAG00000000886	2.27163	0.0116496	F vs C
ENSBTAG00000023976	2.30792	0.0372682	F vs C
ENSBTAG00000039504	2.35288	0.0186816	F vs C
ENSBTAG00000025664	2.36888	1.47e-07	F vs C
ENSBTAG00000016826	2.47143	0.0219127	F vs C
ENSBTAG00000006686	2.48868	2.41e-05	F vs C
ENSBTAG00000003833	2.50649	0.0296074	F vs C
ENSBTAG00000050409	2.67911	0.0124828	F vs C
ENSBTAG00000049394	2.8681	0.0294153	F vs C
ENSBTAG00000001745	2.9782	0.0291524	F vs C
ENSBTAG00000020636	2.99944	0.0142068	F vs C
ENSBTAG00000047101	3.00414	0.0125509	F vs C
ENSBTAG00000046177	3.01197	0.0178234	F vs C
ENSBTAG00000031309	3.05284	0.0289923	F vs C
ENSBTAG00000013306	3.16238	0.00122293	F vs C
ENSBTAG00000047904	3.16969	0.00300353	F vs C
ENSBTAG00000005477	3.26791	0.0419404	F vs C
ENSBTAG00000053486	3.43208	0.0315817	F vs C
ENSBTAG00000052981	3.48257	0.00938556	F vs C
ENSBTAG00000027320	3.59718	0.00356081	F vs C
ENSBTAG00000050311	3.63227	0.0378104	F vs C
ENSBTAG00000053853	3.72445	0.0170284	F vs C
ENSBTAG00000004824	3.72592	0.0176819	F vs C
ENSBTAG00000013131	3.78493	0.000435729	F vs C
ENSBTAG00000030322	3.84197	0.00276242	F vs C
ENSBTAG00000052983	3.90558	0.039065	F vs C
ENSBTAG00000004885	3.92931	0.00327401	F vs C
ENSBTAG00000049784	3.99104	0.00713078	F vs C
ENSBTAG00000033481	3.99859	0.019309	F vs C
ENSBTAG00000006599	4.06934	0.027474	F vs C
ENSBTAG00000022775	4.11611	0.00963831	F vs C
ENSBTAG00000030502	4.16643	0.00108943	F vs C
ENSBTAG00000002623	-4.641	0.00220919	FL vs L
ENSBTAG00000015606	-4.56708	0.000324873	FL vs L
ENSBTAG00000007103	-4.56317	0.0116681	FL vs L
ENSBTAG00000053379	-4.46099	0.00108568	FL vs L
ENSBTAG00000055086	-4.40998	0.00254772	FL vs L
ENSBTAG00000020602	-4.40067	0.000704356	FL vs L
ENSBTAG00000048634	-4.37286	8.57e-05	FL vs L
ENSBTAG00000042923	-4.25532	0.000867925	FL vs L
ENSBTAG00000052797	-4.19471	0.0118188	FL vs L
ENSBTAG00000008140	-4.16449	1.11e-05	FL vs L
ENSBTAG00000048336	-4.12175	0.0105134	FL vs L
ENSBTAG00000048641	-4.11654	0.0146623	FL vs L
ENSBTAG00000014809	-4.01455	0.0410193	FL vs L
ENSBTAG00000006975	-3.98909	0.0436256	FL vs L
ENSBTAG00000001292	-3.88628	0.0253415	FL vs L
ENSBTAG00000050878	-3.88396	0.0472061	FL vs L
ENSBTAG00000015929	-3.88005	0.0187967	FL vs L
ENSBTAG00000050090	-3.8639	0.00285557	FL vs L
ENSBTAG00000044202	-3.85276	0.00665707	FL vs L
ENSBTAG00000045332	-3.7904	0.00475743	FL vs L
ENSBTAG00000004836	-3.78989	0.0288156	FL vs L
ENSBTAG00000025812	-3.70471	0.0449073	FL vs L
ENSBTAG00000019332	-3.65404	0.000932906	FL vs L
ENSBTAG00000025257	-3.64951	0.00256443	FL vs L
ENSBTAG00000037933	-3.63423	0.0453082	FL vs L
ENSBTAG00000037811	-3.58055	0.000565831	FL vs L
ENSBTAG00000014143	-3.55735	4.29e-05	FL vs L
ENSBTAG00000049882	-3.55567	2.04e-06	FL vs L
ENSBTAG00000053367	-3.52145	0.00384093	FL vs L
ENSBTAG00000049519	-3.47037	0.0386235	FL vs L
ENSBTAG00000053418	-3.46819	0.0267604	FL vs L
ENSBTAG00000019977	-3.44139	0.00410361	FL vs L
ENSBTAG00000017718	-3.44022	0.000739699	FL vs L
ENSBTAG00000050417	-3.42054	0.00650492	FL vs L
ENSBTAG00000054945	-3.40538	0.0155418	FL vs L
ENSBTAG00000019315	-3.39257	1.01e-06	FL vs L
ENSBTAG00000052370	-3.35099	0.00729424	FL vs L
ENSBTAG00000001639	-3.31965	0.0303648	FL vs L
ENSBTAG00000050296	-3.2629	0.0240314	FL vs L
ENSBTAG00000046324	-3.19461	0.00612769	FL vs L
ENSBTAG00000008505	-3.1825	0.0114681	FL vs L
ENSBTAG00000052820	-3.16634	9e-05	FL vs L
ENSBTAG00000052012	-3.14522	0.0459305	FL vs L
ENSBTAG00000053443	-3.13959	0.0109138	FL vs L
ENSBTAG00000049113	-3.1063	0.0455589	FL vs L
ENSBTAG00000012066	-3.08867	0.02965	FL vs L
ENSBTAG00000034384	-3.08603	0.0343946	FL vs L
ENSBTAG00000004494	-3.06758	0.017485	FL vs L
ENSBTAG00000010874	-3.06517	0.000162801	FL vs L
ENSBTAG00000021816	-3.06	0.0334155	FL vs L
ENSBTAG00000043162	-2.9762	0.0471095	FL vs L
ENSBTAG00000052878	-2.95063	0.00629483	FL vs L
ENSBTAG00000037937	-2.94929	0.00246611	FL vs L
ENSBTAG00000004954	-2.94066	0.0452933	FL vs L
ENSBTAG00000003200	-2.90173	0.0368828	FL vs L
ENSBTAG00000017233	-2.88336	2.97e-06	FL vs L
ENSBTAG00000053424	-2.88328	0.000354703	FL vs L
ENSBTAG00000049297	-2.88087	0.0120111	FL vs L
ENSBTAG00000009186	-2.85994	5.23e-05	FL vs L
ENSBTAG00000046409	-2.8558	2.24e-06	FL vs L
ENSBTAG00000048740	-2.84211	0.0327931	FL vs L
ENSBTAG00000010328	-2.7833	0.0238622	FL vs L
ENSBTAG00000031453	-2.77716	1.02e-06	FL vs L
ENSBTAG00000002919	-2.75971	0.000599351	FL vs L
ENSBTAG00000011467	-2.7566	0.0355933	FL vs L
ENSBTAG00000034918	-2.75454	0.00119053	FL vs L
ENSBTAG00000018125	-2.74424	0.0024375	FL vs L
ENSBTAG00000037799	-2.74214	0.00196782	FL vs L
ENSBTAG00000001401	-2.71269	0.0237226	FL vs L
ENSBTAG00000002252	-2.71003	3.43e-05	FL vs L
ENSBTAG00000021408	-2.70806	0.00117233	FL vs L
ENSBTAG00000011784	-2.70604	0.00188089	FL vs L
ENSBTAG00000054522	-2.70239	0.0272995	FL vs L
ENSBTAG00000021978	-2.68638	0.0278412	FL vs L
ENSBTAG00000008471	-2.6787	0.00151708	FL vs L
ENSBTAG00000007516	-2.64682	0.0262882	FL vs L
ENSBTAG00000018397	-2.61392	0.0498442	FL vs L
ENSBTAG00000000310	-2.59495	0.00163596	FL vs L
ENSBTAG00000047596	-2.57736	3.79e-05	FL vs L
ENSBTAG00000010361	-2.56149	3.85e-05	FL vs L
ENSBTAG00000024272	-2.55395	0.0050913	FL vs L
ENSBTAG00000039524	-2.55004	0.00200554	FL vs L
ENSBTAG00000014053	-2.54946	0.041577	FL vs L
ENSBTAG00000002416	-2.54137	0.0264704	FL vs L
ENSBTAG00000037634	-2.53466	0.00539086	FL vs L
ENSBTAG00000009768	-2.52215	0.00215783	FL vs L
ENSBTAG00000038233	-2.5209	0.000917467	FL vs L
ENSBTAG00000014523	-2.51788	0.0101479	FL vs L
ENSBTAG00000000667	-2.51318	0.00246176	FL vs L
ENSBTAG00000019577	-2.50181	1.77e-05	FL vs L
ENSBTAG00000052558	-2.50128	0.031206	FL vs L
ENSBTAG00000024632	-2.4818	0.000686558	FL vs L
ENSBTAG00000005434	-2.4664	0.00108013	FL vs L
ENSBTAG00000038154	-2.46275	0.0129847	FL vs L
ENSBTAG00000053144	-2.46129	0.00547307	FL vs L
ENSBTAG00000038938	-2.45999	0.0117457	FL vs L
ENSBTAG00000006859	-2.43477	0.027033	FL vs L
ENSBTAG00000044071	-2.41451	0.0483382	FL vs L
ENSBTAG00000030921	-2.38356	0.0412058	FL vs L
ENSBTAG00000001325	-2.38075	0.0424626	FL vs L
ENSBTAG00000019293	-2.37974	4.04e-05	FL vs L
ENSBTAG00000045010	-2.37702	0.0165583	FL vs L
ENSBTAG00000051600	-2.3748	0.00184158	FL vs L
ENSBTAG00000047287	-2.37472	0.000709263	FL vs L
ENSBTAG00000000095	-2.37466	8.92e-07	FL vs L
ENSBTAG00000051931	-2.36341	2.18e-05	FL vs L
ENSBTAG00000009132	-2.35001	0.000248255	FL vs L
ENSBTAG00000011563	-2.32193	8.36e-06	FL vs L
ENSBTAG00000004547	-2.31959	0.0214111	FL vs L
ENSBTAG00000017866	-2.3182	6.15e-08	FL vs L
ENSBTAG00000023398	-2.31803	0.0103679	FL vs L
ENSBTAG00000021795	-2.30728	0.00899279	FL vs L
ENSBTAG00000016149	-2.29381	0.0472546	FL vs L
ENSBTAG00000053071	-2.27881	0.000287577	FL vs L
ENSBTAG00000050808	-2.27435	0.0153009	FL vs L
ENSBTAG00000024773	-2.2727	0.0120423	FL vs L
ENSBTAG00000005702	-2.26954	3.42e-05	FL vs L
ENSBTAG00000016061	-2.26422	0.000811087	FL vs L
ENSBTAG00000007881	-2.26236	0.000843348	FL vs L
ENSBTAG00000004386	-2.25631	0.0010268	FL vs L
ENSBTAG00000053649	-2.2442	0.000655596	FL vs L
ENSBTAG00000048478	-2.24178	0.00871743	FL vs L
ENSBTAG00000014250	-2.23713	3.58e-07	FL vs L
ENSBTAG00000001852	-2.23669	0.00152234	FL vs L
ENSBTAG00000000552	-2.22523	0.0142572	FL vs L
ENSBTAG00000047225	-2.21136	0.00556127	FL vs L
ENSBTAG00000046333	-2.20906	0.0344996	FL vs L
ENSBTAG00000007449	-2.19728	0.00258831	FL vs L
ENSBTAG00000017670	-2.18712	0.000759197	FL vs L
ENSBTAG00000004770	-2.18133	0.00964652	FL vs L
ENSBTAG00000050623	-2.1806	0.0471723	FL vs L
ENSBTAG00000053766	-2.1796	0.00110363	FL vs L
ENSBTAG00000037768	-2.17672	1.07e-68	FL vs L
ENSBTAG00000019798	-2.16792	0.0414851	FL vs L
ENSBTAG00000004305	-2.16183	6.41e-16	FL vs L
ENSBTAG00000040244	-2.1565	0.0041435	FL vs L
ENSBTAG00000007470	-2.14545	0.00166317	FL vs L
ENSBTAG00000007450	-2.12635	0.00226986	FL vs L
ENSBTAG00000021842	-2.11961	4.1e-08	FL vs L
ENSBTAG00000025005	-2.11046	0.0386103	FL vs L
ENSBTAG00000008142	-2.08974	0.000709815	FL vs L
ENSBTAG00000002340	-2.08836	0.00508344	FL vs L
ENSBTAG00000001492	-2.08816	0.000235303	FL vs L
ENSBTAG00000011936	-2.08316	3.53e-05	FL vs L
ENSBTAG00000027868	-2.08122	0.0302951	FL vs L
ENSBTAG00000048802	-2.07315	0.0410314	FL vs L
ENSBTAG00000030504	-2.06875	0.00925215	FL vs L
ENSBTAG00000036102	-2.06475	0.0337249	FL vs L
ENSBTAG00000017056	-2.06472	0.00709722	FL vs L
ENSBTAG00000001143	-2.064	0.0020375	FL vs L
ENSBTAG00000014683	-2.05717	0.000103425	FL vs L
ENSBTAG00000048771	-2.05708	0.0132258	FL vs L
ENSBTAG00000002471	-2.04428	0.000545116	FL vs L
ENSBTAG00000049851	-2.04232	2.99e-05	FL vs L
ENSBTAG00000005378	-2.04058	0.00680308	FL vs L
ENSBTAG00000032265	-2.02668	0.000975699	FL vs L
ENSBTAG00000001026	-2.01622	0.00043763	FL vs L
ENSBTAG00000051768	-2.01404	3.57e-12	FL vs L
ENSBTAG00000044474	-2.00758	0.0451631	FL vs L
ENSBTAG00000028421	-2.00492	0.000682908	FL vs L
ENSBTAG00000016613	-1.99496	0.0280841	FL vs L
ENSBTAG00000019979	-1.98551	0.000442952	FL vs L
ENSBTAG00000015596	-1.985	0.00276198	FL vs L
ENSBTAG00000002765	-1.98406	9.68e-07	FL vs L
ENSBTAG00000010420	-1.98374	0.0163569	FL vs L
ENSBTAG00000031214	-1.98149	0.00134712	FL vs L
ENSBTAG00000037702	-1.97866	5.99e-05	FL vs L
ENSBTAG00000007773	-1.9728	0.00200064	FL vs L
ENSBTAG00000011671	-1.95872	0.0385536	FL vs L
ENSBTAG00000014229	-1.95287	0.00972775	FL vs L
ENSBTAG00000005728	-1.95076	4.98e-06	FL vs L
ENSBTAG00000007379	-1.94954	3.72e-16	FL vs L
ENSBTAG00000012192	-1.94462	0.000296603	FL vs L
ENSBTAG00000007517	-1.94284	0.0324969	FL vs L
ENSBTAG00000000128	-1.93864	6.5e-05	FL vs L
ENSBTAG00000016116	-1.9313	1.79e-05	FL vs L
ENSBTAG00000020261	-1.92462	1.1e-09	FL vs L
ENSBTAG00000051396	-1.92453	0.00116589	FL vs L
ENSBTAG00000003743	-1.92447	0.0001726	FL vs L
ENSBTAG00000002605	-1.90512	8.37e-07	FL vs L
ENSBTAG00000025219	-1.9008	3.94e-05	FL vs L
ENSBTAG00000019437	-1.89851	0.000301948	FL vs L
ENSBTAG00000054695	-1.89645	0.000502779	FL vs L
ENSBTAG00000012737	-1.89263	0.00112129	FL vs L
ENSBTAG00000031468	-1.89254	0.0118436	FL vs L
ENSBTAG00000005609	-1.88732	0.00148981	FL vs L
ENSBTAG00000021215	-1.88392	1.56e-14	FL vs L
ENSBTAG00000021739	-1.88352	0.000149396	FL vs L
ENSBTAG00000015919	-1.87327	0.000184096	FL vs L
ENSBTAG00000011321	-1.86169	0.00416028	FL vs L
ENSBTAG00000049337	-1.86084	0.0289298	FL vs L
ENSBTAG00000020538	-1.85863	0.000624089	FL vs L
ENSBTAG00000012406	-1.85642	0.00160952	FL vs L
ENSBTAG00000022489	-1.85136	4.21e-05	FL vs L
ENSBTAG00000050877	-1.84755	1.65e-05	FL vs L
ENSBTAG00000009515	-1.84451	0.00659062	FL vs L
ENSBTAG00000017901	-1.84183	0.00446191	FL vs L
ENSBTAG00000016284	-1.83326	0.0354098	FL vs L
ENSBTAG00000014921	-1.83134	0.0218835	FL vs L
ENSBTAG00000009206	-1.83003	0.00942881	FL vs L
ENSBTAG00000018994	-1.82818	0.000276635	FL vs L
ENSBTAG00000001100	-1.82736	0.00639459	FL vs L
ENSBTAG00000048516	-1.81826	1.91e-13	FL vs L
ENSBTAG00000054953	-1.81404	4.49e-06	FL vs L
ENSBTAG00000045588	-1.81199	0.0050949	FL vs L
ENSBTAG00000014529	-1.81005	0.000219129	FL vs L
ENSBTAG00000048959	-1.80508	0.0360779	FL vs L
ENSBTAG00000032453	-1.80022	0.000756167	FL vs L
ENSBTAG00000054479	-1.79617	0.0111563	FL vs L
ENSBTAG00000011518	-1.79431	0.00178846	FL vs L
ENSBTAG00000049333	-1.79385	6.56e-13	FL vs L
ENSBTAG00000002132	-1.78661	3.46e-12	FL vs L
ENSBTAG00000038536	-1.78495	0.000237283	FL vs L
ENSBTAG00000055197	-1.77968	0.0248675	FL vs L
ENSBTAG00000000240	-1.77524	0.00433379	FL vs L
ENSBTAG00000021766	-1.77398	3.71e-11	FL vs L
ENSBTAG00000010069	-1.77053	0.00247009	FL vs L
ENSBTAG00000001729	-1.7678	3.79e-06	FL vs L
ENSBTAG00000033449	-1.76319	0.0255178	FL vs L
ENSBTAG00000049377	-1.75568	3.53e-19	FL vs L
ENSBTAG00000011112	-1.75292	3.71e-07	FL vs L
ENSBTAG00000005085	-1.74841	2.04e-15	FL vs L
ENSBTAG00000006194	-1.74664	6.71e-14	FL vs L
ENSBTAG00000000842	-1.74164	7.17e-08	FL vs L
ENSBTAG00000016217	-1.73733	0.00274607	FL vs L
ENSBTAG00000016327	-1.73424	0.0028374	FL vs L
ENSBTAG00000035995	-1.73123	1.11e-10	FL vs L
ENSBTAG00000016661	-1.72259	0.000529488	FL vs L
ENSBTAG00000006078	-1.72037	0.00179371	FL vs L
ENSBTAG00000046862	-1.71932	8.92e-05	FL vs L
ENSBTAG00000052606	-1.71699	0.000983999	FL vs L
ENSBTAG00000039012	-1.71521	1.03e-05	FL vs L
ENSBTAG00000011530	-1.71495	0.0195463	FL vs L
ENSBTAG00000047914	-1.70808	2.98e-18	FL vs L
ENSBTAG00000005251	-1.70168	0.000522675	FL vs L
ENSBTAG00000000892	-1.69805	0.000592627	FL vs L
ENSBTAG00000021326	-1.69529	0.0034381	FL vs L
ENSBTAG00000007077	-1.69149	0.00039552	FL vs L
ENSBTAG00000055140	-1.69032	1.36e-05	FL vs L
ENSBTAG00000012451	-1.68992	0.00224219	FL vs L
ENSBTAG00000054394	-1.68725	0.0437659	FL vs L
ENSBTAG00000019054	-1.68273	0.000286352	FL vs L
ENSBTAG00000003387	-1.67535	0.0021277	FL vs L
ENSBTAG00000003791	-1.67121	2.26e-05	FL vs L
ENSBTAG00000053930	-1.66738	0.00542024	FL vs L
ENSBTAG00000037527	-1.66719	0.000594656	FL vs L
ENSBTAG00000001570	-1.66138	2.76e-08	FL vs L
ENSBTAG00000012335	-1.6543	0.000566961	FL vs L
ENSBTAG00000048696	-1.65329	0.00667808	FL vs L
ENSBTAG00000005063	-1.65206	0.00534348	FL vs L
ENSBTAG00000000900	-1.64937	1.81e-11	FL vs L
ENSBTAG00000044419	-1.64314	0.0139456	FL vs L
ENSBTAG00000009091	-1.64134	0.00110141	FL vs L
ENSBTAG00000052286	-1.63963	0.0408198	FL vs L
ENSBTAG00000014707	-1.63612	0.0098402	FL vs L
ENSBTAG00000053032	-1.63325	0.0219354	FL vs L
ENSBTAG00000003666	-1.63121	0.0365664	FL vs L
ENSBTAG00000048560	-1.62628	0.00586561	FL vs L
ENSBTAG00000013900	-1.62522	0.000714309	FL vs L
ENSBTAG00000048743	-1.62445	0.000253905	FL vs L
ENSBTAG00000020884	-1.61972	0.000185494	FL vs L
ENSBTAG00000000504	-1.61905	0.00213133	FL vs L
ENSBTAG00000050743	-1.61795	0.00957482	FL vs L
ENSBTAG00000006836	-1.61626	1.42e-05	FL vs L
ENSBTAG00000030932	-1.61511	0.00112167	FL vs L
ENSBTAG00000053806	-1.61197	0.00423521	FL vs L
ENSBTAG00000001874	-1.61071	1.18e-10	FL vs L
ENSBTAG00000034349	-1.60885	0.000867925	FL vs L
ENSBTAG00000012646	-1.60091	1.03e-09	FL vs L
ENSBTAG00000054241	-1.59978	0.00294081	FL vs L
ENSBTAG00000008732	-1.59884	2.1e-05	FL vs L
ENSBTAG00000018422	-1.59844	0.0049716	FL vs L
ENSBTAG00000015752	-1.59795	0.000105023	FL vs L
ENSBTAG00000052665	-1.59723	6.33e-73	FL vs L
ENSBTAG00000033319	-1.59675	0.0145365	FL vs L
ENSBTAG00000020745	-1.57988	8.21e-18	FL vs L
ENSBTAG00000008021	-1.57905	0.00414684	FL vs L
ENSBTAG00000006355	-1.57738	0.000965512	FL vs L
ENSBTAG00000017024	-1.57685	0.000166819	FL vs L
ENSBTAG00000052082	-1.57471	0.00636945	FL vs L
ENSBTAG00000014465	-1.57352	4.05e-26	FL vs L
ENSBTAG00000016656	-1.5701	5.55e-05	FL vs L
ENSBTAG00000002705	-1.56937	2.51e-05	FL vs L
ENSBTAG00000014218	-1.56865	1.89e-07	FL vs L
ENSBTAG00000021452	-1.56669	4.09e-05	FL vs L
ENSBTAG00000003033	-1.56102	0.0167329	FL vs L
ENSBTAG00000004221	-1.55967	1.21e-15	FL vs L
ENSBTAG00000018523	-1.55807	0.000937195	FL vs L
ENSBTAG00000014762	-1.55564	0.00107505	FL vs L
ENSBTAG00000015818	-1.55408	2.36e-21	FL vs L
ENSBTAG00000016387	-1.54566	4e-06	FL vs L
ENSBTAG00000020196	-1.54554	0.00520852	FL vs L
ENSBTAG00000014705	-1.54501	0.000625981	FL vs L
ENSBTAG00000020773	-1.53727	5.9e-06	FL vs L
ENSBTAG00000007530	-1.53403	0.00616237	FL vs L
ENSBTAG00000050172	-1.52869	0.000512459	FL vs L
ENSBTAG00000005413	-1.52785	4.46e-06	FL vs L
ENSBTAG00000049422	-1.52354	0.0230977	FL vs L
ENSBTAG00000020536	-1.52051	0.000881912	FL vs L
ENSBTAG00000048470	-1.5195	0.0409903	FL vs L
ENSBTAG00000012848	-1.5154	0.0161827	FL vs L
ENSBTAG00000003069	-1.51466	3.9e-11	FL vs L
ENSBTAG00000006615	-1.51187	0.000517437	FL vs L
ENSBTAG00000052130	-1.51162	0.0370221	FL vs L
ENSBTAG00000012038	-1.51013	3.53e-05	FL vs L
ENSBTAG00000011511	-1.50998	0.000817191	FL vs L
ENSBTAG00000015718	-1.50921	5.72e-06	FL vs L
ENSBTAG00000047680	-1.50576	0.00045564	FL vs L
ENSBTAG00000004037	-1.50513	1.67e-07	FL vs L
ENSBTAG00000031701	-1.5043	0.0453811	FL vs L
ENSBTAG00000030913	-1.49595	0.00117091	FL vs L
ENSBTAG00000034875	-1.49499	2.13e-05	FL vs L
ENSBTAG00000044025	-1.49403	0.0131897	FL vs L
ENSBTAG00000037735	-1.48917	0.000147948	FL vs L
ENSBTAG00000003366	-1.4858	0.00141947	FL vs L
ENSBTAG00000002669	-1.48254	0.000515607	FL vs L
ENSBTAG00000054345	-1.4798	0.00918433	FL vs L
ENSBTAG00000031750	-1.47588	0.0214388	FL vs L
ENSBTAG00000000436	-1.47266	8.13e-06	FL vs L
ENSBTAG00000012039	-1.4684	0.0127284	FL vs L
ENSBTAG00000001476	-1.46423	8.2e-06	FL vs L
ENSBTAG00000009948	-1.45673	1.08e-05	FL vs L
ENSBTAG00000020166	-1.45647	0.000481314	FL vs L
ENSBTAG00000002271	-1.45163	3.79e-05	FL vs L
ENSBTAG00000053050	-1.44327	3.8e-06	FL vs L
ENSBTAG00000007446	-1.44114	1.03e-10	FL vs L
ENSBTAG00000014628	-1.42897	7.09e-07	FL vs L
ENSBTAG00000053759	-1.42456	0.0448351	FL vs L
ENSBTAG00000021588	-1.42302	0.000740323	FL vs L
ENSBTAG00000003531	-1.42233	0.0477983	FL vs L
ENSBTAG00000001042	-1.42192	2.49e-06	FL vs L
ENSBTAG00000002824	-1.41663	0.0396184	FL vs L
ENSBTAG00000007921	-1.41512	0.000781008	FL vs L
ENSBTAG00000046750	-1.40964	7.26e-07	FL vs L
ENSBTAG00000012212	-1.40107	0.000100127	FL vs L
ENSBTAG00000047367	-1.39868	0.000131655	FL vs L
ENSBTAG00000015046	-1.39821	1.21e-05	FL vs L
ENSBTAG00000013108	-1.39775	1.45e-24	FL vs L
ENSBTAG00000008703	-1.39771	0.00015832	FL vs L
ENSBTAG00000008545	-1.39744	1.83e-05	FL vs L
ENSBTAG00000019585	-1.39537	0.00596731	FL vs L
ENSBTAG00000010928	-1.39309	2.97e-05	FL vs L
ENSBTAG00000022227	-1.38777	6.1e-05	FL vs L
ENSBTAG00000007519	-1.38733	8.74e-05	FL vs L
ENSBTAG00000006751	-1.38566	1.56e-05	FL vs L
ENSBTAG00000001395	-1.38415	3.95e-05	FL vs L
ENSBTAG00000050182	-1.38411	0.00112129	FL vs L
ENSBTAG00000015779	-1.38163	0.000507323	FL vs L
ENSBTAG00000020195	-1.37986	2.71e-06	FL vs L
ENSBTAG00000012208	-1.37947	3.6e-05	FL vs L
ENSBTAG00000002779	-1.37896	0.000571621	FL vs L
ENSBTAG00000048353	-1.37743	4.38e-05	FL vs L
ENSBTAG00000001804	-1.37497	0.0380785	FL vs L
ENSBTAG00000021201	-1.3702	1.8e-06	FL vs L
ENSBTAG00000014574	-1.36741	1.07e-06	FL vs L
ENSBTAG00000026893	-1.3615	3e-08	FL vs L
ENSBTAG00000012007	-1.35897	8.27e-16	FL vs L
ENSBTAG00000016169	-1.35706	0.00304594	FL vs L
ENSBTAG00000008909	-1.35615	0.000126278	FL vs L
ENSBTAG00000055295	-1.35479	9.43e-15	FL vs L
ENSBTAG00000040504	-1.35169	0.0172574	FL vs L
ENSBTAG00000002786	-1.34984	0.00693851	FL vs L
ENSBTAG00000016166	-1.34954	0.0050605	FL vs L
ENSBTAG00000009664	-1.34931	9.65e-05	FL vs L
ENSBTAG00000011146	-1.34889	0.000203659	FL vs L
ENSBTAG00000048029	-1.34886	4.22e-30	FL vs L
ENSBTAG00000004339	-1.34876	0.000218404	FL vs L
ENSBTAG00000021617	-1.3486	8.39e-09	FL vs L
ENSBTAG00000008866	-1.34226	0.00267342	FL vs L
ENSBTAG00000037465	-1.34211	0.000388172	FL vs L
ENSBTAG00000054072	-1.34132	0.00164156	FL vs L
ENSBTAG00000003326	-1.33449	1.77e-22	FL vs L
ENSBTAG00000006789	-1.33316	0.0154097	FL vs L
ENSBTAG00000052900	-1.33277	0.000918505	FL vs L
ENSBTAG00000019716	-1.33172	5.01e-20	FL vs L
ENSBTAG00000052163	-1.32633	0.02778	FL vs L
ENSBTAG00000003781	-1.3256	3.12e-11	FL vs L
ENSBTAG00000046158	-1.32457	1.9e-06	FL vs L
ENSBTAG00000053807	-1.32456	0.000706943	FL vs L
ENSBTAG00000020257	-1.32332	0.0018478	FL vs L
ENSBTAG00000008682	-1.31882	1.46e-06	FL vs L
ENSBTAG00000015636	-1.3155	0.000951824	FL vs L
ENSBTAG00000031767	-1.3137	0.00480313	FL vs L
ENSBTAG00000017950	-1.31196	2.31e-07	FL vs L
ENSBTAG00000038844	-1.31112	0.00287916	FL vs L
ENSBTAG00000027204	-1.31088	2.14e-06	FL vs L
ENSBTAG00000032369	-1.3051	0.000466548	FL vs L
ENSBTAG00000055251	-1.30085	0.0116993	FL vs L
ENSBTAG00000000806	-1.29743	5.22e-05	FL vs L
ENSBTAG00000010158	-1.29241	6.98e-05	FL vs L
ENSBTAG00000004557	-1.29168	7.64e-34	FL vs L
ENSBTAG00000053320	-1.29057	0.00508625	FL vs L
ENSBTAG00000047133	-1.28797	0.00138952	FL vs L
ENSBTAG00000005716	-1.28759	0.0426254	FL vs L
ENSBTAG00000024406	-1.28722	4.6e-37	FL vs L
ENSBTAG00000014042	-1.28673	0.0220769	FL vs L
ENSBTAG00000011434	-1.28482	9.9e-15	FL vs L
ENSBTAG00000046580	-1.28475	0.0016993	FL vs L
ENSBTAG00000046503	-1.28434	5.3e-06	FL vs L
ENSBTAG00000009430	-1.27565	0.0145362	FL vs L
ENSBTAG00000049473	-1.27281	0.0160833	FL vs L
ENSBTAG00000052421	-1.27123	0.000818296	FL vs L
ENSBTAG00000009852	-1.26256	4.62e-08	FL vs L
ENSBTAG00000044758	-1.26216	0.0341884	FL vs L
ENSBTAG00000014599	-1.26117	1.25e-09	FL vs L
ENSBTAG00000050602	-1.25952	0.00189784	FL vs L
ENSBTAG00000000737	-1.25724	1.96e-06	FL vs L
ENSBTAG00000020537	-1.25691	0.0100266	FL vs L
ENSBTAG00000038495	-1.25679	1.93e-07	FL vs L
ENSBTAG00000004351	-1.25636	0.00349786	FL vs L
ENSBTAG00000046597	-1.2534	6.33e-14	FL vs L
ENSBTAG00000017138	-1.24934	0.000668625	FL vs L
ENSBTAG00000018245	-1.24914	0.0243355	FL vs L
ENSBTAG00000053232	-1.24872	3.24e-08	FL vs L
ENSBTAG00000046742	-1.24857	0.00608944	FL vs L
ENSBTAG00000024851	-1.24685	0.000218742	FL vs L
ENSBTAG00000012216	-1.24602	1.12e-06	FL vs L
ENSBTAG00000011095	-1.24439	0.0333707	FL vs L
ENSBTAG00000038103	-1.24249	0.00293445	FL vs L
ENSBTAG00000010256	-1.24247	0.000995427	FL vs L
ENSBTAG00000019989	-1.23969	4.38e-05	FL vs L
ENSBTAG00000009933	-1.23585	0.000848972	FL vs L
ENSBTAG00000004679	-1.2349	3.59e-05	FL vs L
ENSBTAG00000016734	-1.23169	0.00985274	FL vs L
ENSBTAG00000009177	-1.23143	0.000924472	FL vs L
ENSBTAG00000038045	-1.23053	0.000495891	FL vs L
ENSBTAG00000037686	-1.22891	2.74e-07	FL vs L
ENSBTAG00000053356	-1.22621	2.51e-08	FL vs L
ENSBTAG00000020582	-1.22359	0.00372135	FL vs L
ENSBTAG00000007867	-1.22264	0.000819421	FL vs L
ENSBTAG00000001599	-1.22168	0.0160833	FL vs L
ENSBTAG00000004587	-1.22053	1.34e-08	FL vs L
ENSBTAG00000003152	-1.21865	0.00726639	FL vs L
ENSBTAG00000017363	-1.2181	0.000172958	FL vs L
ENSBTAG00000006695	-1.21788	8.44e-06	FL vs L
ENSBTAG00000049289	-1.21524	1.62e-06	FL vs L
ENSBTAG00000008953	-1.2135	0.000513096	FL vs L
ENSBTAG00000016830	-1.21194	0.00034671	FL vs L
ENSBTAG00000008177	-1.21139	0.0328648	FL vs L
ENSBTAG00000016913	-1.21048	0.00828029	FL vs L
ENSBTAG00000051361	-1.20876	0.0265708	FL vs L
ENSBTAG00000034075	-1.20417	1.95e-06	FL vs L
ENSBTAG00000054003	-1.20372	1.59e-16	FL vs L
ENSBTAG00000008406	-1.2035	0.000870845	FL vs L
ENSBTAG00000001043	-1.20234	9.48e-05	FL vs L
ENSBTAG00000006846	-1.20202	0.00183185	FL vs L
ENSBTAG00000003835	-1.20079	0.00013015	FL vs L
ENSBTAG00000010166	-1.19819	4.51e-17	FL vs L
ENSBTAG00000021272	-1.19778	1.56e-14	FL vs L
ENSBTAG00000048725	-1.19338	0.0155195	FL vs L
ENSBTAG00000010742	-1.19164	1.38e-06	FL vs L
ENSBTAG00000045824	-1.19145	0.00342304	FL vs L
ENSBTAG00000030517	-1.19132	0.0350691	FL vs L
ENSBTAG00000053661	-1.1857	9.47e-05	FL vs L
ENSBTAG00000017599	-1.18387	0.018833	FL vs L
ENSBTAG00000019587	-1.18366	2.21e-08	FL vs L
ENSBTAG00000051786	-1.18279	0.00112849	FL vs L
ENSBTAG00000002894	-1.17426	0.00605451	FL vs L
ENSBTAG00000034985	-1.16931	3e-15	FL vs L
ENSBTAG00000052579	-1.16804	1.96e-20	FL vs L
ENSBTAG00000006208	-1.16706	7.68e-05	FL vs L
ENSBTAG00000006735	-1.1665	1.67e-08	FL vs L
ENSBTAG00000031231	-1.16633	0.0106733	FL vs L
ENSBTAG00000027412	-1.16382	0.0172458	FL vs L
ENSBTAG00000054422	-1.16235	0.0465965	FL vs L
ENSBTAG00000006697	-1.1613	7.39e-06	FL vs L
ENSBTAG00000020283	-1.15942	8.15e-26	FL vs L
ENSBTAG00000049914	-1.15922	0.0336212	FL vs L
ENSBTAG00000006128	-1.15862	0.0155564	FL vs L
ENSBTAG00000010785	-1.15639	7.88e-13	FL vs L
ENSBTAG00000004150	-1.15458	7.87e-11	FL vs L
ENSBTAG00000015228	-1.15282	0.0451751	FL vs L
ENSBTAG00000009677	-1.15181	0.000781659	FL vs L
ENSBTAG00000038124	-1.15095	0.027435	FL vs L
ENSBTAG00000054270	-1.15009	0.0158364	FL vs L
ENSBTAG00000003172	-1.14887	8.2e-06	FL vs L
ENSBTAG00000011131	-1.14341	5.03e-05	FL vs L
ENSBTAG00000049122	-1.1418	0.00670729	FL vs L
ENSBTAG00000000283	-1.1414	0.000173265	FL vs L
ENSBTAG00000001806	-1.13982	1.5e-05	FL vs L
ENSBTAG00000031913	-1.13913	0.0148197	FL vs L
ENSBTAG00000019938	-1.13897	1.6e-05	FL vs L
ENSBTAG00000017112	-1.13476	3.88e-11	FL vs L
ENSBTAG00000007689	-1.13456	6.38e-37	FL vs L
ENSBTAG00000053571	-1.13279	0.00307743	FL vs L
ENSBTAG00000000957	-1.13246	0.000490184	FL vs L
ENSBTAG00000025903	-1.12681	7.96e-09	FL vs L
ENSBTAG00000019314	-1.12587	1.83e-06	FL vs L
ENSBTAG00000006951	-1.125	0.000616685	FL vs L
ENSBTAG00000004257	-1.12486	1.98e-06	FL vs L
ENSBTAG00000003994	-1.12318	4.37e-18	FL vs L
ENSBTAG00000018951	-1.12302	1.54e-21	FL vs L
ENSBTAG00000020963	-1.12267	1.1e-11	FL vs L
ENSBTAG00000047036	-1.1211	5.4e-08	FL vs L
ENSBTAG00000004272	-1.11831	4.81e-06	FL vs L
ENSBTAG00000010273	-1.11352	1.68e-24	FL vs L
ENSBTAG00000006233	-1.11343	0.00146755	FL vs L
ENSBTAG00000018724	-1.11105	0.0228159	FL vs L
ENSBTAG00000006707	-1.1106	0.045889	FL vs L
ENSBTAG00000005523	-1.10932	1.77e-12	FL vs L
ENSBTAG00000010798	-1.10771	5.46e-10	FL vs L
ENSBTAG00000000675	-1.10763	7.76e-11	FL vs L
ENSBTAG00000016906	-1.10641	8.09e-10	FL vs L
ENSBTAG00000023283	-1.10464	0.0118104	FL vs L
ENSBTAG00000021217	-1.10445	0.0210348	FL vs L
ENSBTAG00000006801	-1.10284	0.000353251	FL vs L
ENSBTAG00000023064	-1.10274	0.0047395	FL vs L
ENSBTAG00000016765	-1.09981	0.0114403	FL vs L
ENSBTAG00000011343	-1.0979	0.00506117	FL vs L
ENSBTAG00000004964	-1.09762	6.67e-06	FL vs L
ENSBTAG00000008182	-1.09282	5.32e-06	FL vs L
ENSBTAG00000014828	-1.09273	0.00051076	FL vs L
ENSBTAG00000003245	-1.09259	1.79e-05	FL vs L
ENSBTAG00000054342	-1.09071	6.85e-06	FL vs L
ENSBTAG00000048672	-1.08768	7.44e-05	FL vs L
ENSBTAG00000007514	-1.08624	0.00940701	FL vs L
ENSBTAG00000012989	-1.08598	0.000187455	FL vs L
ENSBTAG00000005584	-1.0849	0.00418435	FL vs L
ENSBTAG00000006581	-1.08478	5.62e-05	FL vs L
ENSBTAG00000006790	-1.08372	1.31e-06	FL vs L
ENSBTAG00000047942	-1.0825	3.1e-08	FL vs L
ENSBTAG00000052892	-1.08247	1.35e-07	FL vs L
ENSBTAG00000008441	-1.08143	1.92e-07	FL vs L
ENSBTAG00000017375	-1.0794	1.87e-05	FL vs L
ENSBTAG00000015618	-1.07787	0.00105861	FL vs L
ENSBTAG00000039657	-1.07583	6.05e-06	FL vs L
ENSBTAG00000008954	-1.07462	0.00267605	FL vs L
ENSBTAG00000052841	-1.07416	0.0115622	FL vs L
ENSBTAG00000035744	-1.07183	0.000128353	FL vs L
ENSBTAG00000008250	-1.06929	1.4e-07	FL vs L
ENSBTAG00000015778	-1.06441	0.00059743	FL vs L
ENSBTAG00000051880	-1.0626	8.49e-05	FL vs L
ENSBTAG00000008330	-1.06239	1.45e-05	FL vs L
ENSBTAG00000053682	-1.06034	0.0475864	FL vs L
ENSBTAG00000017500	-1.05899	0.0101827	FL vs L
ENSBTAG00000004515	-1.05533	3.42e-14	FL vs L
ENSBTAG00000018984	-1.04988	0.00100707	FL vs L
ENSBTAG00000001406	-1.04845	0.00010049	FL vs L
ENSBTAG00000005973	-1.04462	0.0192004	FL vs L
ENSBTAG00000006792	-1.04346	2.78e-05	FL vs L
ENSBTAG00000017271	-1.04334	0.0453546	FL vs L
ENSBTAG00000018418	-1.04174	0.00125273	FL vs L
ENSBTAG00000017367	-1.04165	0.0023809	FL vs L
ENSBTAG00000050874	-1.03892	0.0214208	FL vs L
ENSBTAG00000019432	-1.03866	0.000707777	FL vs L
ENSBTAG00000021837	-1.03732	0.000259745	FL vs L
ENSBTAG00000000736	-1.03711	6.61e-15	FL vs L
ENSBTAG00000008172	-1.03677	6.59e-08	FL vs L
ENSBTAG00000032301	-1.03665	0.0222627	FL vs L
ENSBTAG00000018731	-1.03654	7.52e-06	FL vs L
ENSBTAG00000003375	-1.03646	5.34e-09	FL vs L
ENSBTAG00000051167	-1.03512	0.0216251	FL vs L
ENSBTAG00000039275	-1.03478	0.000310411	FL vs L
ENSBTAG00000050790	-1.03322	0.000977089	FL vs L
ENSBTAG00000017461	-1.03245	0.00233247	FL vs L
ENSBTAG00000014111	-1.03216	8.07e-10	FL vs L
ENSBTAG00000014127	-1.03049	6.99e-12	FL vs L
ENSBTAG00000018446	-1.02993	3.71e-05	FL vs L
ENSBTAG00000038062	-1.02991	4.37e-10	FL vs L
ENSBTAG00000039861	-1.02716	0.00837177	FL vs L
ENSBTAG00000002478	-1.02655	7.17e-05	FL vs L
ENSBTAG00000007851	-1.02632	4.1e-06	FL vs L
ENSBTAG00000044591	-1.02569	0.000634201	FL vs L
ENSBTAG00000026429	-1.02547	0.00028384	FL vs L
ENSBTAG00000049919	-1.02491	3.8e-09	FL vs L
ENSBTAG00000017824	-1.02482	0.0018726	FL vs L
ENSBTAG00000020286	-1.0227	5.56e-13	FL vs L
ENSBTAG00000012139	-1.02134	2.41e-05	FL vs L
ENSBTAG00000012107	-1.02083	0.0103601	FL vs L
ENSBTAG00000021393	-1.02005	1.68e-05	FL vs L
ENSBTAG00000009888	-1.01891	1.04e-05	FL vs L
ENSBTAG00000002011	-1.01373	1.86e-10	FL vs L
ENSBTAG00000027279	-1.01359	0.00639459	FL vs L
ENSBTAG00000019070	-1.01123	0.023454	FL vs L
ENSBTAG00000016709	-1.01024	0.00215268	FL vs L
ENSBTAG00000004380	-1.00795	7.45e-07	FL vs L
ENSBTAG00000020172	-1.00747	7.88e-06	FL vs L
ENSBTAG00000048887	-1.00669	0.0004304	FL vs L
ENSBTAG00000038600	-1.00508	1.13e-15	FL vs L
ENSBTAG00000005606	-1.00486	1.33e-06	FL vs L
ENSBTAG00000014698	-1.00481	0.00573766	FL vs L
ENSBTAG00000003719	-1.004	0.000291407	FL vs L
ENSBTAG00000011304	-1.00269	6.5e-05	FL vs L
ENSBTAG00000015505	-1.00212	3.35e-09	FL vs L
ENSBTAG00000003189	-1.00004	4.32e-08	FL vs L
ENSBTAG00000011027	1.00618	2.26e-15	FL vs L
ENSBTAG00000007799	1.00788	0.00538239	FL vs L
ENSBTAG00000020267	1.01418	3.37e-05	FL vs L
ENSBTAG00000010673	1.01495	1.02e-11	FL vs L
ENSBTAG00000012068	1.015	0.000319228	FL vs L
ENSBTAG00000026971	1.01709	7.2e-13	FL vs L
ENSBTAG00000021193	1.01914	1.08e-05	FL vs L
ENSBTAG00000015355	1.0211	7.89e-09	FL vs L
ENSBTAG00000013509	1.02373	0.0387324	FL vs L
ENSBTAG00000002227	1.02475	5.74e-12	FL vs L
ENSBTAG00000012629	1.02669	2.29e-11	FL vs L
ENSBTAG00000026704	1.02696	1.57e-07	FL vs L
ENSBTAG00000021658	1.02926	0.0141652	FL vs L
ENSBTAG00000021880	1.03104	7.03e-10	FL vs L
ENSBTAG00000045695	1.03198	0.00474691	FL vs L
ENSBTAG00000001385	1.03483	1.37e-05	FL vs L
ENSBTAG00000049393	1.03572	0.000664649	FL vs L
ENSBTAG00000016625	1.03591	1.67e-07	FL vs L
ENSBTAG00000013071	1.03682	5.71e-28	FL vs L
ENSBTAG00000011447	1.0369	0.00732152	FL vs L
ENSBTAG00000005031	1.03781	0.000843434	FL vs L
ENSBTAG00000000638	1.03799	4.5e-16	FL vs L
ENSBTAG00000043165	1.0436	0.00576432	FL vs L
ENSBTAG00000002414	1.04545	3.28e-05	FL vs L
ENSBTAG00000016991	1.04847	1.48e-12	FL vs L
ENSBTAG00000026527	1.04943	0.00213611	FL vs L
ENSBTAG00000009383	1.05061	1.59e-21	FL vs L
ENSBTAG00000019002	1.05632	0.00366117	FL vs L
ENSBTAG00000015986	1.05876	1.69e-14	FL vs L
ENSBTAG00000039709	1.06238	1.05e-06	FL vs L
ENSBTAG00000051068	1.06391	0.0109869	FL vs L
ENSBTAG00000017793	1.06506	0.000141079	FL vs L
ENSBTAG00000011680	1.06602	4.13e-20	FL vs L
ENSBTAG00000018413	1.06619	1.35e-06	FL vs L
ENSBTAG00000006560	1.0681	0.0133157	FL vs L
ENSBTAG00000044175	1.07174	2.95e-14	FL vs L
ENSBTAG00000015632	1.07342	0.00206659	FL vs L
ENSBTAG00000005670	1.07589	5.78e-15	FL vs L
ENSBTAG00000005269	1.07667	1.53e-09	FL vs L
ENSBTAG00000003971	1.0774	1.1e-09	FL vs L
ENSBTAG00000053533	1.07881	0.0474606	FL vs L
ENSBTAG00000008575	1.08162	5.79e-14	FL vs L
ENSBTAG00000002115	1.08242	0.0148066	FL vs L
ENSBTAG00000045808	1.08358	6.92e-11	FL vs L
ENSBTAG00000031107	1.08806	3.01e-09	FL vs L
ENSBTAG00000009362	1.08861	3.28e-06	FL vs L
ENSBTAG00000014821	1.0929	0.00111957	FL vs L
ENSBTAG00000010766	1.09539	8.9e-09	FL vs L
ENSBTAG00000000841	1.09652	1.29e-06	FL vs L
ENSBTAG00000000770	1.09724	0.000166559	FL vs L
ENSBTAG00000010721	1.10127	6.67e-28	FL vs L
ENSBTAG00000015280	1.105	5.98e-15	FL vs L
ENSBTAG00000054630	1.10526	7.13e-05	FL vs L
ENSBTAG00000022580	1.10877	2.4e-07	FL vs L
ENSBTAG00000021069	1.11099	2.52e-14	FL vs L
ENSBTAG00000047807	1.11152	6.77e-05	FL vs L
ENSBTAG00000019901	1.12151	9.85e-11	FL vs L
ENSBTAG00000050742	1.12421	0.0213152	FL vs L
ENSBTAG00000030973	1.1269	3.61e-09	FL vs L
ENSBTAG00000021466	1.12823	1.03e-08	FL vs L
ENSBTAG00000007247	1.12941	7.15e-19	FL vs L
ENSBTAG00000051333	1.12977	4.65e-25	FL vs L
ENSBTAG00000017716	1.12985	0.00033537	FL vs L
ENSBTAG00000002117	1.13343	2.22e-06	FL vs L
ENSBTAG00000017284	1.13447	1.65e-10	FL vs L
ENSBTAG00000013669	1.13502	3.45e-17	FL vs L
ENSBTAG00000019262	1.13733	2.64e-56	FL vs L
ENSBTAG00000021745	1.13881	0.000522675	FL vs L
ENSBTAG00000001474	1.14093	0.0453811	FL vs L
ENSBTAG00000038306	1.14407	6.28e-14	FL vs L
ENSBTAG00000011307	1.14681	0.0202986	FL vs L
ENSBTAG00000016131	1.14747	7.11e-22	FL vs L
ENSBTAG00000020100	1.15155	4.08e-36	FL vs L
ENSBTAG00000015387	1.15323	1.87e-06	FL vs L
ENSBTAG00000050371	1.15549	0.00282248	FL vs L
ENSBTAG00000008499	1.15875	2.39e-36	FL vs L
ENSBTAG00000045767	1.15881	7.23e-08	FL vs L
ENSBTAG00000003027	1.17093	1.31e-06	FL vs L
ENSBTAG00000048591	1.17225	8.99e-07	FL vs L
ENSBTAG00000010820	1.17379	1.84e-16	FL vs L
ENSBTAG00000051083	1.17682	4.19e-12	FL vs L
ENSBTAG00000003749	1.17705	1.63e-15	FL vs L
ENSBTAG00000020227	1.17925	0.0145714	FL vs L
ENSBTAG00000048453	1.18223	0.00892729	FL vs L
ENSBTAG00000014920	1.19197	0.000615644	FL vs L
ENSBTAG00000009618	1.19206	2.79e-20	FL vs L
ENSBTAG00000016320	1.20094	0.000671429	FL vs L
ENSBTAG00000010622	1.20294	9.05e-09	FL vs L
ENSBTAG00000019777	1.20587	7.37e-16	FL vs L
ENSBTAG00000030749	1.20854	0.0343529	FL vs L
ENSBTAG00000016746	1.21084	9.22e-32	FL vs L
ENSBTAG00000039055	1.21457	7e-10	FL vs L
ENSBTAG00000046699	1.21658	1.96e-65	FL vs L
ENSBTAG00000015988	1.22482	0.000478517	FL vs L
ENSBTAG00000012071	1.22661	0.00328504	FL vs L
ENSBTAG00000052632	1.22745	6.73e-07	FL vs L
ENSBTAG00000021673	1.22839	2.39e-19	FL vs L
ENSBTAG00000000838	1.23209	1.05e-15	FL vs L
ENSBTAG00000014835	1.23242	4.12e-10	FL vs L
ENSBTAG00000000752	1.23446	1.61e-10	FL vs L
ENSBTAG00000008175	1.23697	0.00153368	FL vs L
ENSBTAG00000008656	1.23751	1.37e-06	FL vs L
ENSBTAG00000013469	1.23807	5.47e-06	FL vs L
ENSBTAG00000003877	1.23815	0.00112075	FL vs L
ENSBTAG00000019743	1.23857	2.94e-23	FL vs L
ENSBTAG00000002331	1.24025	3.41e-14	FL vs L
ENSBTAG00000052132	1.24042	0.000256759	FL vs L
ENSBTAG00000053767	1.25104	0.0328901	FL vs L
ENSBTAG00000048366	1.2562	0.000977778	FL vs L
ENSBTAG00000010774	1.26195	1.28e-48	FL vs L
ENSBTAG00000000033	1.2679	1.14e-07	FL vs L
ENSBTAG00000025597	1.26848	0.00553506	FL vs L
ENSBTAG00000017969	1.27186	0.00267323	FL vs L
ENSBTAG00000050112	1.28534	0.00128236	FL vs L
ENSBTAG00000018216	1.28763	1.66e-11	FL vs L
ENSBTAG00000001231	1.29532	0.0310663	FL vs L
ENSBTAG00000051218	1.29904	0.00149737	FL vs L
ENSBTAG00000008934	1.30473	2.28e-27	FL vs L
ENSBTAG00000021181	1.31045	1.93e-24	FL vs L
ENSBTAG00000001605	1.31055	0.0302227	FL vs L
ENSBTAG00000051840	1.31093	0.0319075	FL vs L
ENSBTAG00000051540	1.31657	2.06e-05	FL vs L
ENSBTAG00000051985	1.32578	0.0274837	FL vs L
ENSBTAG00000014400	1.32596	3.54e-05	FL vs L
ENSBTAG00000024115	1.33273	1.21e-08	FL vs L
ENSBTAG00000004943	1.33486	1.48e-17	FL vs L
ENSBTAG00000002826	1.33609	2e-22	FL vs L
ENSBTAG00000006024	1.34151	0.0124515	FL vs L
ENSBTAG00000007237	1.34867	6.51e-25	FL vs L
ENSBTAG00000024449	1.34946	2.82e-38	FL vs L
ENSBTAG00000000660	1.35288	1.37e-08	FL vs L
ENSBTAG00000025258	1.35446	0.00741991	FL vs L
ENSBTAG00000008758	1.35683	1.68e-37	FL vs L
ENSBTAG00000010896	1.366	0.000287981	FL vs L
ENSBTAG00000019278	1.36807	2.54e-20	FL vs L
ENSBTAG00000004388	1.36985	0.000932906	FL vs L
ENSBTAG00000003946	1.37124	4.97e-08	FL vs L
ENSBTAG00000010990	1.37604	0.000234451	FL vs L
ENSBTAG00000010384	1.37947	1.49e-08	FL vs L
ENSBTAG00000037756	1.38568	0.0028406	FL vs L
ENSBTAG00000047613	1.39041	3.08e-06	FL vs L
ENSBTAG00000027386	1.39509	2.15e-08	FL vs L
ENSBTAG00000048750	1.40695	0.00852462	FL vs L
ENSBTAG00000017448	1.41207	4.19e-07	FL vs L
ENSBTAG00000005244	1.42342	6.31e-10	FL vs L
ENSBTAG00000001816	1.42486	1.46e-05	FL vs L
ENSBTAG00000007860	1.42832	1.57e-27	FL vs L
ENSBTAG00000012436	1.42832	0.0328366	FL vs L
ENSBTAG00000004085	1.43035	5.84e-10	FL vs L
ENSBTAG00000014207	1.4324	4.35e-08	FL vs L
ENSBTAG00000025246	1.44224	3.45e-07	FL vs L
ENSBTAG00000049524	1.44269	0.0164518	FL vs L
ENSBTAG00000052247	1.44306	8.41e-16	FL vs L
ENSBTAG00000001920	1.4471	7.68e-10	FL vs L
ENSBTAG00000008088	1.45109	1.04e-24	FL vs L
ENSBTAG00000040065	1.45259	1.98e-17	FL vs L
ENSBTAG00000024726	1.47056	4.93e-39	FL vs L
ENSBTAG00000011584	1.47542	0.0286737	FL vs L
ENSBTAG00000006882	1.47693	4.8e-30	FL vs L
ENSBTAG00000004570	1.4885	0.0343758	FL vs L
ENSBTAG00000019347	1.48863	0.0121167	FL vs L
ENSBTAG00000038865	1.50218	4.57e-05	FL vs L
ENSBTAG00000002751	1.52883	0.00067413	FL vs L
ENSBTAG00000049318	1.52936	0.0203352	FL vs L
ENSBTAG00000016619	1.55654	2.94e-08	FL vs L
ENSBTAG00000017446	1.55811	1.17e-16	FL vs L
ENSBTAG00000039820	1.56257	0.0307185	FL vs L
ENSBTAG00000016478	1.56259	3.43e-06	FL vs L
ENSBTAG00000006939	1.56262	0.0316406	FL vs L
ENSBTAG00000013100	1.56268	7.28e-29	FL vs L
ENSBTAG00000047254	1.56973	1.51e-22	FL vs L
ENSBTAG00000005456	1.58093	2.57e-15	FL vs L
ENSBTAG00000004948	1.58483	1.16e-37	FL vs L
ENSBTAG00000044417	1.59418	0.00109902	FL vs L
ENSBTAG00000021904	1.59512	1.66e-14	FL vs L
ENSBTAG00000052375	1.59822	0.00322638	FL vs L
ENSBTAG00000018410	1.60575	2.64e-07	FL vs L
ENSBTAG00000046279	1.61356	0.0376563	FL vs L
ENSBTAG00000005586	1.61869	6.64e-11	FL vs L
ENSBTAG00000002444	1.62485	1.68e-51	FL vs L
ENSBTAG00000046753	1.62929	7.22e-06	FL vs L
ENSBTAG00000018864	1.64132	8.35e-08	FL vs L
ENSBTAG00000021328	1.6471	0.00951569	FL vs L
ENSBTAG00000014326	1.66394	6.97e-53	FL vs L
ENSBTAG00000007281	1.67312	7.79e-07	FL vs L
ENSBTAG00000006551	1.68034	6.77e-13	FL vs L
ENSBTAG00000018975	1.68191	4.25e-08	FL vs L
ENSBTAG00000009714	1.68879	2.83e-07	FL vs L
ENSBTAG00000039462	1.70354	7.61e-27	FL vs L
ENSBTAG00000052904	1.72376	7.72e-08	FL vs L
ENSBTAG00000005010	1.73493	1.67e-05	FL vs L
ENSBTAG00000021874	1.76639	1.39e-09	FL vs L
ENSBTAG00000005111	1.77253	3.28e-22	FL vs L
ENSBTAG00000040361	1.7785	3.94e-10	FL vs L
ENSBTAG00000021899	1.81193	4.85e-10	FL vs L
ENSBTAG00000008216	1.81434	4.97e-72	FL vs L
ENSBTAG00000002224	1.82294	8.29e-52	FL vs L
ENSBTAG00000013249	1.8236	1.72e-07	FL vs L
ENSBTAG00000038275	1.83501	0.0446466	FL vs L
ENSBTAG00000018432	1.85567	0.0228853	FL vs L
ENSBTAG00000052091	1.8661	4.41e-08	FL vs L
ENSBTAG00000054059	1.87631	1.95e-10	FL vs L
ENSBTAG00000014435	1.91238	1.1e-54	FL vs L
ENSBTAG00000006730	1.96393	8.33e-05	FL vs L
ENSBTAG00000016726	1.97956	1.76e-15	FL vs L
ENSBTAG00000007956	2.01311	0.000381883	FL vs L
ENSBTAG00000014975	2.01499	0.00222786	FL vs L
ENSBTAG00000021681	2.02401	1.15e-06	FL vs L
ENSBTAG00000001191	2.02452	0.0159526	FL vs L
ENSBTAG00000054817	2.02523	8.73e-08	FL vs L
ENSBTAG00000021111	2.03268	0.00809603	FL vs L
ENSBTAG00000020992	2.08056	8.17e-14	FL vs L
ENSBTAG00000013163	2.10322	0.0312229	FL vs L
ENSBTAG00000054218	2.11793	2.02e-32	FL vs L
ENSBTAG00000016507	2.15776	0.00208068	FL vs L
ENSBTAG00000015875	2.16465	3.94e-25	FL vs L
ENSBTAG00000015644	2.18968	0.027158	FL vs L
ENSBTAG00000017411	2.20644	0.00749825	FL vs L
ENSBTAG00000016826	2.22201	0.0163469	FL vs L
ENSBTAG00000001052	2.23419	0.00280093	FL vs L
ENSBTAG00000030876	2.26755	0.0347835	FL vs L
ENSBTAG00000013990	2.28016	2.86e-37	FL vs L
ENSBTAG00000005141	2.2823	0.0281362	FL vs L
ENSBTAG00000055059	2.30368	0.00806184	FL vs L
ENSBTAG00000012032	2.3703	1.5e-15	FL vs L
ENSBTAG00000029980	2.40826	0.0347715	FL vs L
ENSBTAG00000008097	2.47801	0.000508422	FL vs L
ENSBTAG00000050504	2.4885	0.0367859	FL vs L
ENSBTAG00000050775	2.57125	0.00153368	FL vs L
ENSBTAG00000055183	2.57546	0.0344433	FL vs L
ENSBTAG00000040253	2.59746	8.03e-17	FL vs L
ENSBTAG00000019772	2.6254	0.00800197	FL vs L
ENSBTAG00000044021	2.73287	0.00683592	FL vs L
ENSBTAG00000051674	2.76868	0.0422951	FL vs L
ENSBTAG00000006631	2.79637	1.51e-15	FL vs L
ENSBTAG00000010689	2.79694	0.000841347	FL vs L
ENSBTAG00000008828	2.92146	0.0370311	FL vs L
ENSBTAG00000017145	3.12455	0.0416188	FL vs L
ENSBTAG00000003234	3.17201	0.0374284	FL vs L
ENSBTAG00000054705	3.19147	0.0412937	FL vs L
ENSBTAG00000046803	3.39439	2.17e-06	FL vs L
ENSBTAG00000018367	3.46145	0.0476745	FL vs L
ENSBTAG00000046466	3.54018	0.0312894	FL vs L
ENSBTAG00000004658	3.62072	0.0149509	FL vs L
ENSBTAG00000027320	3.67467	0.035073	FL vs L
ENSBTAG00000017073	4.26691	0.0271183	FL vs L
ENSBTAG00000053509	4.43644	0.00075197	FL vs L
ENSBTAG00000019628	4.48627	0.00364321	FL vs L
ENSBTAG00000051043	-5.86762	1.15e-07	FM vs M
ENSBTAG00000020602	-5.77799	1.34e-07	FM vs M
ENSBTAG00000002416	-5.68234	3.99e-06	FM vs M
ENSBTAG00000023563	-5.61271	3.31e-05	FM vs M
ENSBTAG00000017743	-5.3441	5.38e-05	FM vs M
ENSBTAG00000012296	-4.99761	0.00517522	FM vs M
ENSBTAG00000044797	-4.94085	0.000153365	FM vs M
ENSBTAG00000014523	-4.92634	7.86e-05	FM vs M
ENSBTAG00000048740	-4.83422	2.25e-11	FM vs M
ENSBTAG00000002596	-4.72436	0.00690683	FM vs M
ENSBTAG00000016345	-4.69967	1.94e-06	FM vs M
ENSBTAG00000054475	-4.52465	0.0332846	FM vs M
ENSBTAG00000050786	-4.52275	1.41e-06	FM vs M
ENSBTAG00000049297	-4.50536	3.29e-13	FM vs M
ENSBTAG00000015060	-4.50028	8.9e-06	FM vs M
ENSBTAG00000048856	-4.44032	0.00074025	FM vs M
ENSBTAG00000018397	-4.42503	0.00109494	FM vs M
ENSBTAG00000018366	-4.42194	2.07e-13	FM vs M
ENSBTAG00000053367	-4.40128	1.07e-06	FM vs M
ENSBTAG00000013051	-4.24089	0.0281078	FM vs M
ENSBTAG00000036102	-4.23084	4.15e-05	FM vs M
ENSBTAG00000002555	-4.18497	1.67e-06	FM vs M
ENSBTAG00000055086	-4.17038	0.00471259	FM vs M
ENSBTAG00000019332	-4.09409	1.4e-05	FM vs M
ENSBTAG00000045939	-4.07975	0.000141703	FM vs M
ENSBTAG00000046324	-4.07563	0.000786839	FM vs M
ENSBTAG00000015929	-4.05188	0.00312907	FM vs M
ENSBTAG00000024915	-4.05125	0.0342679	FM vs M
ENSBTAG00000002963	-3.97766	0.0160862	FM vs M
ENSBTAG00000014809	-3.87732	0.00989204	FM vs M
ENSBTAG00000000597	-3.87648	0.00184341	FM vs M
ENSBTAG00000054278	-3.8628	0.000521238	FM vs M
ENSBTAG00000008150	-3.86016	0.0222765	FM vs M
ENSBTAG00000052878	-3.82188	0.000291926	FM vs M
ENSBTAG00000027074	-3.76743	0.00353644	FM vs M
ENSBTAG00000038625	-3.765	0.00271808	FM vs M
ENSBTAG00000037937	-3.75684	5.3e-05	FM vs M
ENSBTAG00000025257	-3.72193	0.000153198	FM vs M
ENSBTAG00000043876	-3.7047	0.0121633	FM vs M
ENSBTAG00000050090	-3.70144	0.00148194	FM vs M
ENSBTAG00000048959	-3.68913	1.05e-06	FM vs M
ENSBTAG00000014576	-3.66002	0.0136625	FM vs M
ENSBTAG00000001221	-3.64958	3.93e-06	FM vs M
ENSBTAG00000017718	-3.62357	0.000389413	FM vs M
ENSBTAG00000038659	-3.59249	0.000125289	FM vs M
ENSBTAG00000037799	-3.57971	4.23e-06	FM vs M
ENSBTAG00000044183	-3.56872	0.0353857	FM vs M
ENSBTAG00000037800	-3.568	0.0396902	FM vs M
ENSBTAG00000047287	-3.54856	1.78e-09	FM vs M
ENSBTAG00000045929	-3.51729	0.0163761	FM vs M
ENSBTAG00000016864	-3.49428	0.0265789	FM vs M
ENSBTAG00000053144	-3.47799	9.72e-06	FM vs M
ENSBTAG00000000667	-3.41422	1.16e-06	FM vs M
ENSBTAG00000004494	-3.40796	1.49e-05	FM vs M
ENSBTAG00000048802	-3.40572	0.00309895	FM vs M
ENSBTAG00000017507	-3.4044	0.00423091	FM vs M
ENSBTAG00000017986	-3.38981	2.19e-05	FM vs M
ENSBTAG00000038938	-3.37024	4.63e-06	FM vs M
ENSBTAG00000018125	-3.35835	1.42e-05	FM vs M
ENSBTAG00000052918	-3.33266	0.0433545	FM vs M
ENSBTAG00000052849	-3.3233	0.0294208	FM vs M
ENSBTAG00000024272	-3.28607	2.86e-05	FM vs M
ENSBTAG00000014143	-3.28501	0.00233461	FM vs M
ENSBTAG00000002623	-3.27569	0.0389901	FM vs M
ENSBTAG00000017056	-3.25273	0.0163818	FM vs M
ENSBTAG00000008140	-3.25056	0.00368663	FM vs M
ENSBTAG00000001100	-3.24753	2.07e-08	FM vs M
ENSBTAG00000046392	-3.24302	0.0311896	FM vs M
ENSBTAG00000050296	-3.22638	0.000682044	FM vs M
ENSBTAG00000016662	-3.21632	0.0081086	FM vs M
ENSBTAG00000017390	-3.21077	0.0119571	FM vs M
ENSBTAG00000009739	-3.19821	0.0428181	FM vs M
ENSBTAG00000001325	-3.19559	0.000167398	FM vs M
ENSBTAG00000021978	-3.16976	0.000773406	FM vs M
ENSBTAG00000037811	-3.13823	0.00202715	FM vs M
ENSBTAG00000007904	-3.13437	0.0365473	FM vs M
ENSBTAG00000008471	-3.13164	9.98e-06	FM vs M
ENSBTAG00000051780	-3.12274	0.019211	FM vs M
ENSBTAG00000011784	-3.10131	2.71e-09	FM vs M
ENSBTAG00000024773	-3.0643	6.59e-05	FM vs M
ENSBTAG00000052085	-3.06173	0.0202035	FM vs M
ENSBTAG00000037634	-3.05286	1.3e-05	FM vs M
ENSBTAG00000002392	-3.01278	0.0254991	FM vs M
ENSBTAG00000053649	-3.00898	8.17e-09	FM vs M
ENSBTAG00000034918	-2.98346	1.61e-05	FM vs M
ENSBTAG00000032051	-2.9749	0.0315465	FM vs M
ENSBTAG00000047225	-2.96956	1.56e-06	FM vs M
ENSBTAG00000050417	-2.95831	0.0040409	FM vs M
ENSBTAG00000007450	-2.95783	1.08e-07	FM vs M
ENSBTAG00000030921	-2.95295	5.31e-07	FM vs M
ENSBTAG00000052012	-2.9477	0.0196746	FM vs M
ENSBTAG00000011467	-2.94623	0.00240479	FM vs M
ENSBTAG00000053766	-2.92268	3.67e-06	FM vs M
ENSBTAG00000048634	-2.91762	0.00702905	FM vs M
ENSBTAG00000039524	-2.90446	9.71e-05	FM vs M
ENSBTAG00000001308	-2.8963	0.00436669	FM vs M
ENSBTAG00000004347	-2.83209	0.0439112	FM vs M
ENSBTAG00000007773	-2.81781	2.44e-06	FM vs M
ENSBTAG00000010361	-2.80648	5.51e-05	FM vs M
ENSBTAG00000019977	-2.8059	2.04e-05	FM vs M
ENSBTAG00000017271	-2.79605	8.04e-15	FM vs M
ENSBTAG00000009768	-2.78908	3.16e-05	FM vs M
ENSBTAG00000024058	-2.77816	0.0123311	FM vs M
ENSBTAG00000038233	-2.76922	1.56e-05	FM vs M
ENSBTAG00000051600	-2.73683	0.000119293	FM vs M
ENSBTAG00000024632	-2.73046	0.000270737	FM vs M
ENSBTAG00000002919	-2.7204	0.000457727	FM vs M
ENSBTAG00000054945	-2.67387	0.0110062	FM vs M
ENSBTAG00000040244	-2.6674	1.07e-05	FM vs M
ENSBTAG00000053118	-2.65462	0.0426213	FM vs M
ENSBTAG00000001852	-2.58951	5.57e-06	FM vs M
ENSBTAG00000012451	-2.54455	3.19e-07	FM vs M
ENSBTAG00000021326	-2.52585	5.4e-16	FM vs M
ENSBTAG00000015596	-2.51628	3.59e-06	FM vs M
ENSBTAG00000007470	-2.4883	1.11e-06	FM vs M
ENSBTAG00000017670	-2.48405	2.38e-06	FM vs M
ENSBTAG00000018497	-2.48306	0.0235136	FM vs M
ENSBTAG00000002786	-2.47274	1.21e-10	FM vs M
ENSBTAG00000044514	-2.46629	0.0165702	FM vs M
ENSBTAG00000046409	-2.45786	5.28e-07	FM vs M
ENSBTAG00000052577	-2.44362	4.7e-05	FM vs M
ENSBTAG00000053071	-2.43952	2.63e-06	FM vs M
ENSBTAG00000019577	-2.43252	1.86e-06	FM vs M
ENSBTAG00000049422	-2.43003	1.13e-05	FM vs M
ENSBTAG00000032265	-2.42004	4.85e-06	FM vs M
ENSBTAG00000010565	-2.39917	0.0253853	FM vs M
ENSBTAG00000047596	-2.38588	0.00118491	FM vs M
ENSBTAG00000052944	-2.3682	0.0419386	FM vs M
ENSBTAG00000043961	-2.36318	0.0261471	FM vs M
ENSBTAG00000008142	-2.34321	1.1e-06	FM vs M
ENSBTAG00000051072	-2.3412	0.00814592	FM vs M
ENSBTAG00000000240	-2.33682	0.000326025	FM vs M
ENSBTAG00000006078	-2.32745	1.07e-10	FM vs M
ENSBTAG00000001143	-2.32273	1.05e-05	FM vs M
ENSBTAG00000009206	-2.3212	3.51e-05	FM vs M
ENSBTAG00000005848	-2.31361	0.04614	FM vs M
ENSBTAG00000010069	-2.30278	2.78e-09	FM vs M
ENSBTAG00000011321	-2.28656	5.09e-10	FM vs M
ENSBTAG00000048835	-2.28521	0.00627785	FM vs M
ENSBTAG00000007449	-2.2783	1.17e-05	FM vs M
ENSBTAG00000038154	-2.27104	0.00504318	FM vs M
ENSBTAG00000046662	-2.25394	0.000998715	FM vs M
ENSBTAG00000002779	-2.24485	1.08e-13	FM vs M
ENSBTAG00000049851	-2.2414	2.45e-08	FM vs M
ENSBTAG00000031214	-2.22404	6.26e-05	FM vs M
ENSBTAG00000012692	-2.22292	0.040528	FM vs M
ENSBTAG00000038844	-2.21777	1.52e-08	FM vs M
ENSBTAG00000006789	-2.20506	0.00545678	FM vs M
ENSBTAG00000004386	-2.20159	2.35e-05	FM vs M
ENSBTAG00000021588	-2.20148	7.88e-11	FM vs M
ENSBTAG00000017659	-2.1986	0.0197484	FM vs M
ENSBTAG00000046373	-2.19224	0.0498217	FM vs M
ENSBTAG00000002739	-2.19127	0.0328243	FM vs M
ENSBTAG00000040504	-2.19116	0.000126386	FM vs M
ENSBTAG00000017039	-2.18502	0.000344727	FM vs M
ENSBTAG00000045588	-2.17894	3.15e-06	FM vs M
ENSBTAG00000014921	-2.1689	1.05e-05	FM vs M
ENSBTAG00000016169	-2.16428	1.99e-08	FM vs M
ENSBTAG00000017233	-2.16023	0.000241877	FM vs M
ENSBTAG00000011530	-2.15936	0.00236118	FM vs M
ENSBTAG00000016061	-2.15621	5.17e-05	FM vs M
ENSBTAG00000049569	-2.15448	1.59e-05	FM vs M
ENSBTAG00000003033	-2.14967	0.00249501	FM vs M
ENSBTAG00000003743	-2.14538	6.75e-08	FM vs M
ENSBTAG00000019437	-2.13546	1.27e-07	FM vs M
ENSBTAG00000018422	-2.13543	1.58e-05	FM vs M
ENSBTAG00000012192	-2.13245	5e-05	FM vs M
ENSBTAG00000020538	-2.1182	3.78e-07	FM vs M
ENSBTAG00000001292	-2.1182	0.0154422	FM vs M
ENSBTAG00000016217	-2.10856	5.39e-07	FM vs M
ENSBTAG00000001642	-2.09941	2.4e-10	FM vs M
ENSBTAG00000054302	-2.09699	0.0274613	FM vs M
ENSBTAG00000050602	-2.09622	4.39e-13	FM vs M
ENSBTAG00000010362	-2.09588	0.00253371	FM vs M
ENSBTAG00000054405	-2.09526	0.0170567	FM vs M
ENSBTAG00000033441	-2.0676	4.16e-21	FM vs M
ENSBTAG00000054953	-2.04722	4.19e-10	FM vs M
ENSBTAG00000008216	-2.04705	1.84e-16	FM vs M
ENSBTAG00000006232	-2.04169	0.00230689	FM vs M
ENSBTAG00000027081	-2.03774	1.5e-13	FM vs M
ENSBTAG00000002824	-2.02341	0.0316838	FM vs M
ENSBTAG00000014683	-2.02049	1.62e-05	FM vs M
ENSBTAG00000006615	-2.01771	1.66e-08	FM vs M
ENSBTAG00000006494	-2.01445	0.0225554	FM vs M
ENSBTAG00000000892	-2.01066	3.62e-09	FM vs M
ENSBTAG00000007881	-2.0026	5.41e-05	FM vs M
ENSBTAG00000005063	-1.99647	2.21e-07	FM vs M
ENSBTAG00000002224	-1.98121	2.78e-11	FM vs M
ENSBTAG00000011095	-1.97816	0.000116269	FM vs M
ENSBTAG00000008866	-1.97794	3.1e-07	FM vs M
ENSBTAG00000002252	-1.97516	0.0086288	FM vs M
ENSBTAG00000025005	-1.96515	3.69e-05	FM vs M
ENSBTAG00000010543	-1.95459	0.0384905	FM vs M
ENSBTAG00000005475	-1.95373	7.71e-09	FM vs M
ENSBTAG00000051396	-1.94944	0.000688499	FM vs M
ENSBTAG00000022819	-1.9461	0.000185187	FM vs M
ENSBTAG00000009396	-1.94569	4.47e-25	FM vs M
ENSBTAG00000049313	-1.94027	0.0239034	FM vs M
ENSBTAG00000034295	-1.93827	0.000165436	FM vs M
ENSBTAG00000000504	-1.9296	5.56e-08	FM vs M
ENSBTAG00000014707	-1.92466	0.000132853	FM vs M
ENSBTAG00000009132	-1.92379	8.41e-05	FM vs M
ENSBTAG00000016327	-1.92112	0.00389559	FM vs M
ENSBTAG00000052606	-1.91642	1.27e-06	FM vs M
ENSBTAG00000000095	-1.90764	2.31e-05	FM vs M
ENSBTAG00000009091	-1.90279	3.69e-06	FM vs M
ENSBTAG00000010420	-1.89564	0.0403153	FM vs M
ENSBTAG00000050334	-1.8834	0.0204742	FM vs M
ENSBTAG00000042388	-1.87858	0.00502548	FM vs M
ENSBTAG00000005609	-1.87726	6.37e-06	FM vs M
ENSBTAG00000008021	-1.86649	5.75e-06	FM vs M
ENSBTAG00000012737	-1.84715	6.76e-12	FM vs M
ENSBTAG00000038536	-1.8414	3.26e-07	FM vs M
ENSBTAG00000053424	-1.83562	0.00975812	FM vs M
ENSBTAG00000014762	-1.8347	1.86e-07	FM vs M
ENSBTAG00000037702	-1.8279	9.9e-07	FM vs M
ENSBTAG00000015875	-1.82648	5.91e-14	FM vs M
ENSBTAG00000014705	-1.82413	4.11e-07	FM vs M
ENSBTAG00000012406	-1.8171	0.000275552	FM vs M
ENSBTAG00000001570	-1.8138	1.65e-10	FM vs M
ENSBTAG00000000842	-1.81204	6.22e-14	FM vs M
ENSBTAG00000018523	-1.80942	5.65e-07	FM vs M
ENSBTAG00000045337	-1.79705	0.000545977	FM vs M
ENSBTAG00000013900	-1.78961	5.63e-07	FM vs M
ENSBTAG00000005251	-1.78937	6.59e-06	FM vs M
ENSBTAG00000007077	-1.78552	1.99e-05	FM vs M
ENSBTAG00000000494	-1.78273	9.3e-09	FM vs M
ENSBTAG00000019979	-1.78269	4.31e-07	FM vs M
ENSBTAG00000020939	-1.77419	0.00689602	FM vs M
ENSBTAG00000046862	-1.76592	1.56e-07	FM vs M
ENSBTAG00000053848	-1.76205	0.0103336	FM vs M
ENSBTAG00000009177	-1.75287	5.61e-07	FM vs M
ENSBTAG00000002473	-1.7447	5.08e-06	FM vs M
ENSBTAG00000025219	-1.7406	1.69e-12	FM vs M
ENSBTAG00000054241	-1.73892	0.00820295	FM vs M
ENSBTAG00000011518	-1.73648	0.0341502	FM vs M
ENSBTAG00000015228	-1.7336	0.000821672	FM vs M
ENSBTAG00000022489	-1.7325	1.89e-06	FM vs M
ENSBTAG00000006551	-1.73046	3.83e-08	FM vs M
ENSBTAG00000012107	-1.72885	6.08e-10	FM vs M
ENSBTAG00000011563	-1.72197	1.16e-05	FM vs M
ENSBTAG00000005702	-1.7208	1.49e-06	FM vs M
ENSBTAG00000049377	-1.71239	1.07e-18	FM vs M
ENSBTAG00000021681	-1.69568	9.62e-05	FM vs M
ENSBTAG00000004464	-1.69404	1.19e-07	FM vs M
ENSBTAG00000014127	-1.68933	3.67e-09	FM vs M
ENSBTAG00000023026	-1.68674	8.83e-11	FM vs M
ENSBTAG00000053571	-1.68585	0.000131074	FM vs M
ENSBTAG00000016726	-1.68512	6.92e-09	FM vs M
ENSBTAG00000001492	-1.67515	0.00559815	FM vs M
ENSBTAG00000039283	-1.67258	0.000282551	FM vs M
ENSBTAG00000011146	-1.67063	2.88e-09	FM vs M
ENSBTAG00000010384	-1.66885	4.09e-07	FM vs M
ENSBTAG00000048353	-1.66644	9.22e-07	FM vs M
ENSBTAG00000046158	-1.66471	0.000153825	FM vs M
ENSBTAG00000008182	-1.66434	3.08e-06	FM vs M
ENSBTAG00000052898	-1.66088	0.0475473	FM vs M
ENSBTAG00000018994	-1.66029	1.18e-05	FM vs M
ENSBTAG00000016661	-1.65881	1.89e-06	FM vs M
ENSBTAG00000050666	-1.64593	0.000225999	FM vs M
ENSBTAG00000015779	-1.64509	8.73e-07	FM vs M
ENSBTAG00000023064	-1.64115	1.48e-05	FM vs M
ENSBTAG00000009292	-1.62801	0.0408384	FM vs M
ENSBTAG00000017133	-1.62691	2.69e-12	FM vs M
ENSBTAG00000003196	-1.61667	1.11e-18	FM vs M
ENSBTAG00000006882	-1.61603	1.62e-18	FM vs M
ENSBTAG00000020649	-1.60577	2.1e-07	FM vs M
ENSBTAG00000048725	-1.60301	0.000698652	FM vs M
ENSBTAG00000040065	-1.6017	2.84e-13	FM vs M
ENSBTAG00000007517	-1.59835	0.0299988	FM vs M
ENSBTAG00000028421	-1.59424	7.94e-05	FM vs M
ENSBTAG00000039037	-1.59132	0.00198745	FM vs M
ENSBTAG00000052603	-1.59114	0.00633178	FM vs M
ENSBTAG00000033169	-1.58582	0.0464903	FM vs M
ENSBTAG00000014400	-1.58577	2.17e-06	FM vs M
ENSBTAG00000002605	-1.58456	1.94e-08	FM vs M
ENSBTAG00000015752	-1.57548	4.33e-06	FM vs M
ENSBTAG00000031750	-1.56959	0.00639298	FM vs M
ENSBTAG00000025920	-1.5616	0.028302	FM vs M
ENSBTAG00000005456	-1.56062	4.18e-10	FM vs M
ENSBTAG00000005734	-1.55947	0.000527735	FM vs M
ENSBTAG00000002271	-1.55845	9.85e-09	FM vs M
ENSBTAG00000047680	-1.55346	2.14e-06	FM vs M
ENSBTAG00000001864	-1.55276	3.95e-10	FM vs M
ENSBTAG00000005754	-1.55096	2.78e-16	FM vs M
ENSBTAG00000042391	-1.55031	0.0327562	FM vs M
ENSBTAG00000011936	-1.54879	4.04e-05	FM vs M
ENSBTAG00000020536	-1.54497	3.76e-05	FM vs M
ENSBTAG00000018709	-1.54057	1.21e-05	FM vs M
ENSBTAG00000018122	-1.53759	0.0426137	FM vs M
ENSBTAG00000001343	-1.53367	6.05e-20	FM vs M
ENSBTAG00000031231	-1.53279	3.92e-06	FM vs M
ENSBTAG00000011511	-1.53102	5.77e-06	FM vs M
ENSBTAG00000048470	-1.52793	0.0131063	FM vs M
ENSBTAG00000019054	-1.52786	2.61e-06	FM vs M
ENSBTAG00000012335	-1.5268	0.000931062	FM vs M
ENSBTAG00000044419	-1.52206	0.00240199	FM vs M
ENSBTAG00000002444	-1.52203	2.46e-10	FM vs M
ENSBTAG00000015636	-1.51999	1.34e-05	FM vs M
ENSBTAG00000017363	-1.51881	1.04e-06	FM vs M
ENSBTAG00000037527	-1.51862	2.3e-05	FM vs M
ENSBTAG00000030913	-1.50853	3.98e-06	FM vs M
ENSBTAG00000004943	-1.50779	1.54e-10	FM vs M
ENSBTAG00000020884	-1.50702	9.54e-06	FM vs M
ENSBTAG00000016800	-1.50187	8.5e-11	FM vs M
ENSBTAG00000019901	-1.49955	3.55e-14	FM vs M
ENSBTAG00000003387	-1.49867	5.58e-06	FM vs M
ENSBTAG00000017026	-1.49759	3.65e-11	FM vs M
ENSBTAG00000003366	-1.48653	3.61e-05	FM vs M
ENSBTAG00000018984	-1.48472	5.46e-08	FM vs M
ENSBTAG00000021452	-1.48414	2.46e-06	FM vs M
ENSBTAG00000004339	-1.48038	4.6e-08	FM vs M
ENSBTAG00000012234	-1.47988	2.56e-05	FM vs M
ENSBTAG00000000436	-1.47973	3.47e-08	FM vs M
ENSBTAG00000014628	-1.47451	4.99e-14	FM vs M
ENSBTAG00000020166	-1.47289	2.96e-06	FM vs M
ENSBTAG00000009354	-1.46721	0.00282657	FM vs M
ENSBTAG00000024851	-1.46587	5.08e-08	FM vs M
ENSBTAG00000002425	-1.46162	7.6e-18	FM vs M
ENSBTAG00000034349	-1.46153	0.00011776	FM vs M
ENSBTAG00000006194	-1.45941	3.82e-09	FM vs M
ENSBTAG00000017866	-1.44966	0.00157925	FM vs M
ENSBTAG00000007921	-1.44434	4e-05	FM vs M
ENSBTAG00000016387	-1.44359	7.87e-11	FM vs M
ENSBTAG00000010721	-1.44097	4.12e-29	FM vs M
ENSBTAG00000002331	-1.43941	7e-10	FM vs M
ENSBTAG00000030932	-1.43553	0.000819121	FM vs M
ENSBTAG00000011405	-1.43527	2.81e-16	FM vs M
ENSBTAG00000044536	-1.43333	1.43e-08	FM vs M
ENSBTAG00000008909	-1.43332	3.52e-08	FM vs M
ENSBTAG00000038045	-1.43321	1.47e-07	FM vs M
ENSBTAG00000022227	-1.43305	3.57e-07	FM vs M
ENSBTAG00000053806	-1.42867	0.00517522	FM vs M
ENSBTAG00000046580	-1.4285	3.19e-05	FM vs M
ENSBTAG00000010077	-1.42718	5.25e-18	FM vs M
ENSBTAG00000052841	-1.41997	0.000810887	FM vs M
ENSBTAG00000050414	-1.41957	0.0286842	FM vs M
ENSBTAG00000012208	-1.41699	2.74e-06	FM vs M
ENSBTAG00000015718	-1.40518	1.99e-08	FM vs M
ENSBTAG00000032369	-1.39862	2.45e-06	FM vs M
ENSBTAG00000005413	-1.39575	1.06e-06	FM vs M
ENSBTAG00000016709	-1.39491	1.75e-07	FM vs M
ENSBTAG00000007799	-1.39463	0.000108099	FM vs M
ENSBTAG00000004964	-1.39049	2.42e-11	FM vs M
ENSBTAG00000000806	-1.38569	1.14e-07	FM vs M
ENSBTAG00000021766	-1.38416	4.14e-10	FM vs M
ENSBTAG00000008953	-1.38159	1.24e-06	FM vs M
ENSBTAG00000021874	-1.38014	4.05e-07	FM vs M
ENSBTAG00000005825	-1.37272	0.000332037	FM vs M
ENSBTAG00000019327	-1.36877	0.0138473	FM vs M
ENSBTAG00000012038	-1.36819	4.77e-07	FM vs M
ENSBTAG00000053542	-1.36745	2.33e-07	FM vs M
ENSBTAG00000018669	-1.36555	2.54e-07	FM vs M
ENSBTAG00000013275	-1.363	7.51e-07	FM vs M
ENSBTAG00000012397	-1.36066	6.76e-14	FM vs M
ENSBTAG00000015778	-1.35991	9.85e-08	FM vs M
ENSBTAG00000000660	-1.35448	0.000191276	FM vs M
ENSBTAG00000044758	-1.35134	0.00487598	FM vs M
ENSBTAG00000021217	-1.35009	0.000144844	FM vs M
ENSBTAG00000008307	-1.34953	2.26e-05	FM vs M
ENSBTAG00000016656	-1.34741	4.31e-06	FM vs M
ENSBTAG00000006836	-1.34628	4.01e-06	FM vs M
ENSBTAG00000019293	-1.34463	0.00622995	FM vs M
ENSBTAG00000046750	-1.34236	1.26e-05	FM vs M
ENSBTAG00000017446	-1.33588	6.48e-05	FM vs M
ENSBTAG00000007519	-1.32781	1.7e-06	FM vs M
ENSBTAG00000000957	-1.32598	5.88e-08	FM vs M
ENSBTAG00000016619	-1.32504	0.000309432	FM vs M
ENSBTAG00000009948	-1.32276	1.3e-07	FM vs M
ENSBTAG00000008441	-1.32217	6.75e-07	FM vs M
ENSBTAG00000038173	-1.32132	0.0240116	FM vs M
ENSBTAG00000048899	-1.32092	5.52e-07	FM vs M
ENSBTAG00000001042	-1.31578	3.76e-08	FM vs M
ENSBTAG00000020100	-1.31034	4.87e-10	FM vs M
ENSBTAG00000021485	-1.30764	0.00477821	FM vs M
ENSBTAG00000010928	-1.30704	2.67e-06	FM vs M
ENSBTAG00000012656	-1.30689	3.13e-07	FM vs M
ENSBTAG00000052787	-1.30654	0.00387788	FM vs M
ENSBTAG00000007860	-1.30012	2.35e-06	FM vs M
ENSBTAG00000014574	-1.29656	1.6e-05	FM vs M
ENSBTAG00000016830	-1.29321	1.07e-07	FM vs M
ENSBTAG00000024726	-1.29301	3.58e-09	FM vs M
ENSBTAG00000001476	-1.29145	4.76e-05	FM vs M
ENSBTAG00000014529	-1.28243	0.00114046	FM vs M
ENSBTAG00000001920	-1.27952	0.0016859	FM vs M
ENSBTAG00000001500	-1.27507	2.4e-09	FM vs M
ENSBTAG00000001026	-1.27447	0.0409218	FM vs M
ENSBTAG00000007783	-1.2721	1.02e-20	FM vs M
ENSBTAG00000052480	-1.26793	0.00407915	FM vs M
ENSBTAG00000008703	-1.26581	5.1e-06	FM vs M
ENSBTAG00000002363	-1.26576	2.86e-08	FM vs M
ENSBTAG00000014721	-1.26058	8.92e-08	FM vs M
ENSBTAG00000008954	-1.25963	4.78e-05	FM vs M
ENSBTAG00000013100	-1.25927	4.05e-06	FM vs M
ENSBTAG00000008092	-1.25861	2.22e-09	FM vs M
ENSBTAG00000050714	-1.25855	0.0140043	FM vs M
ENSBTAG00000038495	-1.24974	0.000142105	FM vs M
ENSBTAG00000006801	-1.24765	4.97e-06	FM vs M
ENSBTAG00000003835	-1.24741	1.91e-05	FM vs M
ENSBTAG00000008406	-1.24209	7.44e-06	FM vs M
ENSBTAG00000007935	-1.24149	5.08e-08	FM vs M
ENSBTAG00000050239	-1.23943	0.00510381	FM vs M
ENSBTAG00000018200	-1.23817	0.000284842	FM vs M
ENSBTAG00000006751	-1.23798	5.49e-08	FM vs M
ENSBTAG00000012925	-1.23431	3.16e-17	FM vs M
ENSBTAG00000012034	-1.23337	0.00208754	FM vs M
ENSBTAG00000001867	-1.22913	3.78e-15	FM vs M
ENSBTAG00000011971	-1.22854	1.1e-18	FM vs M
ENSBTAG00000008499	-1.22836	1e-08	FM vs M
ENSBTAG00000054069	-1.22733	3.42e-69	FM vs M
ENSBTAG00000020283	-1.22527	1.38e-26	FM vs M
ENSBTAG00000029914	-1.22485	0.000622377	FM vs M
ENSBTAG00000008732	-1.2235	5.73e-07	FM vs M
ENSBTAG00000014554	-1.22263	0.000183768	FM vs M
ENSBTAG00000004085	-1.22212	1.5e-10	FM vs M
ENSBTAG00000015280	-1.22191	1.36e-10	FM vs M
ENSBTAG00000053050	-1.22046	6.62e-06	FM vs M
ENSBTAG00000051738	-1.21899	0.00573065	FM vs M
ENSBTAG00000008573	-1.21892	1.13e-09	FM vs M
ENSBTAG00000019278	-1.21853	1.11e-06	FM vs M
ENSBTAG00000000995	-1.21737	6.15e-09	FM vs M
ENSBTAG00000009677	-1.21675	0.000119203	FM vs M
ENSBTAG00000005454	-1.21479	1.31e-09	FM vs M
ENSBTAG00000012139	-1.21369	2.23e-10	FM vs M
ENSBTAG00000003245	-1.21202	3.12e-08	FM vs M
ENSBTAG00000016494	-1.21044	5.08e-05	FM vs M
ENSBTAG00000014835	-1.20998	2.44e-09	FM vs M
ENSBTAG00000004257	-1.20465	2.13e-08	FM vs M
ENSBTAG00000016116	-1.20218	0.000817136	FM vs M
ENSBTAG00000017375	-1.19809	1.13e-12	FM vs M
ENSBTAG00000008250	-1.1974	1.04e-10	FM vs M
ENSBTAG00000019989	-1.19719	8.56e-08	FM vs M
ENSBTAG00000005434	-1.19703	0.0164649	FM vs M
ENSBTAG00000047650	-1.19595	2.67e-12	FM vs M
ENSBTAG00000008612	-1.1948	0.000999284	FM vs M
ENSBTAG00000006697	-1.19376	7.69e-09	FM vs M
ENSBTAG00000004322	-1.18952	5.05e-10	FM vs M
ENSBTAG00000047133	-1.18385	0.000357274	FM vs M
ENSBTAG00000026893	-1.18292	1.76e-09	FM vs M
ENSBTAG00000003671	-1.17943	1.48e-06	FM vs M
ENSBTAG00000002471	-1.17884	0.041561	FM vs M
ENSBTAG00000017704	-1.177	0.000870159	FM vs M
ENSBTAG00000026375	-1.17627	1.09e-18	FM vs M
ENSBTAG00000037465	-1.17441	7.23e-05	FM vs M
ENSBTAG00000006846	-1.17292	0.00112072	FM vs M
ENSBTAG00000016869	-1.17215	2.47e-17	FM vs M
ENSBTAG00000012525	-1.17192	4.26e-07	FM vs M
ENSBTAG00000039453	-1.17176	1.81e-08	FM vs M
ENSBTAG00000021837	-1.17052	6.34e-08	FM vs M
ENSBTAG00000001631	-1.16972	4.68e-31	FM vs M
ENSBTAG00000005034	-1.16911	8.06e-05	FM vs M
ENSBTAG00000001078	-1.16624	0.0174833	FM vs M
ENSBTAG00000047367	-1.1654	3.84e-06	FM vs M
ENSBTAG00000020269	-1.16405	4.78e-15	FM vs M
ENSBTAG00000009065	-1.16126	1.68e-05	FM vs M
ENSBTAG00000003304	-1.16124	7.72e-06	FM vs M
ENSBTAG00000047914	-1.16121	0.000257685	FM vs M
ENSBTAG00000016362	-1.15889	1.01e-08	FM vs M
ENSBTAG00000044208	-1.15889	3.47e-20	FM vs M
ENSBTAG00000004587	-1.15547	1.58e-21	FM vs M
ENSBTAG00000018864	-1.15404	1.22e-06	FM vs M
ENSBTAG00000039462	-1.15403	5.45e-07	FM vs M
ENSBTAG00000006367	-1.1535	1.52e-33	FM vs M
ENSBTAG00000034985	-1.14736	5.08e-21	FM vs M
ENSBTAG00000027317	-1.14176	1.82e-06	FM vs M
ENSBTAG00000009664	-1.14094	0.000270041	FM vs M
ENSBTAG00000003329	-1.13868	6.15e-41	FM vs M
ENSBTAG00000006792	-1.1378	6.97e-09	FM vs M
ENSBTAG00000001395	-1.13638	3.07e-07	FM vs M
ENSBTAG00000033515	-1.13518	0.0164953	FM vs M
ENSBTAG00000019262	-1.13507	2.81e-11	FM vs M
ENSBTAG00000012785	-1.1343	1.45e-06	FM vs M
ENSBTAG00000045149	-1.13337	0.0196226	FM vs M
ENSBTAG00000000816	-1.13247	0.000429127	FM vs M
ENSBTAG00000003719	-1.13123	7.25e-07	FM vs M
ENSBTAG00000009618	-1.13017	8.78e-07	FM vs M
ENSBTAG00000013702	-1.12923	7.46e-06	FM vs M
ENSBTAG00000034875	-1.12799	3.83e-06	FM vs M
ENSBTAG00000048410	-1.12739	0.0292318	FM vs M
ENSBTAG00000008180	-1.12093	1.67e-07	FM vs M
ENSBTAG00000025471	-1.11756	0.00563618	FM vs M
ENSBTAG00000019743	-1.11712	8.2e-10	FM vs M
ENSBTAG00000007836	-1.11691	7.92e-07	FM vs M
ENSBTAG00000000590	-1.11632	5.01e-20	FM vs M
ENSBTAG00000008172	-1.11626	0.0174623	FM vs M
ENSBTAG00000039260	-1.11419	0.00305202	FM vs M
ENSBTAG00000010774	-1.11337	3.43e-07	FM vs M
ENSBTAG00000009933	-1.11192	3.28e-05	FM vs M
ENSBTAG00000004038	-1.1111	6.63e-06	FM vs M
ENSBTAG00000021181	-1.11031	2.43e-06	FM vs M
ENSBTAG00000044591	-1.10933	0.00171814	FM vs M
ENSBTAG00000012921	-1.10649	1.52e-07	FM vs M
ENSBTAG00000004208	-1.10435	6.56e-08	FM vs M
ENSBTAG00000001785	-1.10409	2.49e-10	FM vs M
ENSBTAG00000020374	-1.10238	6.71e-16	FM vs M
ENSBTAG00000014297	-1.10196	2.75e-05	FM vs M
ENSBTAG00000053398	-1.10169	2.18e-05	FM vs M
ENSBTAG00000053807	-1.10125	8.85e-05	FM vs M
ENSBTAG00000005960	-1.10082	8.76e-05	FM vs M
ENSBTAG00000003970	-1.09811	2.23e-09	FM vs M
ENSBTAG00000008088	-1.09762	0.000114594	FM vs M
ENSBTAG00000007117	-1.09754	5.05e-12	FM vs M
ENSBTAG00000035744	-1.09747	3.15e-07	FM vs M
ENSBTAG00000026861	-1.09589	0.0256939	FM vs M
ENSBTAG00000002719	-1.09382	5.57e-09	FM vs M
ENSBTAG00000026971	-1.09157	2.08e-09	FM vs M
ENSBTAG00000014380	-1.09071	3.43e-27	FM vs M
ENSBTAG00000046503	-1.09014	6.61e-10	FM vs M
ENSBTAG00000031701	-1.09001	0.0143429	FM vs M
ENSBTAG00000017287	-1.09	2.06e-08	FM vs M
ENSBTAG00000006561	-1.0887	2.02e-05	FM vs M
ENSBTAG00000020773	-1.08724	0.000518486	FM vs M
ENSBTAG00000050790	-1.08546	0.000411625	FM vs M
ENSBTAG00000049473	-1.08509	0.0232189	FM vs M
ENSBTAG00000016131	-1.08493	9.3e-09	FM vs M
ENSBTAG00000049729	-1.08428	0.00285325	FM vs M
ENSBTAG00000017824	-1.08399	0.0455279	FM vs M
ENSBTAG00000012216	-1.0794	1.84e-07	FM vs M
ENSBTAG00000012673	-1.07477	0.00726681	FM vs M
ENSBTAG00000050172	-1.07383	2.14e-05	FM vs M
ENSBTAG00000019949	-1.07337	2.8e-14	FM vs M
ENSBTAG00000016723	-1.07305	0.000130511	FM vs M
ENSBTAG00000021069	-1.0685	5.04e-07	FM vs M
ENSBTAG00000018142	-1.06732	3.06e-08	FM vs M
ENSBTAG00000007867	-1.06628	0.000396348	FM vs M
ENSBTAG00000017150	-1.06198	8.82e-13	FM vs M
ENSBTAG00000043971	-1.06127	1.65e-06	FM vs M
ENSBTAG00000011343	-1.06127	0.00221397	FM vs M
ENSBTAG00000012646	-1.06	1.32e-06	FM vs M
ENSBTAG00000010256	-1.0592	0.00105972	FM vs M
ENSBTAG00000038103	-1.05801	0.00266737	FM vs M
ENSBTAG00000047942	-1.05766	2.37e-13	FM vs M
ENSBTAG00000006951	-1.05719	2.96e-05	FM vs M
ENSBTAG00000013915	-1.05685	9.54e-29	FM vs M
ENSBTAG00000015717	-1.05591	6.92e-17	FM vs M
ENSBTAG00000003039	-1.05319	0.000258696	FM vs M
ENSBTAG00000009996	-1.05272	1.99e-08	FM vs M
ENSBTAG00000007755	-1.05155	1.3e-11	FM vs M
ENSBTAG00000010303	-1.05107	0.000202081	FM vs M
ENSBTAG00000005786	-1.04977	1.82e-10	FM vs M
ENSBTAG00000002756	-1.04605	1.33e-07	FM vs M
ENSBTAG00000003089	-1.04562	1.93e-15	FM vs M
ENSBTAG00000024539	-1.04429	4.03e-20	FM vs M
ENSBTAG00000006695	-1.04175	3.19e-08	FM vs M
ENSBTAG00000042607	-1.04129	0.00182712	FM vs M
ENSBTAG00000002356	-1.04076	1.21e-10	FM vs M
ENSBTAG00000015978	-1.04068	4.72e-05	FM vs M
ENSBTAG00000007389	-1.03721	0.000121263	FM vs M
ENSBTAG00000020172	-1.03526	1.21e-07	FM vs M
ENSBTAG00000011112	-1.03413	0.000234157	FM vs M
ENSBTAG00000019517	-1.03054	1.03e-12	FM vs M
ENSBTAG00000019314	-1.03015	7.71e-06	FM vs M
ENSBTAG00000002826	-1.02608	3.58e-06	FM vs M
ENSBTAG00000042986	-1.02596	0.0133788	FM vs M
ENSBTAG00000034626	-1.02506	0.000160143	FM vs M
ENSBTAG00000031718	-1.02505	3.88e-07	FM vs M
ENSBTAG00000010610	-1.0166	1.29e-07	FM vs M
ENSBTAG00000048516	-1.01651	0.0151894	FM vs M
ENSBTAG00000052900	-1.01553	0.000297102	FM vs M
ENSBTAG00000001294	-1.01423	1.15e-05	FM vs M
ENSBTAG00000007970	-1.01304	6.81e-12	FM vs M
ENSBTAG00000011304	-1.01293	7.65e-07	FM vs M
ENSBTAG00000021338	-1.01245	2.39e-06	FM vs M
ENSBTAG00000015509	-1.00963	2.08e-05	FM vs M
ENSBTAG00000000737	-1.00921	4e-05	FM vs M
ENSBTAG00000002006	-1.00768	1.05e-28	FM vs M
ENSBTAG00000044375	-1.00754	0.0235578	FM vs M
ENSBTAG00000014471	-1.00588	3.62e-12	FM vs M
ENSBTAG00000019716	-1.00368	0.000138236	FM vs M
ENSBTAG00000008373	-1.00344	0.00145133	FM vs M
ENSBTAG00000012979	1.00129	0.0036558	FM vs M
ENSBTAG00000015825	1.00823	0.000358224	FM vs M
ENSBTAG00000032517	1.0106	0.0306035	FM vs M
ENSBTAG00000007975	1.0193	0.000678056	FM vs M
ENSBTAG00000015715	1.02405	0.0269075	FM vs M
[truncated: 1,811 more rows]

## Sheet: Sheet3
Differentially alternative splicing genes detected in S. aureus infection vs control
cluster	loglr	p.adjust	Ensembl ID	Comparison
chr8:clu_15545_NA	56.0147	5.59332e-15	ENSBTAG00000014401,ENSBTAG00000007369	L vs C
chr15:clu_13586_NA	29.0164	2.08145e-08	ENSBTAG00000001027	L vs C
chr10:clu_6512_NA	26.8911	1.12027e-07	ENSBTAG00000009615	L vs C
chr19:clu_3618_NA	34.2816	1.56683e-07	ENSBTAG00000000831	L vs C
chr4:clu_9865_NA	26.2126	1.56683e-07	ENSBTAG00000012003	L vs C
chr15:clu_13419_NA	21.4469	1.86472e-06	ENSBTAG00000005349	L vs C
chr26:clu_25106_NA	36.7659	1.86472e-06	ENSBTAG00000009768,ENSBTAG00000007881	L vs C
chr8:clu_15293_NA	24.4371	2.08667e-06	ENSBTAG00000011770	L vs C
chr5:clu_21200_NA	26.7601	8.75013e-06	ENSBTAG00000014966	L vs C
chr12:clu_5659_NA	31.204	8.88091e-06	ENSBTAG00000004041	L vs C
chr28:clu_29021_NA	31.9007	2.66083e-05	ENSBTAG00000021416	L vs C
chr4:clu_9832_NA	24.9038	3.5339e-05	ENSBTAG00000005726	L vs C
chr29:clu_27740_NA	17.699	4.26032e-05	ENSBTAG00000008683	L vs C
chr16:clu_16779_NA	23.5234	0.000105077	ENSBTAG00000015026	L vs C
chr6:clu_31473_NA	16.5362	0.00011812	ENSBTAG00000019368	L vs C
chr19:clu_3163_NA	20.4314	0.000168236	ENSBTAG00000035147	L vs C
chr19:clu_3579_NA	18.985	0.000169961	ENSBTAG00000000267	L vs C
chr23:clu_29100_NA	19.0369	0.000169961	NA	L vs C
chr13:clu_14125_NA	22.3504	0.000221436	ENSBTAG00000018395	L vs C
chr13:clu_14660_NA	16.6198	0.000385803	ENSBTAG00000006526	L vs C
chr2:clu_24199_NA	16.9837	0.000969828	ENSBTAG00000007554	L vs C
chr7:clu_10568_NA	15.3051	0.00125622	ENSBTAG00000004553	L vs C
chr20:clu_24856_NA	20.0128	0.00145652	ENSBTAG00000011839	L vs C
chr11:clu_7214_NA	18.7482	0.00151687	ENSBTAG00000054306,ENSBTAG00000049271	L vs C
chr23:clu_29117_NA	11.6594	0.00151687	ENSBTAG00000051082	L vs C
chr29:clu_28488_NA	12.7382	0.0029275	ENSBTAG00000039129	L vs C
chr3:clu_26359_NA	21.1606	0.0029275	ENSBTAG00000006769	L vs C
chr25:clu_19302_NA	17.7373	0.00329262	ENSBTAG00000030965	L vs C
chr27:clu_18151_NA	16.5443	0.00329262	ENSBTAG00000053356	L vs C
chr4:clu_9731_NA	21.8683	0.00329262	ENSBTAG00000017869	L vs C
chr15:clu_13271_NA	12.4043	0.00349872	ENSBTAG00000009419	L vs C
chr19:clu_5117_NA	18.6376	0.00349872	ENSBTAG00000053044	L vs C
chr20:clu_24619_NA	30.6979	0.00352444	ENSBTAG00000005633	L vs C
chrX:clu_12903_NA	21.5369	0.00381871	ENSBTAG00000009477	L vs C
chr7:clu_10944_NA	16.0622	0.00431671	ENSBTAG00000047424	L vs C
chr29:clu_28533_NA	13.3124	0.00527522	ENSBTAG00000008237	L vs C
chr18:clu_1160_NA	22.6704	0.00655224	ENSBTAG00000018912	L vs C
chr3:clu_26766_NA	13.8681	0.00973502	ENSBTAG00000030932	L vs C
chr7:clu_10504_NA	15.0748	0.00973502	ENSBTAG00000045588	L vs C
chr1:clu_3090_NA	13.8164	0.00996001	ENSBTAG00000000973	L vs C
chr17:clu_17758_NA	9.10879	0.0126273	ENSBTAG00000013153	L vs C
chr4:clu_10077_NA	19.8301	0.0126273	ENSBTAG00000017770	L vs C
chr13:clu_14484_NA	15.4892	0.0160183	ENSBTAG00000021232	L vs C
chr13:clu_14117_NA	16.4365	0.0171012	ENSBTAG00000015584	L vs C
chr15:clu_13420_NA	8.75009	0.017182	ENSBTAG00000005349	L vs C
chr21:clu_22499_NA	13.0203	0.0181698	ENSBTAG00000047229	L vs C
chr15:clu_13374_NA	22.6874	0.01988	ENSBTAG00000043981	L vs C
chr3:clu_26142_NA	10.2638	0.01988	ENSBTAG00000019203	L vs C
chr13:clu_14780_NA	23.3368	0.0211404	ENSBTAG00000006955,ENSBTAG00000044015	L vs C
chr14:clu_8900_NA	17.9337	0.0211404	ENSBTAG00000011922	L vs C
chr19:clu_3389_NA	10.1213	0.0211404	ENSBTAG00000011829	L vs C
chr19:clu_4328_NA	19.7969	0.0211404	ENSBTAG00000017366	L vs C
chr20:clu_24769_NA	10.068	0.0211404	ENSBTAG00000012124	L vs C
chr7:clu_11783_NA	10.0889	0.0211404	ENSBTAG00000005326	L vs C
chr10:clu_6438_NA	22.2744	0.022036	ENSBTAG00000003043	L vs C
chr16:clu_16666_NA	15.8039	0.022036	ENSBTAG00000013813	L vs C
chr18:clu_1078_NA	23.0766	0.022036	ENSBTAG00000009079	L vs C
chr18:clu_1650_NA	16.7134	0.022036	ENSBTAG00000054088	L vs C
chr19:clu_3450_NA	11.2944	0.022036	ENSBTAG00000038990	L vs C
chr19:clu_3633_NA	9.87393	0.022036	ENSBTAG00000016621,ENSBTAG00000007166	L vs C
chr19:clu_4985_NA	8.19728	0.022036	ENSBTAG00000030175	L vs C
chr22:clu_30047_NA	11.2685	0.022036	ENSBTAG00000035286	L vs C
chr5:clu_20270_NA	15.8142	0.022036	ENSBTAG00000002798	L vs C
chr19:clu_4324_NA	9.82048	0.0224948	ENSBTAG00000021798	L vs C
chr7:clu_11543_NA	11.1913	0.0224948	ENSBTAG00000025191	L vs C
chr14:clu_9247_NA	11.0712	0.0248449	ENSBTAG00000007387	L vs C
chr16:clu_16508_NA	12.2166	0.0251873	ENSBTAG00000020839	L vs C
chr16:clu_16511_NA	9.63332	0.0251873	ENSBTAG00000020839	L vs C
chr2:clu_23571_NA	13.3709	0.0251873	ENSBTAG00000007863,ENSBTAG00000051479	L vs C
chr23:clu_29596_NA	14.462	0.0251873	ENSBTAG00000005676	L vs C
chr15:clu_13385_NA	9.59709	0.0257489	ENSBTAG00000001987	L vs C
chr19:clu_3470_NA	9.56406	0.0262439	ENSBTAG00000017380	L vs C
chr17:clu_17055_NA	9.43913	0.0293287	ENSBTAG00000007234	L vs C
chr5:clu_21005_NA	15.1652	0.0296953	ENSBTAG00000016580	L vs C
chr6:clu_31209_NA	10.7516	0.0296953	ENSBTAG00000020538	L vs C
chr14:clu_9019_NA	15.0954	0.0309157	NA	L vs C
chr14:clu_9021_NA	24.7719	0.0309157	ENSBTAG00000020801	L vs C
chr3:clu_26144_NA	18.7539	0.0326738	ENSBTAG00000000644	L vs C
chr8:clu_15817_NA	12.9001	0.033236	ENSBTAG00000004997	L vs C
chr3:clu_26137_NA	16.8675	0.0334378	ENSBTAG00000021378	L vs C
chr23:clu_29634_NA	20.2613	0.0378302	ENSBTAG00000000578	L vs C
chr19:clu_4968_NA	10.3956	0.0381819	ENSBTAG00000007910	L vs C
chr13:clu_14067_NA	11.5575	0.0389443	ENSBTAG00000017278	L vs C
chr11:clu_8263_NA	10.3072	0.0393704	ENSBTAG00000006957,ENSBTAG00000023885	L vs C
chr19:clu_3520_NA	15.6246	0.0393704	ENSBTAG00000019160,ENSBTAG00000013393	L vs C
chr25:clu_18929_NA	7.36723	0.0393704	ENSBTAG00000016883	L vs C
chr6:clu_31562_NA	7.34093	0.0393704	ENSBTAG00000007639	L vs C
chr18:clu_810_NA	8.91253	0.0410712	ENSBTAG00000051250,ENSBTAG00000002370	L vs C
chr5:clu_20456_NA	13.5643	0.0410712	ENSBTAG00000020125	L vs C
chr6:clu_31342_NA	12.5162	0.0410712	ENSBTAG00000002356	L vs C
chr5:clu_20056_NA	7.24679	0.0415948	ENSBTAG00000008967	L vs C
chr11:clu_7289_NA	11.2809	0.0424291	ENSBTAG00000014877	L vs C
chr11:clu_8646_NA	10.1081	0.0424291	ENSBTAG00000039573	L vs C
chr12:clu_5590_NA	8.78978	0.0424291	ENSBTAG00000018313	L vs C
chr13:clu_14045_NA	7.15436	0.0424291	ENSBTAG00000008401	L vs C
chr15:clu_12976_NA	11.3441	0.0424291	ENSBTAG00000008923,ENSBTAG00000008925	L vs C
chr15:clu_13185_NA	11.2624	0.0424291	ENSBTAG00000021518	L vs C
chr15:clu_13603_NA	8.75515	0.0424291	ENSBTAG00000010826	L vs C
chr26:clu_25626_NA	7.19753	0.0424291	ENSBTAG00000010786	L vs C
chr7:clu_11731_NA	11.3128	0.0424291	ENSBTAG00000005198	L vs C
chr21:clu_22292_NA	11.2385	0.0429111	ENSBTAG00000003152	L vs C
chrNKLS02001545.1:clu_31017_NA	7.08748	0.0439523	ENSBTAG00000051704	L vs C
chr10:clu_5823_NA	12.2388	0.0450394	ENSBTAG00000046956	L vs C
chr25:clu_18758_NA	16.1592	0.0450394	ENSBTAG00000015986	L vs C
chr29:clu_28433_NA	33.6254	0.0450394	ENSBTAG00000050252	L vs C
chr6:clu_31736_NA	13.1838	0.0482761	NA	L vs C
chr8:clu_16271_NA	75.9795	8.85242e-20	ENSBTAG00000000575	M vs C
chr1:clu_2440_NA	22.1189	7.89859e-05	ENSBTAG00000001697	M vs C
chr10:clu_6647_NA	18.1392	0.000601315	ENSBTAG00000009615	M vs C
chr15:clu_13886_NA	17.7183	0.00208472	ENSBTAG00000001027	M vs C
chr26:clu_25653_NA	28.6392	0.00208472	ENSBTAG00000009768,ENSBTAG00000007881	M vs C
chr18:clu_1482_NA	16.7288	0.00442598	ENSBTAG00000048800,ENSBTAG00000001996	M vs C
chr10:clu_6574_NA	22.8964	0.0160292	ENSBTAG00000031707	M vs C
chr10:clu_6633_NA	14.6178	0.0160292	ENSBTAG00000005373	M vs C
chr13:clu_15006_NA	13.3636	0.0160292	ENSBTAG00000006526	M vs C
chr15:clu_14165_NA	12.2391	0.0160292	ENSBTAG00000020911	M vs C
chr29:clu_28732_NA	22.052	0.0160292	ENSBTAG00000051191	M vs C
chr5:clu_21049_NA	10.0239	0.0160292	ENSBTAG00000006538	M vs C
chr5:clu_21533_NA	16	0.0160292	ENSBTAG00000016580	M vs C
chr16:clu_16919_NA	9.16946	0.0364343	ENSBTAG00000009309	M vs C
chr2:clu_24804_NA	17.693	0.0392051	ENSBTAG00000009796	M vs C
chr29:clu_28330_NA	20.6158	0.0392051	ENSBTAG00000011248	M vs C
chr5:clu_20857_NA	15.3467	0.04707	ENSBTAG00000004240	M vs C
chr24:clu_22419_NA	58.2125	5.52811e-12	ENSBTAG00000005412	MM vs C
chr10:clu_6683_NA	27.1929	4.07133e-07	ENSBTAG00000005373	MM vs C
chr12:clu_5797_NA	37.6704	4.07133e-07	ENSBTAG00000004041	MM vs C
chr10:clu_6682_NA	26.3548	6.8498e-07	ENSBTAG00000005373	MM vs C
chr23:clu_30502_NA	29.1975	1.76378e-06	ENSBTAG00000005339	MM vs C
chr4:clu_10206_NA	22.7903	3.24454e-06	ENSBTAG00000012003	MM vs C
chr15:clu_13898_NA	20.535	4.82095e-06	ENSBTAG00000005349	MM vs C
chr13:clu_14627_NA	40.125	5.8841e-06	ENSBTAG00000018395	MM vs C
chr19:clu_3744_NA	31.8239	6.00632e-06	ENSBTAG00000000831	MM vs C
chr29:clu_28701_NA	17.1919	9.55266e-05	ENSBTAG00000008683	MM vs C
chr8:clu_16002_NA	21.1542	0.000129658	ENSBTAG00000007659	MM vs C
chr19:clu_3635_NA	18.0381	0.000155165	ENSBTAG00000019160,ENSBTAG00000013393	MM vs C
chr28:clu_30031_NA	25.4944	0.000155165	ENSBTAG00000021416	MM vs C
chr20:clu_25520_NA	19.3041	0.000167589	ENSBTAG00000034360,ENSBTAG00000005743	MM vs C
chr14:clu_9293_NA	36.8039	0.000170967	ENSBTAG00000020801	MM vs C
chr23:clu_30132_NA	13.6908	0.000291794	ENSBTAG00000051082	MM vs C
chr16:clu_17385_NA	22.0908	0.000324096	ENSBTAG00000015026	MM vs C
chr1:clu_2852_NA	26.1488	0.000370382	ENSBTAG00000015310	MM vs C
chrX:clu_12972_NA	20.6543	0.000370382	ENSBTAG00000016764	MM vs C
chrNKLS02001967.1:clu_1_NA	31.1256	0.000621497	ENSBTAG00000051588,ENSBTAG00000053804	MM vs C
chr29:clu_29381_NA	17.234	0.000795225	ENSBTAG00000010304	MM vs C
chr16:clu_17450_NA	14.2556	0.000818303	ENSBTAG00000014249	MM vs C
chr25:clu_19200_NA	15.6705	0.000860269	ENSBTAG00000012683	MM vs C
chr7:clu_11758_NA	18.2729	0.000860269	ENSBTAG00000019414	MM vs C
chr15:clu_13730_NA	13.9565	0.000933777	ENSBTAG00000009419	MM vs C
chr28:clu_30021_NA	13.9706	0.000933777	ENSBTAG00000020940	MM vs C
chr6:clu_32566_NA	13.7889	0.00106326	ENSBTAG00000019368	MM vs C
chr5:clu_20690_NA	13.6486	0.0011798	ENSBTAG00000011105	MM vs C
chr19:clu_3636_NA	18.4708	0.00168448	ENSBTAG00000019160	MM vs C
chr2:clu_24379_NA	18.5011	0.00168448	ENSBTAG00000051479,ENSBTAG00000007863	MM vs C
chr29:clu_28664_NA	21.404	0.00210818	ENSBTAG00000010191	MM vs C
chr5:clu_21753_NA	19.1833	0.00225441	ENSBTAG00000016580	MM vs C
chr25:clu_19717_NA	14.1981	0.00254048	ENSBTAG00000005757	MM vs C
chr21:clu_22545_NA	15.4527	0.00263135	NA	MM vs C
chr13:clu_15413_NA	14.0807	0.00265409	ENSBTAG00000008527	MM vs C
chr3:clu_27537_NA	12.5704	0.00265409	ENSBTAG00000012454	MM vs C
chrX:clu_13124_NA	16.5753	0.00265409	ENSBTAG00000017761,ENSBTAG00000017779	MM vs C
chr5:clu_20392_NA	15.096	0.00329059	ENSBTAG00000020757	MM vs C
chr26:clu_26439_NA	11.9117	0.00481049	ENSBTAG00000004899	MM vs C
chr10:clu_6766_NA	11.7204	0.00540864	ENSBTAG00000013793	MM vs C
chr17:clu_17743_NA	11.731	0.00540864	ENSBTAG00000002813	MM vs C
chr29:clu_29416_NA	41.7194	0.00540864	ENSBTAG00000050252	MM vs C
chr3:clu_28428_NA	26.2346	0.00598033	ENSBTAG00000005354	MM vs C
chr11:clu_8132_NA	14.2059	0.00653868	ENSBTAG00000019182	MM vs C
chr18:clu_1289_NA	19.6003	0.00658452	ENSBTAG00000020074	MM vs C
chr15:clu_14149_NA	11.4325	0.00658606	ENSBTAG00000016744	MM vs C
chr20:clu_25847_NA	9.62004	0.006856	ENSBTAG00000005514	MM vs C
chr14:clu_9317_NA	11.2603	0.00724877	ENSBTAG00000020407	MM vs C
chr15:clu_14360_NA	16.1944	0.00724877	ENSBTAG00000010060	MM vs C
chr18:clu_1826_NA	12.6257	0.00724877	ENSBTAG00000006487	MM vs C
chr25:clu_19900_NA	22.2051	0.00724877	ENSBTAG00000014468	MM vs C
chr28:clu_29771_NA	9.47243	0.00724877	ENSBTAG00000051333	MM vs C
chr4:clu_10307_NA	17.3581	0.00724877	ENSBTAG00000009867,ENSBTAG00000016481	MM vs C
chr10:clu_6619_NA	22.0439	0.00763804	ENSBTAG00000031707	MM vs C
chr19:clu_3455_NA	12.4048	0.00860129	ENSBTAG00000008883	MM vs C
chr24:clu_22423_NA	15.6465	0.0111239	ENSBTAG00000005412	MM vs C
chr16:clu_17559_NA	13.2354	0.0121474	ENSBTAG00000005397	MM vs C
chr17:clu_18670_NA	16.553	0.0121474	ENSBTAG00000019516	MM vs C
chr7:clu_11901_NA	13.2266	0.0121474	ENSBTAG00000038409	MM vs C
chr18:clu_1117_NA	22.1695	0.0123556	ENSBTAG00000009079	MM vs C
chr8:clu_15595_NA	17.5025	0.0123556	ENSBTAG00000001081	MM vs C
chr11:clu_8142_NA	10.4955	0.0124724	ENSBTAG00000015865	MM vs C
chrX:clu_13271_NA	10.4794	0.0124734	ENSBTAG00000017363	MM vs C
chr14:clu_9291_NA	16.4096	0.0124973	NA	MM vs C
chr10:clu_6982_NA	14.2227	0.0128081	ENSBTAG00000049091	MM vs C
chr3:clu_27269_NA	19.2329	0.0133331	ENSBTAG00000006769	MM vs C
chr7:clu_12335_NA	8.64444	0.0133958	ENSBTAG00000024275	MM vs C
chr25:clu_19198_NA	19.0202	0.0153514	ENSBTAG00000012683	MM vs C
chr22:clu_32058_NA	10.1078	0.0165131	ENSBTAG00000018238	MM vs C
chr4:clu_9905_NA	16.9588	0.0167916	ENSBTAG00000012622	MM vs C
chr19:clu_4788_NA	16.9394	0.0168251	ENSBTAG00000018420	MM vs C
chr24:clu_22358_NA	15.9005	0.0171666	ENSBTAG00000002863	MM vs C
chr10:clu_6086_NA	12.539	0.0180223	ENSBTAG00000007433	MM vs C
chr11:clu_7417_NA	16.7802	0.0180223	ENSBTAG00000054306,ENSBTAG00000049271	MM vs C
chr6:clu_32807_NA	9.92875	0.0180223	ENSBTAG00000003651	MM vs C
chr8:clu_15747_NA	12.5286	0.0180223	ENSBTAG00000003097	MM vs C
chr20:clu_25454_NA	14.6208	0.0191328	ENSBTAG00000015519	MM vs C
chr3:clu_27689_NA	15.6752	0.0191328	ENSBTAG00000030932	MM vs C
chr5:clu_20748_NA	17.6493	0.0191328	NA	MM vs C
chrNKLS02001967.1:clu_5_NA	9.81335	0.0191328	NA	MM vs C
chr3:clu_28011_NA	18.4497	0.0203305	ENSBTAG00000015891	MM vs C
chr19:clu_5202_NA	9.70302	0.0205786	ENSBTAG00000030170	MM vs C
chr8:clu_16292_NA	12.2949	0.0205786	ENSBTAG00000011204	MM vs C
chr3:clu_27858_NA	9.67557	0.0208994	ENSBTAG00000016990	MM vs C
chr24:clu_22259_NA	11.0247	0.0209513	ENSBTAG00000009822	MM vs C
chr9:clu_23739_NA	9.50645	0.0241747	ENSBTAG00000002728	MM vs C
chr19:clu_4447_NA	16.2366	0.0246159	ENSBTAG00000017366	MM vs C
chr11:clu_7655_NA	22.4537	0.0251568	ENSBTAG00000014668	MM vs C
chr8:clu_16380_NA	11.9435	0.0264325	ENSBTAG00000004997,ENSBTAG00000038794	MM vs C
chrX:clu_13024_NA	9.35434	0.0268955	ENSBTAG00000009282	MM vs C
chr13:clu_14969_NA	7.67974	0.0270051	ENSBTAG00000018812	MM vs C
chr3:clu_27886_NA	9.33799	0.0270051	ENSBTAG00000009526	MM vs C
chr7:clu_12277_NA	10.6609	0.0271307	ENSBTAG00000016199	MM vs C
chr3:clu_28328_NA	9.28962	0.0274727	ENSBTAG00000024095	MM vs C
chr7:clu_11616_NA	11.7314	0.0301122	ENSBTAG00000019708	MM vs C
chr29:clu_28676_NA	7.53279	0.0302377	ENSBTAG00000013421	MM vs C
chr4:clu_10033_NA	7.51701	0.0304306	ENSBTAG00000010756	MM vs C
chr2:clu_24401_NA	11.5709	0.0338393	ENSBTAG00000011256	MM vs C
chr7:clu_11194_NA	9.01931	0.0341812	ENSBTAG00000019220	MM vs C
chr11:clu_7769_NA	8.99829	0.0342159	ENSBTAG00000011643	MM vs C
chr8:clu_16392_NA	9.00302	0.0342159	ENSBTAG00000017063	MM vs C
chr23:clu_30781_NA	12.5815	0.0355156	ENSBTAG00000039695,ENSBTAG00000006960	MM vs C
chr10:clu_6455_NA	7.2845	0.0364842	ENSBTAG00000004409	MM vs C
chr29:clu_29436_NA	10.2342	0.0364842	ENSBTAG00000006071	MM vs C
chr10:clu_5961_NA	7.25108	0.0372732	ENSBTAG00000013132	MM vs C
chr22:clu_31232_NA	7.19063	0.0393694	ENSBTAG00000016076	MM vs C
chr15:clu_13911_NA	8.76998	0.040581	ENSBTAG00000016140	MM vs C
chr7:clu_11757_NA	8.72464	0.0420701	ENSBTAG00000019414	MM vs C
chr2:clu_24482_NA	18.766	0.0469542	ENSBTAG00000010998	MM vs C
chrX:clu_13180_NA	13.215	0.0470425	ENSBTAG00000012980	MM vs C
chr18:clu_1646_NA	13.1964	0.0473689	ENSBTAG00000045510	MM vs C
chr11:clu_9001_NA	16.048	0.0478367	ENSBTAG00000038691	MM vs C
chr10:clu_6748_NA	8.54666	0.0480411	ENSBTAG00000002586	MM vs C

## Sheet: Sheet4
Differentially alternative splicing genes detected in Folic acid treatment vs control
cluster	loglr	p.adjust	Ensembl ID	Comparison
chr26:clu_25226_NA	98.0002	9.73915e-30	ENSBTAG00000009768,ENSBTAG00000007881	F vs C
chr8:clu_15976_NA	52.901	1.00079e-10	ENSBTAG00000000575	F vs C
chr4:clu_9898_NA	33.2143	2.23817e-10	ENSBTAG00000012003	F vs C
chr23:clu_29885_NA	34.5706	4.14862e-09	ENSBTAG00000005182	F vs C
chr7:clu_10541_NA	24.6249	1.09363e-07	ENSBTAG00000045588,ENSBTAG00000008021	F vs C
chr21:clu_22426_NA	27.1363	2.08104e-07	ENSBTAG00000003152	F vs C
chr4:clu_9860_NA	27.5059	1.782e-06	ENSBTAG00000005726	F vs C
chr3:clu_26836_NA	35.3047	2.0964e-06	ENSBTAG00000038233	F vs C
chr5:clu_19808_NA	24.2681	2.1935e-06	ENSBTAG00000020757	F vs C
chr7:clu_10979_NA	66.2358	3.52296e-06	NA	F vs C
chr15:clu_13628_NA	23.1976	5.01289e-06	ENSBTAG00000001027	F vs C
chr15:clu_13452_NA	19.9219	5.02526e-06	ENSBTAG00000005349	F vs C
chr2:clu_23698_NA	24.5698	1.45519e-05	ENSBTAG00000051479,ENSBTAG00000007863	F vs C
chrX:clu_12849_NA	18.546	1.70512e-05	ENSBTAG00000017363	F vs C
chr2:clu_24341_NA	21.5122	1.84501e-05	ENSBTAG00000007554	F vs C
chr23:clu_29877_NA	19.0627	4.49667e-05	ENSBTAG00000005182,ENSBTAG00000012208,ENSBTAG00000001476	F vs C
chr25:clu_19420_NA	20.721	0.000119542	ENSBTAG00000030965	F vs C
chr3:clu_26906_NA	16.3472	0.000119542	ENSBTAG00000008926	F vs C
chr2:clu_24314_NA	22.2856	0.000235878	ENSBTAG00000002727	F vs C
chr23:clu_29900_NA	15.5568	0.000237162	ENSBTAG00000007075	F vs C
chr19:clu_3557_NA	24.2745	0.000259791	ENSBTAG00000019160,ENSBTAG00000013393	F vs C
chr26:clu_25201_NA	37.6011	0.000426759	ENSBTAG00000011748	F vs C
chr24:clu_21570_NA	19.034	0.000430143	ENSBTAG00000006743	F vs C
chr23:clu_29875_NA	16.3111	0.000436212	ENSBTAG00000005182	F vs C
chr23:clu_29880_NA	16.2476	0.000445391	ENSBTAG00000005182	F vs C
chr6:clu_32007_NA	17.1318	0.000684718	ENSBTAG00000004893	F vs C
chr2:clu_23914_NA	14.0495	0.000793076	ENSBTAG00000008300	F vs C
chr2:clu_23757_NA	21.5245	0.000831037	ENSBTAG00000016092	F vs C
chr5:clu_20104_NA	13.86	0.00089247	ENSBTAG00000011105	F vs C
chr19:clu_3379_NA	13.5778	0.001144	ENSBTAG00000008883	F vs C
chr25:clu_19464_NA	17.2804	0.00160691	ENSBTAG00000046248	F vs C
chr12:clu_5530_NA	20.3998	0.00185969	ENSBTAG00000010693	F vs C
chr19:clu_3769_NA	12.9667	0.00185969	ENSBTAG00000004907	F vs C
chr20:clu_24722_NA	18.2184	0.00185969	ENSBTAG00000015519	F vs C
chr7:clu_11233_NA	17.7764	0.00260297	ENSBTAG00000011252	F vs C
chr23:clu_29829_NA	24.4923	0.00318818	ENSBTAG00000000578	F vs C
chr24:clu_21806_NA	18.5671	0.00318818	ENSBTAG00000005412	F vs C
chr25:clu_18971_NA	34.7782	0.00318818	ENSBTAG00000009441	F vs C
chr23:clu_29899_NA	13.5662	0.0038317	ENSBTAG00000007075	F vs C
chr8:clu_15870_NA	17.0691	0.00427958	ENSBTAG00000004997,ENSBTAG00000038794	F vs C
chr19:clu_3357_NA	20.1064	0.00458864	ENSBTAG00000013645	F vs C
chrX:clu_12356_NA	14.4266	0.00539412	ENSBTAG00000001311	F vs C
chr10:clu_6891_NA	22.3609	0.00723626	ENSBTAG00000011596	F vs C
chr23:clu_29477_NA	11.337	0.00733271	ENSBTAG00000040006	F vs C
chr18:clu_1786_NA	12.7282	0.00745198	ENSBTAG00000006487	F vs C
chr11:clu_7841_NA	12.6061	0.00769851	ENSBTAG00000000111	F vs C
chr12:clu_5653_NA	22.1502	0.00769851	ENSBTAG00000004041	F vs C
chr29:clu_28021_NA	19.2933	0.00769851	ENSBTAG00000021569,ENSBTAG00000018202	F vs C
chr4:clu_9764_NA	17.2639	0.00769851	ENSBTAG00000017869	F vs C
chr7:clu_10543_NA	15.0213	0.00771911	ENSBTAG00000045588	F vs C
chr7:clu_11468_NA	13.835	0.00771911	ENSBTAG00000020780	F vs C
chr14:clu_9339_NA	10.9124	0.00948605	ENSBTAG00000012357	F vs C
chr18:clu_400_NA	10.8483	0.0099238	ENSBTAG00000012083	F vs C
chr1:clu_2921_NA	10.7523	0.010721	ENSBTAG00000030913	F vs C
chr3:clu_27634_NA	25.8811	0.0110233	ENSBTAG00000005354	F vs C
chr3:clu_27530_NA	10.6164	0.0118428	ENSBTAG00000024095	F vs C
chr2:clu_23339_NA	10.5685	0.0122065	ENSBTAG00000014405	F vs C
chr10:clu_6294_NA	10.5349	0.0124062	ENSBTAG00000004086	F vs C
chr2:clu_23785_NA	22.9789	0.012846	ENSBTAG00000010998	F vs C
chr5:clu_20423_NA	10.4814	0.012846	ENSBTAG00000010799	F vs C
chr3:clu_27126_NA	11.8085	0.0131053	ENSBTAG00000000736	F vs C
chr6:clu_31230_NA	20.2401	0.0131053	ENSBTAG00000012658	F vs C
chr13:clu_14201_NA	11.783	0.0132164	ENSBTAG00000017244	F vs C
chr20:clu_24891_NA	10.3261	0.0138533	ENSBTAG00000012124	F vs C
chr2:clu_24119_NA	13.938	0.0160222	NA	F vs C
chr8:clu_15188_NA	12.7707	0.0160497	ENSBTAG00000005905,ENSBTAG00000003366	F vs C
chr18:clu_687_NA	15.8809	0.0181568	ENSBTAG00000013941,ENSBTAG00000050602	F vs C
chr8:clu_15318_NA	9.95228	0.0189481	ENSBTAG00000017147	F vs C
chr24:clu_21526_NA	12.5056	0.0193455	ENSBTAG00000011531	F vs C
chr4:clu_10107_NA	19.5826	0.0193455	ENSBTAG00000017770	F vs C
chr4:clu_10047_NA	21.2837	0.0201509	NA	F vs C
chr14:clu_8882_NA	9.73476	0.0216427	ENSBTAG00000012242	F vs C
chr23:clu_29975_NA	19.3591	0.0216427	ENSBTAG00000020116,ENSBTAG00000019386,ENSBTAG00000002069	F vs C
chr26:clu_25349_NA	20.271	0.0216427	ENSBTAG00000012702	F vs C
chr12:clu_5209_NA	9.67439	0.0226831	ENSBTAG00000019054	F vs C
chr15:clu_13710_NA	9.64546	0.0230415	ENSBTAG00000016744	F vs C
chr20:clu_25100_NA	7.93894	0.023742	ENSBTAG00000013391	F vs C
chr16:clu_17045_NA	12.1572	0.0237783	ENSBTAG00000005397	F vs C
chr19:clu_4132_NA	20.046	0.0237783	ENSBTAG00000010566	F vs C
chr29:clu_27798_NA	10.8516	0.0254339	ENSBTAG00000001657	F vs C
chr19:clu_4433_NA	9.43274	0.0267438	ENSBTAG00000044019	F vs C
chr10:clu_6446_NA	15.1304	0.0280633	ENSBTAG00000016823	F vs C
chr11:clu_7686_NA	9.32561	0.0287593	ENSBTAG00000015386	F vs C
chr20:clu_24788_NA	11.8665	0.0287593	ENSBTAG00000034360,ENSBTAG00000005743	F vs C
chr6:clu_31554_NA	10.6633	0.0287593	ENSBTAG00000002356	F vs C
chr16:clu_16811_NA	7.60017	0.0304201	ENSBTAG00000001788	F vs C
chr2:clu_24148_NA	7.56018	0.0313715	ENSBTAG00000016174	F vs C
chr13:clu_14729_NA	12.8356	0.0317739	ENSBTAG00000031214,ENSBTAG00000054678	F vs C
chr16:clu_16939_NA	10.4959	0.0317751	ENSBTAG00000014249	F vs C
chr2:clu_23573_NA	17.7165	0.0317751	ENSBTAG00000032369	F vs C
chr25:clu_18526_NA	14.8354	0.0324439	ENSBTAG00000014101	F vs C
chr1:clu_2077_NA	53.0852	0.0343769	ENSBTAG00000026836	F vs C
chr19:clu_4099_NA	9.04351	0.0343769	ENSBTAG00000007884	F vs C
chr18:clu_715_NA	11.5537	0.0344282	ENSBTAG00000052086,ENSBTAG00000013412	F vs C
chr25:clu_18641_NA	10.3555	0.0344282	ENSBTAG00000012683	F vs C
chr16:clu_16918_NA	11.3542	0.040809	ENSBTAG00000008003	F vs C
chr25:clu_19341_NA	19.0477	0.0413243	ENSBTAG00000014468	F vs C
chr3:clu_26482_NA	16.3039	0.0418612	ENSBTAG00000006769	F vs C
chr4:clu_9803_NA	13.4144	0.0418612	ENSBTAG00000016709	F vs C
chr6:clu_31953_NA	15.3836	0.0418612	ENSBTAG00000019847	F vs C
chrX:clu_12610_NA	10.1099	0.0418612	ENSBTAG00000025848	F vs C
chr22:clu_30590_NA	18.0728	0.0421471	ENSBTAG00000019987	F vs C
chr25:clu_19347_NA	10.0591	0.0421471	ENSBTAG00000001139	F vs C
chr18:clu_72_NA	9.95515	0.0452241	ENSBTAG00000012216	F vs C
chr29:clu_28574_NA	11.1347	0.0452241	ENSBTAG00000010304	F vs C
chr7:clu_11457_NA	8.655	0.0452241	ENSBTAG00000020772	F vs C
chr23:clu_30212_NA	8.62436	0.0454361	ENSBTAG00000012058	F vs C
chr15:clu_13921_NA	17.8629	0.0470876	ENSBTAG00000016469	F vs C
chr16:clu_16750_NA	14.108	0.0498784	ENSBTAG00000013813	F vs C
chr13:clu_15150_NA	36.987	2.09378e-07	ENSBTAG00000031214,ENSBTAG00000054678	FL vs L
chr2:clu_24417_NA	41.4878	2.76215e-07	ENSBTAG00000010998	FL vs L
chr11:clu_7604_NA	28.6996	4.61342e-06	ENSBTAG00000001086	FL vs L
chr23:clu_30696_NA	32.6735	6.44333e-06	ENSBTAG00000020116,ENSBTAG00000019386,ENSBTAG00000002069	FL vs L
chr2:clu_24550_NA	20.341	8.14789e-06	ENSBTAG00000008300	FL vs L
chr15:clu_13857_NA	16.6237	0.000279438	ENSBTAG00000005349	FL vs L
chr12:clu_5845_NA	20.6476	0.000324779	ENSBTAG00000002432,ENSBTAG00000011563	FL vs L
chr23:clu_30598_NA	19.98	0.000528598	ENSBTAG00000005182,ENSBTAG00000012208,ENSBTAG00000001476	FL vs L
chr3:clu_26872_NA	27.0764	0.000792563	ENSBTAG00000007519	FL vs L
chr18:clu_1522_NA	19.5897	0.00183476	ENSBTAG00000048800,ENSBTAG00000001996	FL vs L
chr3:clu_27181_NA	24.7643	0.00192216	ENSBTAG00000006769	FL vs L
chr18:clu_853_NA	18.6602	0.00353242	NA	FL vs L
chr10:clu_6682_NA	25.4707	0.00439122	ENSBTAG00000031707	FL vs L
chr10:clu_6380_NA	28.8928	0.00477269	ENSBTAG00000011396	FL vs L
chr13:clu_15268_NA	16.9143	0.00477269	ENSBTAG00000003949	FL vs L
chr21:clu_22399_NA	19.0991	0.0048269	ENSBTAG00000008251	FL vs L
chr1:clu_3236_NA	22.0458	0.0048942	ENSBTAG00000000973	FL vs L
chr23:clu_30607_NA	17.891	0.0048942	ENSBTAG00000005182	FL vs L
chr8:clu_15969_NA	16.5443	0.00528734	ENSBTAG00000007659	FL vs L
chr7:clu_11676_NA	12.4429	0.00548407	ENSBTAG00000014551	FL vs L
chr3:clu_26959_NA	22.4585	0.00664207	ENSBTAG00000000644	FL vs L
chr23:clu_30703_NA	18.0332	0.0088992	ENSBTAG00000020116,ENSBTAG00000002069	FL vs L
chr5:clu_20224_NA	18.8174	0.010626	ENSBTAG00000014375,ENSBTAG00000004484	FL vs L
chr11:clu_8109_NA	12.7095	0.0140304	ENSBTAG00000000111	FL vs L
chr16:clu_17444_NA	21.3277	0.0140304	ENSBTAG00000008545	FL vs L
chr4:clu_10133_NA	18.3102	0.0144488	ENSBTAG00000016709	FL vs L
chr26:clu_25885_NA	24.5319	0.0176119	ENSBTAG00000009768,ENSBTAG00000007881	FL vs L
chr1:clu_2481_NA	14.6611	0.0186488	ENSBTAG00000014724	FL vs L
chr23:clu_30115_NA	12.2246	0.0186488	ENSBTAG00000034529	FL vs L
chr6:clu_32406_NA	12.2458	0.0186488	NA	FL vs L
chr24:clu_22109_NA	14.6016	0.0189677	ENSBTAG00000006743	FL vs L
chr10:clu_7239_NA	14.4512	0.0209552	ENSBTAG00000020327	FL vs L
chr21:clu_23193_NA	13.2589	0.0209552	ENSBTAG00000047229	FL vs L
chr11:clu_8565_NA	11.9073	0.0210017	ENSBTAG00000006957,ENSBTAG00000023885	FL vs L
chr14:clu_9346_NA	25.5874	0.0210017	ENSBTAG00000020801	FL vs L
chr14:clu_9530_NA	10.4583	0.0210017	ENSBTAG00000032982	FL vs L
chr18:clu_502_NA	14.2738	0.0210017	ENSBTAG00000038141	FL vs L
chr22:clu_31833_NA	13.1591	0.0210017	ENSBTAG00000006614	FL vs L
chr10:clu_6678_NA	10.0951	0.0256691	ENSBTAG00000011494	FL vs L
chr10:clu_7357_NA	17.0627	0.0256691	ENSBTAG00000025308	FL vs L
chr11:clu_8135_NA	12.729	0.0256691	ENSBTAG00000011727	FL vs L
chr15:clu_13952_NA	16.9729	0.0256691	NA	FL vs L
chr23:clu_30380_NA	15.9751	0.0256691	ENSBTAG00000005339	FL vs L
chr28:clu_29958_NA	18.9106	0.0256691	ENSBTAG00000019565	FL vs L
chr3:clu_27824_NA	10.1309	0.0256691	ENSBTAG00000009526	FL vs L
chr11:clu_8293_NA	10.0425	0.0257334	ENSBTAG00000021072	FL vs L
chr7:clu_10880_NA	10.0537	0.0257334	ENSBTAG00000045588,ENSBTAG00000008021	FL vs L
chr24:clu_21964_NA	19.6277	0.0277569	ENSBTAG00000048945	FL vs L
chr15:clu_13996_NA	12.5024	0.0284773	ENSBTAG00000012505	FL vs L
chr7:clu_11963_NA	9.82555	0.0294608	ENSBTAG00000021520	FL vs L
chr8:clu_15710_NA	11.1993	0.0294608	ENSBTAG00000004592	FL vs L
chr20:clu_25679_NA	9.78447	0.030106	ENSBTAG00000011334	FL vs L
chr6:clu_32561_NA	11.119	0.030524	ENSBTAG00000013952	FL vs L
chr4:clu_10222_NA	10.9369	0.0356718	ENSBTAG00000012003	FL vs L
chr18:clu_1298_NA	14.3091	0.0358726	ENSBTAG00000010668,ENSBTAG00000018834	FL vs L
chr3:clu_27185_NA	12.0892	0.0358726	ENSBTAG00000019937	FL vs L
chr3:clu_28324_NA	9.5348	0.0358726	ENSBTAG00000024726	FL vs L
chr6:clu_32176_NA	7.83767	0.0360394	ENSBTAG00000021582	FL vs L
chr11:clu_8180_NA	9.34194	0.0410595	ENSBTAG00000023744	FL vs L
chrX:clu_12943_NA	10.6799	0.0410595	ENSBTAG00000055120	FL vs L
chr1:clu_2852_NA	15.9931	0.0423787	ENSBTAG00000023429	FL vs L
chr11:clu_7787_NA	13.9931	0.0423787	ENSBTAG00000020567	FL vs L
chr6:clu_32564_NA	9.2493	0.0424364	ENSBTAG00000014804	FL vs L
chr10:clu_6924_NA	18.7016	0.04272	ENSBTAG00000011998	FL vs L
chr16:clu_17459_NA	10.5548	0.04272	ENSBTAG00000007110	FL vs L
chr5:clu_20535_NA	7.50846	0.0448758	ENSBTAG00000051755	FL vs L
chr23:clu_30621_NA	9.12344	0.0452547	ENSBTAG00000007075	FL vs L
chr15:clu_13924_NA	9.04105	0.0467604	ENSBTAG00000013900	FL vs L
chr15:clu_13932_NA	10.3593	0.0467604	ENSBTAG00000013109	FL vs L
chr18:clu_1593_NA	12.6701	0.0467604	ENSBTAG00000006612,ENSBTAG00000006638	FL vs L
chr2:clu_24390_NA	14.6789	0.0467604	ENSBTAG00000016092	FL vs L
chr22:clu_31525_NA	10.3253	0.0467604	ENSBTAG00000012335	FL vs L
chr28:clu_29733_NA	15.6573	0.0467604	ENSBTAG00000016527	FL vs L
chrX:clu_13375_NA	13.7441	0.0467604	ENSBTAG00000046328	FL vs L
chr12:clu_5480_NA	10.2449	0.0491745	ENSBTAG00000007329	FL vs L
chr13:clu_15259_NA	21.7205	0.0491745	ENSBTAG00000006955,ENSBTAG00000044015	FL vs L
chr26:clu_25715_NA	71.3397	1.87952e-18	ENSBTAG00000009768,ENSBTAG00000007881	FM vs M
chr8:clu_16292_NA	64.4619	1.4334e-15	ENSBTAG00000000575	FM vs M
chr23:clu_30392_NA	31.2633	4.34024e-07	ENSBTAG00000005182	FM vs M
chr2:clu_24763_NA	33.0867	5.8854e-07	ENSBTAG00000002727	FM vs M
chr13:clu_15026_NA	26.1335	9.10097e-06	ENSBTAG00000031214,ENSBTAG00000054678	FM vs M
chr7:clu_11475_NA	25.3878	1.51207e-05	ENSBTAG00000011252	FM vs M
chr25:clu_19872_NA	23.8973	1.54319e-05	ENSBTAG00000046248	FM vs M
chr6:clu_31779_NA	26.1145	1.81633e-05	ENSBTAG00000012658	FM vs M
chr18:clu_719_NA	28.1734	2.06747e-05	ENSBTAG00000013941,ENSBTAG00000050602	FM vs M
chr16:clu_16862_NA	18.4165	2.31062e-05	ENSBTAG00000014423	FM vs M
chr23:clu_30484_NA	29.9181	2.31062e-05	ENSBTAG00000020116,ENSBTAG00000019386,ENSBTAG00000002069	FM vs M
chr4:clu_9993_NA	25.4302	2.31062e-05	ENSBTAG00000016709	FM vs M
chrX:clu_13209_NA	28.2149	3.62245e-05	ENSBTAG00000000211	FM vs M
chr8:clu_15494_NA	20.5863	4.88251e-05	ENSBTAG00000005905,ENSBTAG00000003366	FM vs M
chr23:clu_30435_NA	24.7385	9.48099e-05	ENSBTAG00000020116,ENSBTAG00000002069	FM vs M
chr19:clu_3956_NA	20.5656	0.000152345	ENSBTAG00000017747,ENSBTAG00000031752	FM vs M
chr5:clu_20201_NA	18.581	0.000270931	ENSBTAG00000020757	FM vs M
chr7:clu_10759_NA	19.6955	0.000303905	ENSBTAG00000045588	FM vs M
chr4:clu_10092_NA	16.7294	0.000374545	ENSBTAG00000012003	FM vs M
chr15:clu_13729_NA	14.4318	0.000745482	ENSBTAG00000005349	FM vs M
chr13:clu_15137_NA	27.0378	0.000771419	ENSBTAG00000006955,ENSBTAG00000044015	FM vs M
chr23:clu_30436_NA	17.2039	0.000771452	ENSBTAG00000020116,ENSBTAG00000002069,ENSBTAG00000005146	FM vs M
chr7:clu_11491_NA	17.0026	0.000892495	ENSBTAG00000019708	FM vs M
chr23:clu_30407_NA	14.0555	0.00090508	ENSBTAG00000007075	FM vs M
chr5:clu_21464_NA	25.3272	0.00118385	ENSBTAG00000037703	FM vs M
chr7:clu_10757_NA	13.3043	0.00177074	ENSBTAG00000045588,ENSBTAG00000008021	FM vs M
chr19:clu_5015_NA	20.4016	0.00223746	ENSBTAG00000009991,ENSBTAG00000001368	FM vs M
chr3:clu_28071_NA	13.0058	0.00223746	ENSBTAG00000016328	FM vs M
chr18:clu_1525_NA	16.817	0.00268097	ENSBTAG00000048800,ENSBTAG00000001996	FM vs M
chr12:clu_5603_NA	16.1446	0.00479282	ENSBTAG00000011726	FM vs M
chr3:clu_27328_NA	29.4528	0.00512834	ENSBTAG00000020958	FM vs M
chr10:clu_7050_NA	17.0476	0.00536582	ENSBTAG00000018255	FM vs M
chr13:clu_14666_NA	15.8517	0.00536582	ENSBTAG00000015188	FM vs M
chr18:clu_870_NA	18.09	0.00536582	NA	FM vs M
chr6:clu_32207_NA	11.9875	0.00536582	ENSBTAG00000032637	FM vs M
chr7:clu_12053_NA	10.0385	0.00570562	ENSBTAG00000004896	FM vs M
chr21:clu_22991_NA	12.9311	0.00760632	ENSBTAG00000016282	FM vs M
chr13:clu_15101_NA	12.8773	0.00780067	ENSBTAG00000013303	FM vs M
chr18:clu_1593_NA	12.7969	0.00821317	ENSBTAG00000006633	FM vs M
chr2:clu_24057_NA	18.3238	0.00922235	ENSBTAG00000032369	FM vs M
chr12:clu_5655_NA	18.0436	0.0111285	ENSBTAG00000010693	FM vs M
chrX:clu_12612_NA	12.4246	0.0111285	ENSBTAG00000001311	FM vs M
chr7:clu_11910_NA	22.7148	0.011392	ENSBTAG00000006756	FM vs M
chr19:clu_3444_NA	19.7145	0.0133999	ENSBTAG00000013645	FM vs M
chr2:clu_24236_NA	16.694	0.0137265	ENSBTAG00000016092	FM vs M
chr23:clu_30160_NA	17.6737	0.0137265	ENSBTAG00000005339	FM vs M
chr7:clu_12241_NA	8.94667	0.0137265	ENSBTAG00000000874	FM vs M
chr12:clu_5721_NA	8.68722	0.0172638	ENSBTAG00000039374	FM vs M
chr28:clu_29656_NA	24.595	0.0172638	ENSBTAG00000013187	FM vs M
chr29:clu_28579_NA	13.0132	0.0172638	ENSBTAG00000016956	FM vs M
chr23:clu_30384_NA	12.9855	0.0173663	ENSBTAG00000005182,ENSBTAG00000012208,ENSBTAG00000001476	FM vs M
chr24:clu_21980_NA	8.46757	0.0205391	ENSBTAG00000027181	FM vs M
chr20:clu_25264_NA	14.8963	0.0224245	ENSBTAG00000034360,ENSBTAG00000005743	FM vs M
chr24:clu_22116_NA	12.53	0.025022	ENSBTAG00000010563	FM vs M
chr19:clu_3740_NA	19.5521	0.0250801	ENSBTAG00000000831	FM vs M
chr25:clu_19552_NA	11.1876	0.0250801	ENSBTAG00000005757	FM vs M
chr3:clu_28151_NA	18.5687	0.0250801	NA	FM vs M
chr5:clu_20109_NA	11.1877	0.0250801	ENSBTAG00000003505	FM vs M
chr7:clu_11282_NA	13.6087	0.0250801	ENSBTAG00000001792	FM vs M
chr9:clu_23261_NA	9.82127	0.0250801	ENSBTAG00000017992	FM vs M
chr15:clu_13792_NA	18.339	0.0291197	ENSBTAG00000013900	FM vs M
chr29:clu_28924_NA	20.0063	0.0308763	ENSBTAG00000001225,ENSBTAG00000031688	FM vs M
chr6:clu_32429_NA	10.9318	0.0308763	ENSBTAG00000013495	FM vs M
chrX:clu_12457_NA	9.55022	0.0308763	ENSBTAG00000013046	FM vs M
chr10:clu_6433_NA	10.7739	0.0323772	ENSBTAG00000002918	FM vs M
chr15:clu_13730_NA	7.71525	0.0323772	ENSBTAG00000005349	FM vs M
chr18:clu_724_NA	7.7278	0.0323772	ENSBTAG00000001698	FM vs M
chr24:clu_22012_NA	13.1316	0.0323772	ENSBTAG00000006743	FM vs M
chr29:clu_28286_NA	7.81721	0.0323772	ENSBTAG00000001657	FM vs M
chr3:clu_27634_NA	10.7298	0.0323772	ENSBTAG00000000736	FM vs M
chr5:clu_20939_NA	15.1235	0.0323772	ENSBTAG00000021875	FM vs M
chr6:clu_31938_NA	29.5549	0.0323772	ENSBTAG00000002081	FM vs M
chr7:clu_11550_NA	9.38318	0.0323772	ENSBTAG00000014551	FM vs M
chr18:clu_1057_NA	10.6923	0.032578	ENSBTAG00000008573	FM vs M
chr2:clu_24574_NA	11.8891	0.032578	ENSBTAG00000009664	FM vs M
chr2:clu_24264_NA	20.572	0.032807	ENSBTAG00000010998	FM vs M
chr23:clu_30387_NA	10.6063	0.0341014	ENSBTAG00000005182	FM vs M
chr4:clu_10243_NA	18.6463	0.036434	NA	FM vs M
chrNKLS02001545.1:clu_31774_NA	7.5049	0.0373838	ENSBTAG00000051704	FM vs M
chr2:clu_24388_NA	9.103	0.0384275	ENSBTAG00000008300	FM vs M
chr16:clu_16551_NA	9.08407	0.0386781	ENSBTAG00000016185	FM vs M
chr1:clu_2281_NA	20.1383	0.0412613	ENSBTAG00000008862	FM vs M
chr12:clu_5739_NA	17.5042	0.0412613	ENSBTAG00000004165	FM vs M
chr13:clu_14430_NA	8.98305	0.0412613	ENSBTAG00000014991	FM vs M
chr22:clu_31497_NA	12.5868	0.0414128	ENSBTAG00000008406,ENSBTAG00000008399	FM vs M
chrX:clu_12660_NA	7.33153	0.0414128	ENSBTAG00000018986	FM vs M
chr8:clu_15662_NA	12.5593	0.0419515	ENSBTAG00000011770	FM vs M
chr2:clu_24788_NA	8.88761	0.0433303	ENSBTAG00000019614	FM vs M
chr5:clu_20193_NA	20.8273	0.0435062	ENSBTAG00000000435	FM vs M
chr11:clu_8698_NA	10.1523	0.0445372	ENSBTAG00000005190	FM vs M
chr16:clu_17257_NA	8.82937	0.0445372	ENSBTAG00000014249	FM vs M
chr25:clu_19967_NA	10.1054	0.0460683	ENSBTAG00000014502	FM vs M
chr19:clu_3775_NA	15.3223	0.047735	ENSBTAG00000014433,ENSBTAG00000021091	FM vs M
chr6:clu_31846_NA	7.11886	0.047735	ENSBTAG00000011611	FM vs M
chr26:clu_26759_NA	95.0241	6.3545e-28	ENSBTAG00000009768,ENSBTAG00000007881	FMM vs MM
chr4:clu_10981_NA	72.3031	3.74039e-23	ENSBTAG00000016709	FMM vs MM
chr10:clu_7415_NA	71.1504	1.35891e-21	ENSBTAG00000031707	FMM vs MM
chr13:clu_16165_NA	59.96	1.16051e-19	ENSBTAG00000031214,ENSBTAG00000054678	FMM vs MM
chr8:clu_19098_NA	75.2105	1.16051e-19	ENSBTAG00000000575	FMM vs MM
chr25:clu_22779_NA	53.0389	1.31863e-17	ENSBTAG00000046248	FMM vs MM
chr15:clu_14477_NA	49.1819	2.25436e-15	ENSBTAG00000000277	FMM vs MM
chr23:clu_31763_NA	55.0598	6.21225e-15	ENSBTAG00000020116,ENSBTAG00000019386,ENSBTAG00000002069	FMM vs MM
chr1:clu_2890_NA	46.5013	2.07584e-14	ENSBTAG00000011143,ENSBTAG00000021791	FMM vs MM
chr23:clu_31426_NA	49.4383	2.07584e-14	ENSBTAG00000005339	FMM vs MM
chr19:clu_5761_NA	49.3252	2.09876e-14	ENSBTAG00000009991,ENSBTAG00000001368	FMM vs MM
chr18:clu_1616_NA	43.5586	6.46709e-14	ENSBTAG00000006612,ENSBTAG00000006638	FMM vs MM
chr7:clu_12490_NA	47.846	7.1287e-14	ENSBTAG00000011252	FMM vs MM
chr23:clu_31669_NA	43.2962	7.14268e-14	ENSBTAG00000005182	FMM vs MM
chr23:clu_31766_NA	42.0065	1.00993e-12	ENSBTAG00000020116,ENSBTAG00000002069	FMM vs MM
chrX:clu_14298_NA	49.5366	1.51466e-12	ENSBTAG00000000211	FMM vs MM
chr23:clu_31659_NA	30.6204	5.38223e-10	ENSBTAG00000005182,ENSBTAG00000012208,ENSBTAG00000001476	FMM vs MM
chr24:clu_25017_NA	32.4316	1.90516e-09	ENSBTAG00000006743	FMM vs MM
chr2:clu_17217_NA	41.9472	3.06274e-09	ENSBTAG00000010998	FMM vs MM
chr23:clu_31664_NA	26.3045	5.39977e-09	ENSBTAG00000007075	FMM vs MM
chr2:clu_17756_NA	34.0446	1.60879e-08	ENSBTAG00000002727	FMM vs MM
chr28:clu_30909_NA	41.8081	1.97327e-08	ENSBTAG00000013187	FMM vs MM
chr7:clu_11761_NA	23.9451	4.97009e-08	ENSBTAG00000045588,ENSBTAG00000008021	FMM vs MM
chr6:clu_33902_NA	25.8879	1.76175e-07	ENSBTAG00000004893	FMM vs MM
chrNKLS02001967.1:clu_1_NA	41.1514	1.76175e-07	ENSBTAG00000051588,ENSBTAG00000053804	FMM vs MM
chrX:clu_14191_NA	22.3187	2.23582e-07	ENSBTAG00000017363	FMM vs MM
chr3:clu_28107_NA	24.9666	3.95842e-07	ENSBTAG00000019937	FMM vs MM
chr1:clu_3642_NA	27.0373	7.29423e-07	ENSBTAG00000030913	FMM vs MM
chr15:clu_14925_NA	31.282	1.16829e-06	NA	FMM vs MM
chr18:clu_727_NA	27.3525	1.62952e-06	ENSBTAG00000013941,ENSBTAG00000050602	FMM vs MM
chr19:clu_4109_NA	28.1241	2.26046e-06	ENSBTAG00000013645	FMM vs MM
chr19:clu_4349_NA	30.4228	2.26046e-06	ENSBTAG00000011480,ENSBTAG00000011482	FMM vs MM
chr8:clu_18249_NA	24.2939	2.34009e-06	ENSBTAG00000005905,ENSBTAG00000003366	FMM vs MM
chr27:clu_21434_NA	20.8732	3.82824e-06	ENSBTAG00000000957	FMM vs MM
chr15:clu_14830_NA	19.1352	3.90886e-06	ENSBTAG00000005349	FMM vs MM
chr23:clu_31774_NA	24.953	3.90886e-06	ENSBTAG00000005146,ENSBTAG00000020116,ENSBTAG00000002069	FMM vs MM
chr3:clu_28592_NA	31.4177	5.29281e-06	ENSBTAG00000015474	FMM vs MM
chr5:clu_24566_NA	25.5912	6.38025e-06	ENSBTAG00000016580	FMM vs MM
chr23:clu_31673_NA	35.0815	6.86695e-06	ENSBTAG00000010166,ENSBTAG00000054342,ENSBTAG00000053433	FMM vs MM
chr25:clu_22359_NA	24.0882	7.80646e-06	ENSBTAG00000012927	FMM vs MM
chr7:clu_11762_NA	21.347	8.37231e-06	ENSBTAG00000045588	FMM vs MM
chr2:clu_17189_NA	26.3029	8.77263e-06	ENSBTAG00000016092	FMM vs MM
chr2:clu_17355_NA	17.966	1.05025e-05	ENSBTAG00000008300	FMM vs MM
chr22:clu_32443_NA	24.7379	1.19244e-05	ENSBTAG00000019989,ENSBTAG00000019987	FMM vs MM
chr22:clu_32973_NA	22.0022	1.47228e-05	ENSBTAG00000006614	FMM vs MM
chr21:clu_25999_NA	17.476	1.5685e-05	ENSBTAG00000004679	FMM vs MM
chr6:clu_33447_NA	25.54	1.5685e-05	ENSBTAG00000002356	FMM vs MM
chr26:clu_26952_NA	15.4058	1.69786e-05	ENSBTAG00000008939	FMM vs MM
chr12:clu_6122_NA	25.2711	1.88027e-05	ENSBTAG00000016529,ENSBTAG00000017907	FMM vs MM
chr23:clu_31510_NA	18.7778	2.0121e-05	ENSBTAG00000003359	FMM vs MM
chr7:clu_11827_NA	15.174	2.02923e-05	ENSBTAG00000004553	FMM vs MM
chr18:clu_1879_NA	18.6254	2.24457e-05	ENSBTAG00000006487	FMM vs MM
chr18:clu_1591_NA	18.6022	2.25262e-05	ENSBTAG00000000330,ENSBTAG00000038045	FMM vs MM
chr15:clu_14661_NA	16.8545	2.54146e-05	ENSBTAG00000009419	FMM vs MM
chr23:clu_31305_NA	31.9589	2.75337e-05	ENSBTAG00000010100,ENSBTAG00000010106	FMM vs MM
chr23:clu_31662_NA	18.2829	2.85863e-05	ENSBTAG00000005182	FMM vs MM
chr3:clu_28104_NA	24.6329	2.85863e-05	ENSBTAG00000006769	FMM vs MM
chr6:clu_33112_NA	27.7371	3.13564e-05	ENSBTAG00000012658	FMM vs MM
chr3:clu_27782_NA	25.4322	3.59758e-05	ENSBTAG00000007519	FMM vs MM
chr7:clu_12568_NA	16.3557	3.76685e-05	ENSBTAG00000014551	FMM vs MM
chr22:clu_32857_NA	18.9959	5.28549e-05	ENSBTAG00000015833	FMM vs MM
chr3:clu_27538_NA	22.4494	6.61484e-05	ENSBTAG00000017873	FMM vs MM
chr28:clu_30992_NA	22.8006	0.000126745	ENSBTAG00000019565	FMM vs MM
chr29:clu_30180_NA	16.6337	0.000126745	ENSBTAG00000044032	FMM vs MM
chr8:clu_18607_NA	19.2403	0.000133209	ENSBTAG00000007659	FMM vs MM
chr23:clu_31675_NA	25.502	0.00017924	ENSBTAG00000010166,ENSBTAG00000053433,ENSBTAG00000054342	FMM vs MM
chr8:clu_19006_NA	14.5199	0.0002115	ENSBTAG00000017063	FMM vs MM
chr15:clu_14476_NA	14.4589	0.000221509	ENSBTAG00000000277	FMM vs MM
chr2:clu_17789_NA	17.1444	0.000266205	ENSBTAG00000007554	FMM vs MM
chr23:clu_31040_NA	12.3899	0.000266205	ENSBTAG00000051082	FMM vs MM
chr26:clu_26730_NA	12.2737	0.000292683	ENSBTAG00000011748	FMM vs MM
chr19:clu_5762_NA	18.1315	0.00033497	ENSBTAG00000001368	FMM vs MM
chr15:clu_14844_NA	13.941	0.000346324	ENSBTAG00000016140	FMM vs MM
chr19:clu_5261_NA	13.8836	0.000361847	ENSBTAG00000046580	FMM vs MM
chr18:clu_495_NA	25.4334	0.000375772	ENSBTAG00000002242	FMM vs MM
chr11:clu_8893_NA	15.1701	0.000441403	ENSBTAG00000000111	FMM vs MM
chr21:clu_26060_NA	13.6156	0.0004488	ENSBTAG00000016282	FMM vs MM
chr22:clu_32659_NA	16.4887	0.0004488	ENSBTAG00000012335	FMM vs MM
chr18:clu_1893_NA	20.0144	0.000450952	ENSBTAG00000020062	FMM vs MM
chr2:clu_16998_NA	22.0807	0.000472199	ENSBTAG00000032369	FMM vs MM
chr13:clu_16545_NA	14.9526	0.000511286	ENSBTAG00000007962	FMM vs MM
chr3:clu_28460_NA	23.9693	0.000511775	ENSBTAG00000020958	FMM vs MM
chr15:clu_14703_NA	27.6811	0.000536013	ENSBTAG00000006974	FMM vs MM
chr24:clu_25251_NA	11.4883	0.000559557	ENSBTAG00000016462	FMM vs MM
chr11:clu_9332_NA	13.2073	0.000619459	ENSBTAG00000003067	FMM vs MM
chr18:clu_733_NA	11.1641	0.00076589	ENSBTAG00000001698	FMM vs MM
chr26:clu_26731_NA	39.6358	0.00082791	ENSBTAG00000011748	FMM vs MM
chr23:clu_31776_NA	16.8996	0.000850252	ENSBTAG00000019386,ENSBTAG00000002069,ENSBTAG00000020116	FMM vs MM
chr22:clu_32125_NA	16.8854	0.00085174	ENSBTAG00000021452	FMM vs MM
chr4:clu_11377_NA	12.8237	0.000858583	ENSBTAG00000006359	FMM vs MM
chr2:clu_17119_NA	12.7827	0.000884721	ENSBTAG00000007863,ENSBTAG00000051479	FMM vs MM
chr18:clu_1557_NA	15.5594	0.000901038	ENSBTAG00000002844	FMM vs MM
chr3:clu_28866_NA	20.1066	0.000901038	ENSBTAG00000023551,ENSBTAG00000019933	FMM vs MM
chr23:clu_31122_NA	10.7057	0.00112984	ENSBTAG00000016828	FMM vs MM
chr4:clu_10787_NA	23.6522	0.0012456	ENSBTAG00000012622	FMM vs MM
chr2:clu_17562_NA	13.7462	0.00138583	NA	FMM vs MM
chr7:clu_13227_NA	12.1098	0.00162677	ENSBTAG00000013856	FMM vs MM
chr3:clu_29165_NA	11.9905	0.00181413	ENSBTAG00000006510	FMM vs MM
chr9:clu_2071_NA	10.1668	0.00188324	ENSBTAG00000046503	FMM vs MM
chr19:clu_4473_NA	20.1117	0.00198399	ENSBTAG00000011343	FMM vs MM
chr13:clu_15493_NA	20.0057	0.00214609	ENSBTAG00000008401	FMM vs MM
chr7:clu_13295_NA	9.97323	0.00223792	ENSBTAG00000000874	FMM vs MM
chr11:clu_8371_NA	14.4475	0.00228484	ENSBTAG00000001086	FMM vs MM
chr18:clu_726_NA	13.1274	0.00232453	ENSBTAG00000013941	FMM vs MM
chr19:clu_4417_NA	22.6824	0.00243553	ENSBTAG00000000831	FMM vs MM
chr5:clu_23715_NA	13.0281	0.00250982	ENSBTAG00000017830	FMM vs MM
chr16:clu_20218_NA	14.2322	0.00268973	ENSBTAG00000005397	FMM vs MM
chr24:clu_25313_NA	19.6109	0.00276268	ENSBTAG00000002019	FMM vs MM
chr26:clu_27024_NA	17.5809	0.00276268	ENSBTAG00000016336	FMM vs MM
chr16:clu_20238_NA	11.4248	0.00282153	ENSBTAG00000051004	FMM vs MM
chr20:clu_26542_NA	12.8589	0.00282153	ENSBTAG00000011334	FMM vs MM
chr3:clu_28489_NA	12.8399	0.00284803	ENSBTAG00000000504	FMM vs MM
chr4:clu_11267_NA	14.058	0.00299696	ENSBTAG00000011127	FMM vs MM
chrX:clu_14335_NA	22.27	0.00310556	ENSBTAG00000049411	FMM vs MM
chr17:clu_20342_NA	11.2314	0.00330278	ENSBTAG00000007234	FMM vs MM
chr4:clu_11235_NA	26.378	0.0038588	ENSBTAG00000049855	FMM vs MM
chr13:clu_16216_NA	11.0396	0.00387091	ENSBTAG00000018101	FMM vs MM
chr15:clu_15377_NA	11.0385	0.00387091	ENSBTAG00000021188	FMM vs MM
chr17:clu_20563_NA	11.0445	0.00387091	ENSBTAG00000007513,ENSBTAG00000007510	FMM vs MM
chr10:clu_7070_NA	12.415	0.00400239	ENSBTAG00000038333	FMM vs MM
chr1:clu_3383_NA	15.8935	0.00424607	ENSBTAG00000014318	FMM vs MM
chr17:clu_20940_NA	14.7415	0.00437889	ENSBTAG00000018108	FMM vs MM
chr18:clu_185_NA	16.8903	0.00441156	ENSBTAG00000044006,ENSBTAG00000052744	FMM vs MM
chr29:clu_30174_NA	17.7556	0.00498634	ENSBTAG00000019700	FMM vs MM
chr18:clu_1622_NA	13.3923	0.00503866	ENSBTAG00000006638	FMM vs MM
chr22:clu_32216_NA	16.6365	0.00535703	ENSBTAG00000002795	FMM vs MM
chr6:clu_33735_NA	10.611	0.00556192	ENSBTAG00000014804	FMM vs MM
chr22:clu_32821_NA	15.4973	0.00568998	ENSBTAG00000008406,ENSBTAG00000008399	FMM vs MM
chr5:clu_24171_NA	17.5224	0.00583035	ENSBTAG00000003291	FMM vs MM
chr25:clu_21940_NA	19.3794	0.00616913	ENSBTAG00000050846,ENSBTAG00000048353,ENSBTAG00000051845	FMM vs MM
chr1:clu_2815_NA	15.3509	0.00632249	NA	FMM vs MM
chr25:clu_21911_NA	18.3475	0.00647701	ENSBTAG00000012683	FMM vs MM
chr10:clu_7757_NA	11.7508	0.00674144	ENSBTAG00000002808	FMM vs MM
chr18:clu_707_NA	14.1434	0.00674144	ENSBTAG00000007512,ENSBTAG00000012112	FMM vs MM
chr26:clu_26917_NA	14.1537	0.00674144	ENSBTAG00000023947	FMM vs MM
chr29:clu_29931_NA	15.2394	0.00674144	ENSBTAG00000001035	FMM vs MM
chr8:clu_18449_NA	8.6106	0.00696051	ENSBTAG00000015978	FMM vs MM
chr29:clu_30184_NA	8.54016	0.00744212	ENSBTAG00000044032	FMM vs MM
chr23:clu_32030_NA	12.8532	0.0074775	ENSBTAG00000011975	FMM vs MM
chrX:clu_14218_NA	10.1854	0.00772182	ENSBTAG00000019852	FMM vs MM
chr11:clu_9294_NA	18.987	0.00779581	ENSBTAG00000008232	FMM vs MM
chr21:clu_25334_NA	13.8899	0.00811176	ENSBTAG00000002487	FMM vs MM
chr23:clu_31782_NA	13.8348	0.00846451	NA	FMM vs MM
chr19:clu_4513_NA	14.802	0.0092397	ENSBTAG00000001349	FMM vs MM
chr2:clu_16819_NA	11.3533	0.0092397	ENSBTAG00000019075	FMM vs MM
chr10:clu_7469_NA	13.5357	0.0107714	ENSBTAG00000011146	FMM vs MM
chr12:clu_6277_NA	11.1745	0.0107714	NA	FMM vs MM
chr26:clu_26834_NA	9.77467	0.0110144	ENSBTAG00000009693	FMM vs MM
chr15:clu_15236_NA	13.4733	0.0110897	ENSBTAG00000009576	FMM vs MM
chr23:clu_31767_NA	9.75272	0.0110897	ENSBTAG00000020116,ENSBTAG00000002069	FMM vs MM
chr5:clu_23429_NA	11.1246	0.0110897	ENSBTAG00000000286	FMM vs MM
chr21:clu_25356_NA	13.4447	0.0113035	NA	FMM vs MM
chr18:clu_877_NA	14.5031	0.0113661	NA	FMM vs MM
chr6:clu_33299_NA	12.2896	0.0113763	ENSBTAG00000020541	FMM vs MM
chr23:clu_31119_NA	13.396	0.0115789	ENSBTAG00000016827	FMM vs MM
chr29:clu_29534_NA	17.4115	0.0117624	ENSBTAG00000010191	FMM vs MM
chr29:clu_29509_NA	7.98189	0.0117872	ENSBTAG00000002922	FMM vs MM
chr1:clu_3101_NA	12.2088	0.0119479	ENSBTAG00000001749	FMM vs MM
chr22:clu_32582_NA	9.61242	0.0120583	NA	FMM vs MM
chr19:clu_4143_NA	20.9162	0.0124951	ENSBTAG00000017225	FMM vs MM
chr16:clu_19482_NA	20.8836	0.0127261	ENSBTAG00000001821	FMM vs MM
chr19:clu_4968_NA	13.1318	0.0140342	ENSBTAG00000002279	FMM vs MM
chr12:clu_6333_NA	18.7382	0.0168557	ENSBTAG00000003116	FMM vs MM
chr18:clu_965_NA	7.5945	0.0169993	NA	FMM vs MM
chr18:clu_885_NA	13.939	0.0172084	ENSBTAG00000031441	FMM vs MM
chr17:clu_21237_NA	7.56526	0.0173229	ENSBTAG00000021262	FMM vs MM
chr7:clu_12452_NA	12.7682	0.018835	ENSBTAG00000009996	FMM vs MM
chr9:clu_2067_NA	7.45182	0.0193033	ENSBTAG00000001956	FMM vs MM
chr2:clu_16804_NA	7.44288	0.0193718	ENSBTAG00000001083	FMM vs MM
chr8:clu_18576_NA	7.42562	0.0196135	ENSBTAG00000014722	FMM vs MM
chr6:clu_33179_NA	11.5594	0.0200945	ENSBTAG00000015230,ENSBTAG00000012537	FMM vs MM
chrX:clu_13480_NA	8.98486	0.0208787	ENSBTAG00000012552	FMM vs MM
chr18:clu_1955_NA	13.6247	0.0215425	ENSBTAG00000039453	FMM vs MM
chr19:clu_4420_NA	18.3299	0.0216404	ENSBTAG00000000831	FMM vs MM
chr10:clu_7844_NA	14.6001	0.0217847	ENSBTAG00000017994	FMM vs MM
chr18:clu_494_NA	16.4116	0.0231579	ENSBTAG00000002242	FMM vs MM
chr22:clu_32406_NA	11.369	0.0231579	NA	FMM vs MM
chr5:clu_23313_NA	12.4644	0.0231579	ENSBTAG00000017781,ENSBTAG00000004851	FMM vs MM
chr19:clu_4606_NA	13.4975	0.0232379	ENSBTAG00000014881	FMM vs MM
chr1:clu_2776_NA	21.5559	0.023824	ENSBTAG00000012646	FMM vs MM
chr12:clu_6423_NA	15.4147	0.023824	ENSBTAG00000010693	FMM vs MM
chr8:clu_18437_NA	7.18497	0.023824	ENSBTAG00000018437	FMM vs MM
chr10:clu_7385_NA	11.2561	0.0246826	NA	FMM vs MM
chr19:clu_6034_NA	12.3601	0.0246826	ENSBTAG00000009345	FMM vs MM
chr1:clu_2683_NA	7.11167	0.0251437	ENSBTAG00000007970	FMM vs MM
chr11:clu_8964_NA	8.72073	0.0251437	ENSBTAG00000023744	FMM vs MM
chr19:clu_4685_NA	21.4029	0.0258665	ENSBTAG00000048062	FMM vs MM
chr13:clu_16374_NA	9.98075	0.0263293	ENSBTAG00000007783	FMM vs MM
chr25:clu_22265_NA	7.04851	0.0263293	ENSBTAG00000017999	FMM vs MM
chr13:clu_15599_NA	8.63084	0.0269294	ENSBTAG00000021857	FMM vs MM
chr10:clu_7110_NA	22.1267	0.0270209	ENSBTAG00000011396	FMM vs MM
chr23:clu_31660_NA	7.00932	0.0270209	ENSBTAG00000005182	FMM vs MM
chr3:clu_29131_NA	11.0983	0.0271987	ENSBTAG00000021024	FMM vs MM
chr17:clu_20953_NA	8.57288	0.027948	ENSBTAG00000015761	FMM vs MM
chr5:clu_23634_NA	8.554	0.0283346	ENSBTAG00000010624	FMM vs MM
chr13:clu_16286_NA	12.1044	0.0289462	ENSBTAG00000003949	FMM vs MM
chr3:clu_28021_NA	12.0692	0.0297108	ENSBTAG00000001586	FMM vs MM
chr3:clu_27771_NA	6.88724	0.0298369	ENSBTAG00000019838	FMM vs MM
chr2:clu_18135_NA	17.7101	0.0304179	ENSBTAG00000009251	FMM vs MM
chr10:clu_7722_NA	8.45671	0.0304489	ENSBTAG00000002326	FMM vs MM
chr10:clu_6982_NA	6.85114	0.0305436	ENSBTAG00000021395	FMM vs MM
chr8:clu_18978_NA	10.9095	0.0308976	ENSBTAG00000019187	FMM vs MM
chr2:clu_17545_NA	13.9859	0.0314153	NA	FMM vs MM
chr15:clu_15342_NA	18.4937	0.0315371	ENSBTAG00000002411	FMM vs MM
chr18:clu_58_NA	6.77237	0.0325689	ENSBTAG00000016471	FMM vs MM
chr2:clu_17999_NA	17.5428	0.0333737	ENSBTAG00000040215	FMM vs MM
chr7:clu_12967_NA	8.30049	0.0343937	ENSBTAG00000018847	FMM vs MM
chr3:clu_28412_NA	24.0275	0.034707	NA	FMM vs MM
chr3:clu_28272_NA	18.3217	0.0349923	ENSBTAG00000017765	FMM vs MM
chr15:clu_14363_NA	11.7619	0.0365733	NA	FMM vs MM
chr23:clu_32021_NA	16.5036	0.0368975	ENSBTAG00000050155,ENSBTAG00000053511	FMM vs MM
chr23:clu_31248_NA	8.18917	0.0375371	ENSBTAG00000040006	FMM vs MM
chr21:clu_26051_NA	18.1936	0.0377679	ENSBTAG00000026893	FMM vs MM
chr12:clu_6437_NA	8.16716	0.0380138	ENSBTAG00000018851	FMM vs MM
chr2:clu_17621_NA	8.15138	0.0384387	ENSBTAG00000008330	FMM vs MM
chr25:clu_22589_NA	12.6888	0.0385644	ENSBTAG00000017082	FMM vs MM
chr6:clu_33587_NA	8.11481	0.0395031	ENSBTAG00000019368	FMM vs MM
chr21:clu_25482_NA	8.09389	0.0401529	ENSBTAG00000018639	FMM vs MM
chr10:clu_7114_NA	15.428	0.0406386	ENSBTAG00000021008	FMM vs MM
chr5:clu_23146_NA	10.5141	0.0406386	ENSBTAG00000020757	FMM vs MM
chr7:clu_12411_NA	8.07121	0.0406386	ENSBTAG00000031363	FMM vs MM
chr5:clu_24761_NA	15.4199	0.0407146	ENSBTAG00000014966	FMM vs MM
chr7:clu_12560_NA	8.02945	0.0418654	ENSBTAG00000025358	FMM vs MM
chr2:clu_17360_NA	11.5345	0.0419017	ENSBTAG00000013215,ENSBTAG00000006821	FMM vs MM
chr22:clu_32272_NA	8.01764	0.0419861	ENSBTAG00000007964	FMM vs MM
chr16:clu_19944_NA	7.9992	0.0425783	ENSBTAG00000018722	FMM vs MM
chr18:clu_1373_NA	7.99244	0.0426782	ENSBTAG00000015764	FMM vs MM
chr29:clu_29544_NA	9.25429	0.0434224	ENSBTAG00000013421	FMM vs MM
chr10:clu_7343_NA	13.4397	0.0436604	ENSBTAG00000005661	FMM vs MM
chr28:clu_30935_NA	16.1743	0.0436604	ENSBTAG00000021416	FMM vs MM
chr10:clu_7758_NA	7.94235	0.0439584	ENSBTAG00000002808	FMM vs MM
chr18:clu_1184_NA	6.37551	0.0439584	ENSBTAG00000016037	FMM vs MM
chr10:clu_7766_NA	9.18495	0.0453868	ENSBTAG00000018898	FMM vs MM
chr10:clu_8157_NA	7.89699	0.0455481	ENSBTAG00000046684	FMM vs MM
chr14:clu_10350_NA	7.88842	0.0457446	ENSBTAG00000004720	FMM vs MM
chr7:clu_12737_NA	10.3054	0.0459316	ENSBTAG00000020780	FMM vs MM
chr25:clu_21899_NA	15.1755	0.0460383	ENSBTAG00000045625,ENSBTAG00000005458	FMM vs MM
chr28:clu_30795_NA	16.9307	0.0460383	ENSBTAG00000003876	FMM vs MM
chr18:clu_1099_NA	7.84942	0.0464514	ENSBTAG00000018859	FMM vs MM
chr18:clu_1325_NA	7.84666	0.0464514	ENSBTAG00000010668,ENSBTAG00000018834	FMM vs MM
chr19:clu_4819_NA	20.2135	0.0464514	ENSBTAG00000007581	FMM vs MM
chr26:clu_27137_NA	7.84374	0.0464514	ENSBTAG00000003990	FMM vs MM
chr2:clu_17554_NA	16.8851	0.0465117	ENSBTAG00000009664	FMM vs MM
chr23:clu_31663_NA	7.82152	0.0469136	ENSBTAG00000012208	FMM vs MM
chr6:clu_33423_NA	10.2446	0.0469136	ENSBTAG00000014522	FMM vs MM
chr8:clu_18254_NA	15.0916	0.0475723	ENSBTAG00000003366	FMM vs MM
chr28:clu_30763_NA	7.79137	0.0477643	ENSBTAG00000014270	FMM vs MM
chr3:clu_27871_NA	16.8246	0.0477643	ENSBTAG00000000644	FMM vs MM
chr2:clu_17794_NA	10.2015	0.0478456	ENSBTAG00000018374	FMM vs MM
chr22:clu_32657_NA	7.78164	0.0478456	ENSBTAG00000012335	FMM vs MM
chr15:clu_14764_NA	7.75445	0.048167	ENSBTAG00000020308	FMM vs MM
chr2:clu_17570_NA	15.9065	0.048167	NA	FMM vs MM
chr3:clu_28328_NA	12.2363	0.048167	ENSBTAG00000047874	FMM vs MM
chr6:clu_33286_NA	7.7564	0.048167	ENSBTAG00000017061	FMM vs MM
chr7:clu_12345_NA	7.75254	0.048167	ENSBTAG00000006005	FMM vs MM
chr7:clu_13352_NA	7.76213	0.048167	ENSBTAG00000009667	FMM vs MM
chr1:clu_3718_NA	9.00207	0.0482078	ENSBTAG00000017321	FMM vs MM
chr21:clu_26102_NA	6.19186	0.0482078	ENSBTAG00000007187	FMM vs MM
chr23:clu_31696_NA	6.18151	0.0482078	ENSBTAG00000010698	FMM vs MM
chr4:clu_11315_NA	14.0976	0.0482078	NA	FMM vs MM
chr6:clu_33157_NA	6.1897	0.0482078	ENSBTAG00000009632	FMM vs MM
chr23:clu_31208_NA	13.1582	0.0482768	ENSBTAG00000019495	FMM vs MM
chr4:clu_11038_NA	6.17078	0.0482768	NA	FMM vs MM
chr19:clu_5782_NA	12.17	0.0490877	ENSBTAG00000019069	FMM vs MM
chr10:clu_6660_NA	12.1535	0.0495944	ENSBTAG00000018852	FMM vs MM
