# Supplementary material for: Protective Roles of Folic Acid in the Responses of Bovine Mammary Epithelial Cells to Different Virulent Staphylococcus aureus Strains
Source: Biology (Basel). 2021 Nov 12;10(11):1164. doi: 10.3390/biology10111164 (PMC8615268; doi:10.3390/biology10111164)
Supplement: Supplementary file 1 [file biology-10-01164-s001.zip › S5 Modules and gene sets used for GWAS enrichment.xlsx]

## Sheet: Sheet1
Turquoise	Brown	Magenta	Midnightblue	Tan	DEG C vs F	DEG L vs FL	DEG M vs FM	DEG MM vs FMM	DEG FA common	DEG C vs F SP	DEG L vs FL SP	DEG M vs FM SP	DEG MM vs FMM SP	DEG C vs L SP	DEG C vs M SP	DEG C vs MM SP	DEG C vs L	DEG C vs M	DEG C vs MM	DEG S. aureus common	DSG C vs F	DSG L vs FL	DSG M vs FM	DSG MM VS FMM	DSG FA common	DSG C vs F SP	DSG L vs FL SP	DSG M vs FM SP	DSG MM vs FMM SP	DSG C vs L	DSG C vs M	DSG C vs MM	DSG C vs L SP	DSG C VS M SP	DSG C vs MM SP
ENSBTAG00000011698	ENSBTAG00000012705	ENSBTAG00000017574	ENSBTAG00000013990	ENSBTAG00000008926	ENSBTAG00000053367	ENSBTAG00000002623	ENSBTAG00000051043	ENSBTAG00000008140	ENSBTAG00000053367	ENSBTAG00000017015	ENSBTAG00000015606	ENSBTAG00000054475	ENSBTAG00000026025	ENSBTAG00000049202	ENSBTAG00000023976	ENSBTAG00000038361	ENSBTAG00000049202	ENSBTAG00000043639	ENSBTAG00000006851	ENSBTAG00000021176	ENSBTAG00000009768	ENSBTAG00000031214	ENSBTAG00000009768	ENSBTAG00000009768	ENSBTAG00000009768	ENSBTAG00000003152	ENSBTAG00000002432	ENSBTAG00000014423	ENSBTAG00000000277	ENSBTAG00000014401	ENSBTAG00000000575	ENSBTAG00000005412	ENSBTAG00000014401	ENSBTAG00000000575	ENSBTAG00000005412
ENSBTAG00000000671	ENSBTAG00000037383	ENSBTAG00000011403	ENSBTAG00000014435	ENSBTAG00000008636	ENSBTAG00000050786	ENSBTAG00000015606	ENSBTAG00000020602	ENSBTAG00000019977	ENSBTAG00000049297	ENSBTAG00000055254	ENSBTAG00000052797	ENSBTAG00000024915	ENSBTAG00000013185	ENSBTAG00000016692	ENSBTAG00000053144	ENSBTAG00000021616	ENSBTAG00000016692	ENSBTAG00000011733	ENSBTAG00000038361	ENSBTAG00000001244	ENSBTAG00000000575	ENSBTAG00000010998	ENSBTAG00000000575	ENSBTAG00000016709	ENSBTAG00000005182	ENSBTAG00000005726	ENSBTAG00000008251	ENSBTAG00000017747	ENSBTAG00000011143	ENSBTAG00000001027	ENSBTAG00000001697	ENSBTAG00000005373	ENSBTAG00000011770	ENSBTAG00000001697	ENSBTAG00000005339
ENSBTAG00000013071	ENSBTAG00000024803	ENSBTAG00000025644	ENSBTAG00000016804	ENSBTAG00000018108	ENSBTAG00000015727	ENSBTAG00000007103	ENSBTAG00000002416	ENSBTAG00000050296	ENSBTAG00000046324	ENSBTAG00000054424	ENSBTAG00000048641	ENSBTAG00000002963	ENSBTAG00000051414	ENSBTAG00000052983	ENSBTAG00000029955	ENSBTAG00000011315	ENSBTAG00000052983	ENSBTAG00000023976	ENSBTAG00000021616	ENSBTAG00000008636	ENSBTAG00000012003	ENSBTAG00000001086	ENSBTAG00000005182	ENSBTAG00000031707	ENSBTAG00000045588	ENSBTAG00000038233	ENSBTAG00000000973	ENSBTAG00000019708	ENSBTAG00000051588	ENSBTAG00000009615	ENSBTAG00000009615	ENSBTAG00000004041	ENSBTAG00000014966	ENSBTAG00000048800	ENSBTAG00000007659
ENSBTAG00000003693	ENSBTAG00000035958	ENSBTAG00000023730	ENSBTAG00000021191	ENSBTAG00000023929	ENSBTAG00000049297	ENSBTAG00000053379	ENSBTAG00000023563	ENSBTAG00000025257	ENSBTAG00000002416	ENSBTAG00000048435	ENSBTAG00000045332	ENSBTAG00000008150	ENSBTAG00000055264	ENSBTAG00000010967	ENSBTAG00000050339	ENSBTAG00000054877	ENSBTAG00000010967	ENSBTAG00000053144	ENSBTAG00000011315	ENSBTAG00000015541	ENSBTAG00000005182	ENSBTAG00000020116	ENSBTAG00000002727	ENSBTAG00000031214	ENSBTAG00000005349	ENSBTAG00000001027	ENSBTAG00000014375	ENSBTAG00000037703	ENSBTAG00000011480	ENSBTAG00000000831	ENSBTAG00000001027	ENSBTAG00000005339	ENSBTAG00000005726	ENSBTAG00000020911	ENSBTAG00000034360
ENSBTAG00000010798	ENSBTAG00000017808	ENSBTAG00000030182	ENSBTAG00000005339	ENSBTAG00000003353	ENSBTAG00000046324	ENSBTAG00000055086	ENSBTAG00000017743	ENSBTAG00000046324	ENSBTAG00000050296	ENSBTAG00000031753	ENSBTAG00000004836	ENSBTAG00000014576	ENSBTAG00000019694	ENSBTAG00000008467	ENSBTAG00000011959	ENSBTAG00000013979	ENSBTAG00000008467	ENSBTAG00000014127	ENSBTAG00000054877	ENSBTAG00000003889	ENSBTAG00000045588	ENSBTAG00000008300	ENSBTAG00000031214	ENSBTAG00000000575	ENSBTAG00000007075	ENSBTAG00000030965	ENSBTAG00000008545	ENSBTAG00000016328	ENSBTAG00000000957	ENSBTAG00000012003	ENSBTAG00000009768	ENSBTAG00000012003	ENSBTAG00000035147	ENSBTAG00000051191	ENSBTAG00000015310
ENSBTAG00000049864	ENSBTAG00000050712	ENSBTAG00000012020	ENSBTAG00000000177	ENSBTAG00000015113	ENSBTAG00000002416	ENSBTAG00000020602	ENSBTAG00000012296	ENSBTAG00000004494	ENSBTAG00000048634	ENSBTAG00000054638	ENSBTAG00000025812	ENSBTAG00000052849	ENSBTAG00000023032	ENSBTAG00000017285	ENSBTAG00000042661	ENSBTAG00000013292	ENSBTAG00000017285	ENSBTAG00000029955	ENSBTAG00000013979	ENSBTAG00000003650	ENSBTAG00000003152	ENSBTAG00000005349	ENSBTAG00000011252	ENSBTAG00000046248	ENSBTAG00000006743	ENSBTAG00000008926	ENSBTAG00000014724	ENSBTAG00000011726	ENSBTAG00000015474	ENSBTAG00000005349	ENSBTAG00000048800	ENSBTAG00000005349	ENSBTAG00000000267	ENSBTAG00000006538	ENSBTAG00000016764
ENSBTAG00000002011	ENSBTAG00000013793	ENSBTAG00000030425	ENSBTAG00000013114	ENSBTAG00000016021	ENSBTAG00000050296	ENSBTAG00000048634	ENSBTAG00000044797	ENSBTAG00000050090	ENSBTAG00000037811	ENSBTAG00000035110	ENSBTAG00000037933	ENSBTAG00000046392	ENSBTAG00000051529	ENSBTAG00000051677	ENSBTAG00000048523	ENSBTAG00000008140	ENSBTAG00000051677	ENSBTAG00000013861	ENSBTAG00000013292	ENSBTAG00000023929	ENSBTAG00000005726	ENSBTAG00000002432	ENSBTAG00000046248	ENSBTAG00000000277	ENSBTAG00000008300	ENSBTAG00000019160	ENSBTAG00000034529	ENSBTAG00000018255	ENSBTAG00000016580	ENSBTAG00000009768	ENSBTAG00000031707	ENSBTAG00000018395	ENSBTAG00000007554	ENSBTAG00000009309	ENSBTAG00000051588
ENSBTAG00000021215	ENSBTAG00000019156	ENSBTAG00000010517	ENSBTAG00000009506	ENSBTAG00000021512	ENSBTAG00000048634	ENSBTAG00000042923	ENSBTAG00000014523	ENSBTAG00000051043	ENSBTAG00000008140	ENSBTAG00000034323	ENSBTAG00000053418	ENSBTAG00000017390	ENSBTAG00000047326	ENSBTAG00000050784	ENSBTAG00000053848	ENSBTAG00000048740	ENSBTAG00000024545	ENSBTAG00000014218	ENSBTAG00000008140	ENSBTAG00000039466	ENSBTAG00000038233	ENSBTAG00000005182	ENSBTAG00000012658	ENSBTAG00000020116	ENSBTAG00000016092	ENSBTAG00000011105	ENSBTAG00000020327	ENSBTAG00000015188	ENSBTAG00000010166	ENSBTAG00000011770	ENSBTAG00000005373	ENSBTAG00000000831	ENSBTAG00000004553	ENSBTAG00000009796	ENSBTAG00000010304
ENSBTAG00000007788	ENSBTAG00000012963	ENSBTAG00000003705	ENSBTAG00000005660	ENSBTAG00000007456	ENSBTAG00000053578	ENSBTAG00000052797	ENSBTAG00000048740	ENSBTAG00000011784	ENSBTAG00000024272	ENSBTAG00000048397	ENSBTAG00000001639	ENSBTAG00000007904	ENSBTAG00000055266	ENSBTAG00000050311	ENSBTAG00000021681	ENSBTAG00000048685	ENSBTAG00000050784	ENSBTAG00000044430	ENSBTAG00000011733	ENSBTAG00000054059	ENSBTAG00000020757	ENSBTAG00000007519	ENSBTAG00000013941	ENSBTAG00000011143	ENSBTAG00000010998	ENSBTAG00000004907	ENSBTAG00000047229	ENSBTAG00000032637	ENSBTAG00000012927	ENSBTAG00000014966	ENSBTAG00000006526	ENSBTAG00000008683	ENSBTAG00000011839	ENSBTAG00000011248	ENSBTAG00000014249
ENSBTAG00000006974	ENSBTAG00000017350	ENSBTAG00000014447	ENSBTAG00000001349	ENSBTAG00000017124	ENSBTAG00000001221	ENSBTAG00000008140	ENSBTAG00000002596	ENSBTAG00000015060	ENSBTAG00000017718	ENSBTAG00000052862	ENSBTAG00000049113	ENSBTAG00000051780	ENSBTAG00000049956	ENSBTAG00000025812	ENSBTAG00000009354	ENSBTAG00000039974	ENSBTAG00000050311	ENSBTAG00000039035	ENSBTAG00000048740	ENSBTAG00000015113	ENSBTAG00000001027	ENSBTAG00000048800	ENSBTAG00000014423	ENSBTAG00000005339	ENSBTAG00000020116	ENSBTAG00000015519	ENSBTAG00000006957	ENSBTAG00000004896	ENSBTAG00000019989	ENSBTAG00000004041	ENSBTAG00000020911	ENSBTAG00000007659	ENSBTAG00000039129	ENSBTAG00000004240	ENSBTAG00000012683
ENSBTAG00000013624	ENSBTAG00000020617	ENSBTAG00000000944	ENSBTAG00000022583	ENSBTAG00000002002	ENSBTAG00000052931	ENSBTAG00000048336	ENSBTAG00000016345	ENSBTAG00000015727	ENSBTAG00000011467	ENSBTAG00000006552	ENSBTAG00000012066	ENSBTAG00000052085	ENSBTAG00000039803	ENSBTAG00000042865	ENSBTAG00000016202	ENSBTAG00000021958	ENSBTAG00000049519	ENSBTAG00000050339	ENSBTAG00000048685	ENSBTAG00000006367	ENSBTAG00000005349	ENSBTAG00000006769	ENSBTAG00000020116	ENSBTAG00000009991	ENSBTAG00000031214	ENSBTAG00000000578	ENSBTAG00000020801	ENSBTAG00000013303	ENSBTAG00000008939	ENSBTAG00000021416	ENSBTAG00000051191	ENSBTAG00000019160	ENSBTAG00000030965	ENSBTAG00000001996	ENSBTAG00000019414
ENSBTAG00000015293	ENSBTAG00000050253	ENSBTAG00000001694	ENSBTAG00000007319	ENSBTAG00000000113	ENSBTAG00000037811	ENSBTAG00000048641	ENSBTAG00000054475	ENSBTAG00000037799	ENSBTAG00000004494	ENSBTAG00000039141	ENSBTAG00000034384	ENSBTAG00000004347	ENSBTAG00000005828	ENSBTAG00000009332	ENSBTAG00000002869	ENSBTAG00000047919	ENSBTAG00000025812	ENSBTAG00000011959	ENSBTAG00000039974	ENSBTAG00000017564	ENSBTAG00000051479	ENSBTAG00000031707	ENSBTAG00000016709	ENSBTAG00000006612	ENSBTAG00000016709	ENSBTAG00000005412	ENSBTAG00000032982	ENSBTAG00000006633	ENSBTAG00000016529	ENSBTAG00000005726	ENSBTAG00000006538	ENSBTAG00000021416	ENSBTAG00000053356		ENSBTAG00000020940
ENSBTAG00000017289	ENSBTAG00000010120	ENSBTAG00000000422	ENSBTAG00000015984	ENSBTAG00000011601	ENSBTAG00000008140	ENSBTAG00000014809	ENSBTAG00000050786	ENSBTAG00000024773	ENSBTAG00000050090	ENSBTAG00000013766	ENSBTAG00000021816	ENSBTAG00000052944	ENSBTAG00000043862	ENSBTAG00000001745	ENSBTAG00000044774	ENSBTAG00000053178	ENSBTAG00000011733	ENSBTAG00000053391	ENSBTAG00000021958	ENSBTAG00000010030	ENSBTAG00000017363	ENSBTAG00000011396	ENSBTAG00000000211	ENSBTAG00000011252	ENSBTAG00000007881	ENSBTAG00000009441	ENSBTAG00000038141	ENSBTAG00000006756	ENSBTAG00000003359	ENSBTAG00000008683	ENSBTAG00000016580	ENSBTAG00000034360	ENSBTAG00000017869		ENSBTAG00000011105
ENSBTAG00000014583	ENSBTAG00000010662	ENSBTAG00000020000	ENSBTAG00000034522	ENSBTAG00000020563	ENSBTAG00000018366	ENSBTAG00000006975	ENSBTAG00000049297	ENSBTAG00000049297	ENSBTAG00000018397	ENSBTAG00000045310	ENSBTAG00000043162	ENSBTAG00000043961	ENSBTAG00000021751	ENSBTAG00000011271	ENSBTAG00000029989	ENSBTAG00000049831	ENSBTAG00000042865	ENSBTAG00000042661	ENSBTAG00000047919	ENSBTAG00000013148	ENSBTAG00000007554	ENSBTAG00000003949	ENSBTAG00000005905	ENSBTAG00000005182	ENSBTAG00000008021	ENSBTAG00000004997	ENSBTAG00000011494	ENSBTAG00000039374	ENSBTAG00000004553	ENSBTAG00000015026	ENSBTAG00000009309	ENSBTAG00000020801	ENSBTAG00000053044		ENSBTAG00000010191
ENSBTAG00000030301	ENSBTAG00000007362	ENSBTAG00000019204	ENSBTAG00000020648	ENSBTAG00000010562	ENSBTAG00000024272	ENSBTAG00000001292	ENSBTAG00000015060	ENSBTAG00000054278	ENSBTAG00000037799	ENSBTAG00000023718	ENSBTAG00000004954	ENSBTAG00000048835	ENSBTAG00000038138	ENSBTAG00000053715	ENSBTAG00000009353	ENSBTAG00000049261	ENSBTAG00000009332	ENSBTAG00000052989	ENSBTAG00000011651	ENSBTAG00000000973	ENSBTAG00000030965	ENSBTAG00000008251	ENSBTAG00000017747	ENSBTAG00000000211	ENSBTAG00000012208	ENSBTAG00000011596	ENSBTAG00000025308	ENSBTAG00000016956	ENSBTAG00000000330	ENSBTAG00000019368	ENSBTAG00000009796	ENSBTAG00000051082	ENSBTAG00000005633		ENSBTAG00000005757
ENSBTAG00000012496	ENSBTAG00000011787	ENSBTAG00000020454	ENSBTAG00000015986	ENSBTAG00000017831	ENSBTAG00000017718	ENSBTAG00000050878	ENSBTAG00000048856	ENSBTAG00000011467	ENSBTAG00000052878	ENSBTAG00000052794	ENSBTAG00000001401	ENSBTAG00000046662	ENSBTAG00000050043	ENSBTAG00000003200	ENSBTAG00000002488	ENSBTAG00000050532	ENSBTAG00000001745	ENSBTAG00000000816	ENSBTAG00000053178	ENSBTAG00000022114	ENSBTAG00000008926	ENSBTAG00000000973	ENSBTAG00000020757	ENSBTAG00000006743	ENSBTAG00000019386	ENSBTAG00000004041	ENSBTAG00000011727	ENSBTAG00000027181	ENSBTAG00000009419	ENSBTAG00000035147	ENSBTAG00000011248	ENSBTAG00000015026	ENSBTAG00000009477		ENSBTAG00000008527
ENSBTAG00000047412	ENSBTAG00000006434	ENSBTAG00000024381	ENSBTAG00000000841	ENSBTAG00000009446	ENSBTAG00000006859	ENSBTAG00000015929	ENSBTAG00000018397	ENSBTAG00000017718	ENSBTAG00000009768	ENSBTAG00000021176	ENSBTAG00000021408	ENSBTAG00000012692	ENSBTAG00000054004	ENSBTAG00000046333	ENSBTAG00000054207	ENSBTAG00000026753	ENSBTAG00000055140	ENSBTAG00000043732	ENSBTAG00000049831	ENSBTAG00000003089	ENSBTAG00000002727	ENSBTAG00000007659	ENSBTAG00000045588	ENSBTAG00000010998	ENSBTAG00000054678	ENSBTAG00000021569	ENSBTAG00000009526	ENSBTAG00000010563	ENSBTAG00000010100	ENSBTAG00000000267	ENSBTAG00000004240	ENSBTAG00000015310	ENSBTAG00000047424		ENSBTAG00000012454
ENSBTAG00000010665	ENSBTAG00000004659	ENSBTAG00000008507	ENSBTAG00000051673	ENSBTAG00000004509	ENSBTAG00000017986	ENSBTAG00000050090	ENSBTAG00000018366	ENSBTAG00000054945	ENSBTAG00000037937	ENSBTAG00000021422	ENSBTAG00000054522	ENSBTAG00000017659	ENSBTAG00000030259	ENSBTAG00000052897	ENSBTAG00000002331	ENSBTAG00000048851	ENSBTAG00000011992	ENSBTAG00000048523	ENSBTAG00000003791	ENSBTAG00000017378	ENSBTAG00000007075	ENSBTAG00000014551	ENSBTAG00000012003	ENSBTAG00000007075	ENSBTAG00000001476	ENSBTAG00000017869	ENSBTAG00000021072	ENSBTAG00000005757	ENSBTAG00000015833	ENSBTAG00000018395	ENSBTAG00000007881	ENSBTAG00000016764	ENSBTAG00000008237		ENSBTAG00000017761
ENSBTAG00000010191	ENSBTAG00000000210	ENSBTAG00000013215	ENSBTAG00000032031	ENSBTAG00000017611	ENSBTAG00000011467	ENSBTAG00000044202	ENSBTAG00000053367	ENSBTAG00000048634	ENSBTAG00000034918	ENSBTAG00000010334	ENSBTAG00000007516	ENSBTAG00000046373	ENSBTAG00000017313	ENSBTAG00000003629	ENSBTAG00000007799	ENSBTAG00000017165	ENSBTAG00000011271	ENSBTAG00000050643	ENSBTAG00000049261	ENSBTAG00000003845	ENSBTAG00000019160	ENSBTAG00000000644	ENSBTAG00000005349	ENSBTAG00000002727	ENSBTAG00000002069	ENSBTAG00000012357	ENSBTAG00000048945	ENSBTAG00000003505	ENSBTAG00000017873	ENSBTAG00000006526	ENSBTAG00000001996	ENSBTAG00000051588	ENSBTAG00000018912		ENSBTAG00000020757
ENSBTAG00000014334	ENSBTAG00000055286	ENSBTAG00000012239	ENSBTAG00000001805	ENSBTAG00000013779	ENSBTAG00000004494	ENSBTAG00000045332	ENSBTAG00000013051	ENSBTAG00000048740	ENSBTAG00000000667	ENSBTAG00000000278	ENSBTAG00000014053	ENSBTAG00000049569	ENSBTAG00000007916	ENSBTAG00000004885	ENSBTAG00000019002	ENSBTAG00000002919	ENSBTAG00000015751	ENSBTAG00000053848	ENSBTAG00000050532	ENSBTAG00000040543	ENSBTAG00000011748	ENSBTAG00000014375	ENSBTAG00000006955	ENSBTAG00000013187		ENSBTAG00000012083	ENSBTAG00000012505	ENSBTAG00000001792	ENSBTAG00000044032	ENSBTAG00000007554		ENSBTAG00000010304	ENSBTAG00000045588		ENSBTAG00000004899
ENSBTAG00000015209	ENSBTAG00000008625	ENSBTAG00000010529	ENSBTAG00000045902	ENSBTAG00000001807	ENSBTAG00000005750	ENSBTAG00000004836	ENSBTAG00000036102	ENSBTAG00000038659	ENSBTAG00000038938	ENSBTAG00000000715	ENSBTAG00000052558	ENSBTAG00000006494	ENSBTAG00000003297	ENSBTAG00000017884	ENSBTAG00000048264	ENSBTAG00000003833	ENSBTAG00000053715	ENSBTAG00000040128	ENSBTAG00000053947	ENSBTAG00000004499	ENSBTAG00000006743	ENSBTAG00000000111	ENSBTAG00000019708	ENSBTAG00000045588		ENSBTAG00000005354	ENSBTAG00000021520	ENSBTAG00000017992	ENSBTAG00000017063	ENSBTAG00000004553		ENSBTAG00000014249	ENSBTAG00000000973		ENSBTAG00000013793
ENSBTAG00000011588	ENSBTAG00000014295	ENSBTAG00000005261	ENSBTAG00000015019	ENSBTAG00000004588	ENSBTAG00000050090	ENSBTAG00000025812	ENSBTAG00000002555	ENSBTAG00000020602	ENSBTAG00000010361	ENSBTAG00000017378	ENSBTAG00000044071	ENSBTAG00000010543	ENSBTAG00000053782	ENSBTAG00000021408	ENSBTAG00000008088	ENSBTAG00000008380	ENSBTAG00000003200	ENSBTAG00000010371	ENSBTAG00000010874	ENSBTAG00000000706	ENSBTAG00000004893	ENSBTAG00000008545	ENSBTAG00000007075	ENSBTAG00000004893		ENSBTAG00000024095	ENSBTAG00000004592	ENSBTAG00000001225	ENSBTAG00000051082	ENSBTAG00000011839		ENSBTAG00000012683	ENSBTAG00000013153		ENSBTAG00000002813
ENSBTAG00000002382	ENSBTAG00000050741	ENSBTAG00000048204	ENSBTAG00000011182	ENSBTAG00000040190	ENSBTAG00000048246	ENSBTAG00000019332	ENSBTAG00000055086	ENSBTAG00000038938	ENSBTAG00000050417	ENSBTAG00000002215	ENSBTAG00000045010	ENSBTAG00000022819	ENSBTAG00000032808	ENSBTAG00000054695	ENSBTAG00000010047	ENSBTAG00000050782	ENSBTAG00000046333	ENSBTAG00000006367	ENSBTAG00000026753	ENSBTAG00000010704	ENSBTAG00000008300	ENSBTAG00000016709	ENSBTAG00000037703	ENSBTAG00000051588		ENSBTAG00000014405	ENSBTAG00000013952	ENSBTAG00000013495	ENSBTAG00000016140	ENSBTAG00000054306		ENSBTAG00000019414	ENSBTAG00000017770		ENSBTAG00000005354
ENSBTAG00000000211	ENSBTAG00000004225	ENSBTAG00000003889	ENSBTAG00000019020	ENSBTAG00000014886	ENSBTAG00000018397	ENSBTAG00000025257	ENSBTAG00000019332	ENSBTAG00000050417	ENSBTAG00000001325	ENSBTAG00000011734	ENSBTAG00000021795	ENSBTAG00000049313	ENSBTAG00000046805	ENSBTAG00000045010	ENSBTAG00000033690	ENSBTAG00000052411	ENSBTAG00000052897	ENSBTAG00000003088	ENSBTAG00000010880	ENSBTAG00000000898	ENSBTAG00000016092	ENSBTAG00000009768	ENSBTAG00000009991	ENSBTAG00000017363		ENSBTAG00000004086	ENSBTAG00000024726	ENSBTAG00000013046	ENSBTAG00000046580	ENSBTAG00000051082		ENSBTAG00000009419	ENSBTAG00000021232		ENSBTAG00000019182
ENSBTAG00000020837	ENSBTAG00000030456	ENSBTAG00000037775	ENSBTAG00000045931	ENSBTAG00000001657	ENSBTAG00000037799	ENSBTAG00000037933	ENSBTAG00000045939	ENSBTAG00000017743	ENSBTAG00000011784	ENSBTAG00000011398	ENSBTAG00000016149	ENSBTAG00000034295	ENSBTAG00000006851	ENSBTAG00000011241	ENSBTAG00000051284	ENSBTAG00000050616	ENSBTAG00000003629	ENSBTAG00000052354	ENSBTAG00000024545	ENSBTAG00000035182	ENSBTAG00000011105	ENSBTAG00000014724	ENSBTAG00000016328	ENSBTAG00000019937		ENSBTAG00000010799	ENSBTAG00000021582	ENSBTAG00000002918	ENSBTAG00000002242	ENSBTAG00000039129		ENSBTAG00000020940	ENSBTAG00000015584		ENSBTAG00000020074
ENSBTAG00000011865	ENSBTAG00000002191	ENSBTAG00000005741	ENSBTAG00000002871	ENSBTAG00000020374	ENSBTAG00000010565	ENSBTAG00000037811	ENSBTAG00000046324	ENSBTAG00000015929	ENSBTAG00000016061	ENSBTAG00000002757	ENSBTAG00000000552	ENSBTAG00000020939	ENSBTAG00000052393	ENSBTAG00000032782	ENSBTAG00000017877	ENSBTAG00000023398	ENSBTAG00000004885	ENSBTAG00000010880	ENSBTAG00000007554	ENSBTAG00000007431	ENSBTAG00000008883	ENSBTAG00000034529	ENSBTAG00000048800	ENSBTAG00000030913		ENSBTAG00000017244	ENSBTAG00000055120	ENSBTAG00000021875	ENSBTAG00000020062	ENSBTAG00000006769		ENSBTAG00000019368	ENSBTAG00000047229		ENSBTAG00000016744
ENSBTAG00000011767	ENSBTAG00000016495	ENSBTAG00000054404	ENSBTAG00000034998	ENSBTAG00000017258	ENSBTAG00000052878	ENSBTAG00000014143	ENSBTAG00000015929	ENSBTAG00000037937	ENSBTAG00000019977	ENSBTAG00000000706	ENSBTAG00000050623	ENSBTAG00000053848	ENSBTAG00000004988	ENSBTAG00000045824	ENSBTAG00000050403	ENSBTAG00000014602	ENSBTAG00000017599	ENSBTAG00000021245	ENSBTAG00000015751	ENSBTAG00000008271	ENSBTAG00000046248	ENSBTAG00000006743	ENSBTAG00000011726	ENSBTAG00000013941		ENSBTAG00000012124	ENSBTAG00000023429	ENSBTAG00000002081	ENSBTAG00000007962	ENSBTAG00000030965		ENSBTAG00000011105	ENSBTAG00000043981		ENSBTAG00000005514
ENSBTAG00000014540	ENSBTAG00000010693	ENSBTAG00000003049	ENSBTAG00000022155	ENSBTAG00000001828	ENSBTAG00000038659	ENSBTAG00000049882	ENSBTAG00000024915	ENSBTAG00000009768	ENSBTAG00000040244	ENSBTAG00000012444	ENSBTAG00000005378	ENSBTAG00000050666	ENSBTAG00000016357	ENSBTAG00000014915	ENSBTAG00000000095	ENSBTAG00000046728	ENSBTAG00000043639	ENSBTAG00000052934	ENSBTAG00000049519	ENSBTAG00000010085	ENSBTAG00000010693	ENSBTAG00000020327	ENSBTAG00000020958	ENSBTAG00000013645		ENSBTAG00000017147	ENSBTAG00000020567	ENSBTAG00000008573	ENSBTAG00000006974	ENSBTAG00000053356		ENSBTAG00000051479	ENSBTAG00000019203		ENSBTAG00000020407
ENSBTAG00000017150	ENSBTAG00000003295	ENSBTAG00000020203	ENSBTAG00000020658	ENSBTAG00000003276	ENSBTAG00000017015	ENSBTAG00000053367	ENSBTAG00000002963	ENSBTAG00000008471	ENSBTAG00000054945	ENSBTAG00000005412	ENSBTAG00000054695	ENSBTAG00000052603	ENSBTAG00000004292	ENSBTAG00000008817	ENSBTAG00000002942	ENSBTAG00000053310	ENSBTAG00000006355	ENSBTAG00000029914	ENSBTAG00000048851	ENSBTAG00000003353	ENSBTAG00000004907	ENSBTAG00000047229	ENSBTAG00000018255	ENSBTAG00000011480		ENSBTAG00000017770	ENSBTAG00000011998	ENSBTAG00000051704	ENSBTAG00000016462	ENSBTAG00000017869		ENSBTAG00000010191	ENSBTAG00000006955		ENSBTAG00000010060
ENSBTAG00000023562	ENSBTAG00000024605	ENSBTAG00000030170	ENSBTAG00000016549	ENSBTAG00000002385	ENSBTAG00000015060	ENSBTAG00000049519	ENSBTAG00000014809	ENSBTAG00000026025	ENSBTAG00000024773	ENSBTAG00000045375	ENSBTAG00000001729	ENSBTAG00000033169	ENSBTAG00000001997	ENSBTAG00000042284	ENSBTAG00000025130	ENSBTAG00000005434	ENSBTAG00000001406	ENSBTAG00000051310	ENSBTAG00000017165	ENSBTAG00000001156	ENSBTAG00000015519	ENSBTAG00000006957	ENSBTAG00000015188	ENSBTAG00000005905		ENSBTAG00000012242	ENSBTAG00000007110	ENSBTAG00000016185	ENSBTAG00000003067	ENSBTAG00000009419		ENSBTAG00000016580	ENSBTAG00000011922		ENSBTAG00000006487
ENSBTAG00000011187	ENSBTAG00000009854	ENSBTAG00000019695	ENSBTAG00000008617	ENSBTAG00000013476	ENSBTAG00000038910	ENSBTAG00000053418	ENSBTAG00000000597	ENSBTAG00000024272	ENSBTAG00000037634	ENSBTAG00000004004	ENSBTAG00000005085	ENSBTAG00000025920	ENSBTAG00000009314	ENSBTAG00000021916	ENSBTAG00000044859	ENSBTAG00000007693	ENSBTAG00000017884	ENSBTAG00000045149	ENSBTAG00000055140	ENSBTAG00000025101	ENSBTAG00000011252	ENSBTAG00000020801	ENSBTAG00000032637	ENSBTAG00000000957		ENSBTAG00000012702	ENSBTAG00000051755	ENSBTAG00000008862	ENSBTAG00000021452	ENSBTAG00000053044		ENSBTAG00000005757	ENSBTAG00000011829		ENSBTAG00000014468
ENSBTAG00000006609	ENSBTAG00000026613	ENSBTAG00000001826	ENSBTAG00000010230	ENSBTAG00000007123	ENSBTAG00000009768	ENSBTAG00000019977	ENSBTAG00000054278	ENSBTAG00000018125	ENSBTAG00000007449	ENSBTAG00000042458	ENSBTAG00000039012	ENSBTAG00000042391	ENSBTAG00000053663	ENSBTAG00000019585	ENSBTAG00000037686	ENSBTAG00000047538	ENSBTAG00000021375	ENSBTAG00000004499	ENSBTAG00000002919	ENSBTAG00000024493	ENSBTAG00000000578	ENSBTAG00000032982	ENSBTAG00000004896	ENSBTAG00000005349		ENSBTAG00000019054	ENSBTAG00000013109	ENSBTAG00000004165	ENSBTAG00000006359	ENSBTAG00000005633		ENSBTAG00000008527	ENSBTAG00000012124		ENSBTAG00000051333
ENSBTAG00000001575	ENSBTAG00000009736	ENSBTAG00000002065	ENSBTAG00000005165	ENSBTAG00000000911	ENSBTAG00000053379	ENSBTAG00000017718	ENSBTAG00000008150	ENSBTAG00000043876	ENSBTAG00000048959	ENSBTAG00000051298	ENSBTAG00000053032	ENSBTAG00000018122	ENSBTAG00000015366	ENSBTAG00000048701	ENSBTAG00000011982	ENSBTAG00000054614	ENSBTAG00000021272	ENSBTAG00000021681	ENSBTAG00000003833	ENSBTAG00000007732	ENSBTAG00000005412	ENSBTAG00000038141	ENSBTAG00000016282	ENSBTAG00000005146		ENSBTAG00000016744	ENSBTAG00000016527	ENSBTAG00000014991	ENSBTAG00000002844	ENSBTAG00000009477		ENSBTAG00000012454	ENSBTAG00000005326		ENSBTAG00000009867
ENSBTAG00000008695	ENSBTAG00000016997	ENSBTAG00000004377	ENSBTAG00000013414	ENSBTAG00000020417	ENSBTAG00000037937	ENSBTAG00000050417	ENSBTAG00000052878	ENSBTAG00000038625	ENSBTAG00000051600	ENSBTAG00000002144	ENSBTAG00000050743	ENSBTAG00000009354	ENSBTAG00000032884	ENSBTAG00000052813	ENSBTAG00000049333	ENSBTAG00000011071	ENSBTAG00000053947	ENSBTAG00000008250	ENSBTAG00000026813	ENSBTAG00000039035	ENSBTAG00000009441	ENSBTAG00000006614	ENSBTAG00000013303	ENSBTAG00000015474		ENSBTAG00000013391	ENSBTAG00000046328	ENSBTAG00000018986	ENSBTAG00000023551	ENSBTAG00000047424		ENSBTAG00000017761	ENSBTAG00000003043		ENSBTAG00000008883
ENSBTAG00000018910	ENSBTAG00000017783	ENSBTAG00000025099	ENSBTAG00000020455	ENSBTAG00000014215	ENSBTAG00000050808	ENSBTAG00000054945	ENSBTAG00000027074	ENSBTAG00000013185	ENSBTAG00000053766	ENSBTAG00000021025	ENSBTAG00000020745	ENSBTAG00000011405	ENSBTAG00000012695	ENSBTAG00000046928	ENSBTAG00000009987	ENSBTAG00000038737	ENSBTAG00000025664	ENSBTAG00000011992	ENSBTAG00000008380	ENSBTAG00000010793	ENSBTAG00000004997	ENSBTAG00000011494	ENSBTAG00000006633	ENSBTAG00000016580		ENSBTAG00000010566	ENSBTAG00000007329	ENSBTAG00000011770	ENSBTAG00000016828	ENSBTAG00000008237		ENSBTAG00000020757	ENSBTAG00000013813		ENSBTAG00000005397
ENSBTAG00000004971	ENSBTAG00000018520	ENSBTAG00000001473	ENSBTAG00000009852	ENSBTAG00000047717	ENSBTAG00000034918	ENSBTAG00000019315	ENSBTAG00000038625	ENSBTAG00000005750	ENSBTAG00000047225	ENSBTAG00000046008	ENSBTAG00000017024	ENSBTAG00000001500	ENSBTAG00000047416	ENSBTAG00000001570	ENSBTAG00000016043	ENSBTAG00000010128	ENSBTAG00000020745	ENSBTAG00000013848	ENSBTAG00000025664	ENSBTAG00000011338	ENSBTAG00000013645	ENSBTAG00000025308	ENSBTAG00000032369	ENSBTAG00000010166		ENSBTAG00000044019	ENSBTAG00000011563	ENSBTAG00000019614	ENSBTAG00000012622	ENSBTAG00000018912		ENSBTAG00000004899	ENSBTAG00000054088		ENSBTAG00000019516
ENSBTAG00000020748	ENSBTAG00000011857	ENSBTAG00000000031	ENSBTAG00000014093	ENSBTAG00000020073	ENSBTAG00000055254	ENSBTAG00000052370	ENSBTAG00000037937	ENSBTAG00000021978	ENSBTAG00000018125	ENSBTAG00000051089	ENSBTAG00000014465	ENSBTAG00000012034	ENSBTAG00000049948	ENSBTAG00000006807	ENSBTAG00000051972	ENSBTAG00000015919	ENSBTAG00000005085	ENSBTAG00000009354	ENSBTAG00000050877	ENSBTAG00000002757	ENSBTAG00000001311	ENSBTAG00000011727	ENSBTAG00000010693	ENSBTAG00000012927		ENSBTAG00000016823	ENSBTAG00000004484	ENSBTAG00000000435	ENSBTAG00000013856	ENSBTAG00000030932		ENSBTAG00000013793	ENSBTAG00000038990		ENSBTAG00000038409
ENSBTAG00000054686	ENSBTAG00000018248	ENSBTAG00000005517	ENSBTAG00000013401	ENSBTAG00000011683	ENSBTAG00000000667	ENSBTAG00000001639	ENSBTAG00000025257	ENSBTAG00000037634	ENSBTAG00000001100	ENSBTAG00000026751	ENSBTAG00000014218	ENSBTAG00000029914	ENSBTAG00000054574	ENSBTAG00000017886	ENSBTAG00000008545	ENSBTAG00000012460	ENSBTAG00000014218	ENSBTAG00000015113	ENSBTAG00000050782	ENSBTAG00000046648	ENSBTAG00000011596	ENSBTAG00000005339	ENSBTAG00000001311	ENSBTAG00000016092		ENSBTAG00000015386	ENSBTAG00000023885	ENSBTAG00000005190	ENSBTAG00000006510	ENSBTAG00000045588		ENSBTAG00000002813	ENSBTAG00000016621		ENSBTAG00000001081
ENSBTAG00000018735	ENSBTAG00000050514	ENSBTAG00000014558	ENSBTAG00000016973	ENSBTAG00000015969	ENSBTAG00000038938	ENSBTAG00000050296	ENSBTAG00000043876	ENSBTAG00000051414	ENSBTAG00000053571	ENSBTAG00000049026	ENSBTAG00000020196	ENSBTAG00000047650	ENSBTAG00000006894	ENSBTAG00000000910	ENSBTAG00000023731	ENSBTAG00000047206	ENSBTAG00000013861	ENSBTAG00000016194	ENSBTAG00000019870	ENSBTAG00000000161	ENSBTAG00000040006	ENSBTAG00000019565	ENSBTAG00000006756	ENSBTAG00000008300		ENSBTAG00000001788		ENSBTAG00000014502	ENSBTAG00000046503	ENSBTAG00000000973		ENSBTAG00000050252	ENSBTAG00000030175		ENSBTAG00000015865
ENSBTAG00000018372	ENSBTAG00000019155	ENSBTAG00000002435	ENSBTAG00000039958	ENSBTAG00000009872	ENSBTAG00000023563	ENSBTAG00000046324	ENSBTAG00000050090	ENSBTAG00000053367	ENSBTAG00000039524	ENSBTAG00000024493	ENSBTAG00000007530	ENSBTAG00000004322	ENSBTAG00000049487	ENSBTAG00000008272	ENSBTAG00000011209	ENSBTAG00000031750	ENSBTAG00000040128	ENSBTAG00000019716	ENSBTAG00000052411	ENSBTAG00000050544	ENSBTAG00000006487	ENSBTAG00000009526	ENSBTAG00000013645	ENSBTAG00000019989		ENSBTAG00000016174		ENSBTAG00000014433	ENSBTAG00000011343	ENSBTAG00000013153		ENSBTAG00000005354	ENSBTAG00000035286		ENSBTAG00000017363
ENSBTAG00000008552	ENSBTAG00000015889	ENSBTAG00000030974	ENSBTAG00000002227	ENSBTAG00000001086	ENSBTAG00000054424	ENSBTAG00000008505	ENSBTAG00000048959	ENSBTAG00000055264	ENSBTAG00000008471	ENSBTAG00000050166	ENSBTAG00000012848	ENSBTAG00000003671	ENSBTAG00000001740	ENSBTAG00000029956	ENSBTAG00000002281	ENSBTAG00000053806	ENSBTAG00000006851	ENSBTAG00000007047	ENSBTAG00000050616	ENSBTAG00000018237	ENSBTAG00000000111	ENSBTAG00000021072	ENSBTAG00000016092	ENSBTAG00000006614		ENSBTAG00000014101		ENSBTAG00000011611	ENSBTAG00000008401	ENSBTAG00000017770		ENSBTAG00000019182	ENSBTAG00000002798		ENSBTAG00000049091
ENSBTAG00000051340	ENSBTAG00000004745	ENSBTAG00000013368	ENSBTAG00000030198	ENSBTAG00000016397	ENSBTAG00000048435	ENSBTAG00000052820	ENSBTAG00000014576	ENSBTAG00000037800	ENSBTAG00000017670	ENSBTAG00000010793	ENSBTAG00000037735	ENSBTAG00000017704	ENSBTAG00000003313	ENSBTAG00000008483	ENSBTAG00000013167	ENSBTAG00000014051	ENSBTAG00000004499	ENSBTAG00000015751	ENSBTAG00000023398	ENSBTAG00000010797	ENSBTAG00000004041	ENSBTAG00000045588	ENSBTAG00000005339	ENSBTAG00000004679		ENSBTAG00000026836		ENSBTAG00000019680	ENSBTAG00000017830	ENSBTAG00000021232		ENSBTAG00000020074	ENSBTAG00000021798		ENSBTAG00000024275
ENSBTAG00000021367	ENSBTAG00000013744	ENSBTAG00000016074	ENSBTAG00000001505	ENSBTAG00000018394	ENSBTAG00000010361	ENSBTAG00000052012	ENSBTAG00000001221	ENSBTAG00000034918	ENSBTAG00000007470	ENSBTAG00000001244	ENSBTAG00000012039	ENSBTAG00000026375	ENSBTAG00000046096	ENSBTAG00000004475	ENSBTAG00000001058	ENSBTAG00000016171	ENSBTAG00000001729	ENSBTAG00000008596	ENSBTAG00000014602	ENSBTAG00000009294	ENSBTAG00000021569	ENSBTAG00000048945	ENSBTAG00000000874	ENSBTAG00000002356		ENSBTAG00000007884		ENSBTAG00000031752	ENSBTAG00000002019	ENSBTAG00000015584		ENSBTAG00000016744	ENSBTAG00000025191		ENSBTAG00000018238
ENSBTAG00000022147	ENSBTAG00000021767	ENSBTAG00000014502	ENSBTAG00000051982	ENSBTAG00000030285	ENSBTAG00000050417	ENSBTAG00000053443	ENSBTAG00000017718	ENSBTAG00000017698	ENSBTAG00000047596	ENSBTAG00000000564	ENSBTAG00000053759	ENSBTAG00000009065	ENSBTAG00000010852	ENSBTAG00000008895	ENSBTAG00000002181	ENSBTAG00000050521	ENSBTAG00000040103	ENSBTAG00000017599	ENSBTAG00000003152	ENSBTAG00000001730	ENSBTAG00000017869	ENSBTAG00000012505	ENSBTAG00000039374	ENSBTAG00000008939		ENSBTAG00000052086		ENSBTAG00000031688	ENSBTAG00000016336	ENSBTAG00000047229		ENSBTAG00000005514	ENSBTAG00000007387		ENSBTAG00000012622
ENSBTAG00000007962	ENSBTAG00000017325	ENSBTAG00000009156	ENSBTAG00000055140	ENSBTAG00000010030	ENSBTAG00000031753	ENSBTAG00000049113	ENSBTAG00000038659	ENSBTAG00000048246	ENSBTAG00000009132	ENSBTAG00000013148	ENSBTAG00000020195	ENSBTAG00000044208	ENSBTAG00000011003	ENSBTAG00000029848	ENSBTAG00000045789	ENSBTAG00000052839	ENSBTAG00000019870	ENSBTAG00000052988	ENSBTAG00000040543	ENSBTAG00000052099	ENSBTAG00000020780	ENSBTAG00000021520	ENSBTAG00000013187	ENSBTAG00000016529		ENSBTAG00000008003		ENSBTAG00000021091	ENSBTAG00000051004	ENSBTAG00000043981		ENSBTAG00000020407	ENSBTAG00000020839		ENSBTAG00000018420
ENSBTAG00000020267	ENSBTAG00000005984	ENSBTAG00000011480	ENSBTAG00000019866	ENSBTAG00000030933	ENSBTAG00000054638	ENSBTAG00000012066	ENSBTAG00000037799	ENSBTAG00000047225	ENSBTAG00000019332	ENSBTAG00000019605	ENSBTAG00000054072	ENSBTAG00000033515	ENSBTAG00000006902	ENSBTAG00000004662	ENSBTAG00000014547	ENSBTAG00000014251	ENSBTAG00000054818	ENSBTAG00000016202	ENSBTAG00000046728	ENSBTAG00000047431	ENSBTAG00000012357	ENSBTAG00000004592	ENSBTAG00000016956	ENSBTAG00000003359		ENSBTAG00000014468			ENSBTAG00000000504	ENSBTAG00000019203		ENSBTAG00000010060	ENSBTAG00000005676		ENSBTAG00000002863
ENSBTAG00000020865	ENSBTAG00000011104	ENSBTAG00000014943	ENSBTAG00000014269	ENSBTAG00000021731	ENSBTAG00000052370	ENSBTAG00000034384	ENSBTAG00000044183	ENSBTAG00000019694	ENSBTAG00000030921	ENSBTAG00000002451	ENSBTAG00000052163	ENSBTAG00000045149	ENSBTAG00000020494	ENSBTAG00000003666	ENSBTAG00000019070	ENSBTAG00000040040	ENSBTAG00000021408	ENSBTAG00000002869	ENSBTAG00000053310	ENSBTAG00000000648	ENSBTAG00000012083	ENSBTAG00000011334	ENSBTAG00000027181	ENSBTAG00000004553		ENSBTAG00000019847			ENSBTAG00000011127	ENSBTAG00000006955		ENSBTAG00000006487	ENSBTAG00000001987		ENSBTAG00000007433
ENSBTAG00000008969	ENSBTAG00000003369	ENSBTAG00000018153	ENSBTAG00000004294	ENSBTAG00000021202	ENSBTAG00000001325	ENSBTAG00000004494	ENSBTAG00000037800	ENSBTAG00000052878	ENSBTAG00000002252	ENSBTAG00000011170	ENSBTAG00000003781	ENSBTAG00000000816	ENSBTAG00000027524	ENSBTAG00000000626	ENSBTAG00000053369	ENSBTAG00000046587	ENSBTAG00000040543	ENSBTAG00000003737	ENSBTAG00000005434	ENSBTAG00000013476	ENSBTAG00000030913	ENSBTAG00000013952	ENSBTAG00000034360	ENSBTAG00000006487		ENSBTAG00000025848			ENSBTAG00000049411	ENSBTAG00000011922		ENSBTAG00000014468	ENSBTAG00000017380		ENSBTAG00000003651
ENSBTAG00000007300	ENSBTAG00000000945	ENSBTAG00000011585	ENSBTAG00000003326	ENSBTAG00000030744	ENSBTAG00000035110	ENSBTAG00000010874	ENSBTAG00000047287	ENSBTAG00000000667	ENSBTAG00000017056	ENSBTAG00000052600	ENSBTAG00000020257	ENSBTAG00000013702	ENSBTAG00000055239	ENSBTAG00000015549	ENSBTAG00000010555	ENSBTAG00000004386	ENSBTAG00000044430	ENSBTAG00000024539	ENSBTAG00000007693	ENSBTAG00000002215	ENSBTAG00000005354	ENSBTAG00000012003	ENSBTAG00000010563	ENSBTAG00000000330		ENSBTAG00000001139			ENSBTAG00000007234	ENSBTAG00000011829		ENSBTAG00000051333	ENSBTAG00000007234		ENSBTAG00000003097
ENSBTAG00000020935	ENSBTAG00000016649	ENSBTAG00000032163	ENSBTAG00000020106	ENSBTAG00000006578	ENSBTAG00000011784	ENSBTAG00000021816	ENSBTAG00000045929	ENSBTAG00000042388	ENSBTAG00000000095	ENSBTAG00000004629	ENSBTAG00000055251	ENSBTAG00000025471	ENSBTAG00000021009	ENSBTAG00000002192	ENSBTAG00000002894	ENSBTAG00000015596	ENSBTAG00000054695	ENSBTAG00000055140	ENSBTAG00000047538	ENSBTAG00000055167	ENSBTAG00000024095	ENSBTAG00000010668	ENSBTAG00000000831	ENSBTAG00000009419		ENSBTAG00000012216			ENSBTAG00000049855	ENSBTAG00000017366		ENSBTAG00000009867	ENSBTAG00000020538		ENSBTAG00000015519
ENSBTAG00000053103	ENSBTAG00000051164	ENSBTAG00000039770	ENSBTAG00000010820	ENSBTAG00000014202	ENSBTAG00000016061	ENSBTAG00000043162	ENSBTAG00000016864	ENSBTAG00000023032	ENSBTAG00000031231	ENSBTAG00000020975	ENSBTAG00000004557	ENSBTAG00000039260	ENSBTAG00000001516	ENSBTAG00000009852	ENSBTAG00000020965	ENSBTAG00000020676	ENSBTAG00000045010	ENSBTAG00000054931	ENSBTAG00000054614	ENSBTAG00000017599	ENSBTAG00000014405	ENSBTAG00000019937	ENSBTAG00000005757	ENSBTAG00000010100		ENSBTAG00000010304			ENSBTAG00000018101	ENSBTAG00000012124		ENSBTAG00000031707	ENSBTAG00000000644		ENSBTAG00000015891
ENSBTAG00000025313	ENSBTAG00000009661	ENSBTAG00000005738	ENSBTAG00000010657	ENSBTAG00000012599	ENSBTAG00000019977	ENSBTAG00000052878	ENSBTAG00000053144	ENSBTAG00000000597	ENSBTAG00000007773	ENSBTAG00000003000	ENSBTAG00000014042	ENSBTAG00000004038	ENSBTAG00000004560	ENSBTAG00000014831	ENSBTAG00000040460	ENSBTAG00000021978	ENSBTAG00000054931	ENSBTAG00000015618	ENSBTAG00000021272	ENSBTAG00000055140	ENSBTAG00000004086	ENSBTAG00000024726	ENSBTAG00000003505	ENSBTAG00000006769		ENSBTAG00000020772			ENSBTAG00000021188	ENSBTAG00000005326		ENSBTAG00000008883	ENSBTAG00000021378		ENSBTAG00000030170
ENSBTAG00000017063	ENSBTAG00000048952	ENSBTAG00000009436	ENSBTAG00000002627	ENSBTAG00000021595	ENSBTAG00000040244	ENSBTAG00000037937	ENSBTAG00000000667	ENSBTAG00000051529	ENSBTAG00000012192	ENSBTAG00000021924	ENSBTAG00000009430	ENSBTAG00000012921	ENSBTAG00000003840	ENSBTAG00000033367	ENSBTAG00000018724	ENSBTAG00000049068	ENSBTAG00000015618	ENSBTAG00000003458	ENSBTAG00000001406	ENSBTAG00000015618	ENSBTAG00000010998	ENSBTAG00000021582	ENSBTAG00000001792	ENSBTAG00000012658		ENSBTAG00000012058			ENSBTAG00000007513	ENSBTAG00000003043		ENSBTAG00000005397	ENSBTAG00000000578		ENSBTAG00000011204
ENSBTAG00000024888	ENSBTAG00000010671	ENSBTAG00000021862	ENSBTAG00000008765	ENSBTAG00000001801	ENSBTAG00000054945	ENSBTAG00000004954	ENSBTAG00000004494	ENSBTAG00000001325	ENSBTAG00000016116	ENSBTAG00000011278	ENSBTAG00000009852	ENSBTAG00000020374	ENSBTAG00000053481	ENSBTAG00000012039	ENSBTAG00000006961	ENSBTAG00000013334	ENSBTAG00000045795	ENSBTAG00000017446	ENSBTAG00000021375	ENSBTAG00000045795	ENSBTAG00000010799	ENSBTAG00000023744	ENSBTAG00000017992	ENSBTAG00000007519		ENSBTAG00000016469			ENSBTAG00000038333	ENSBTAG00000013813		ENSBTAG00000019516	ENSBTAG00000007910		ENSBTAG00000016990
ENSBTAG00000015879	ENSBTAG00000039851	ENSBTAG00000004850	ENSBTAG00000008635	ENSBTAG00000011292	ENSBTAG00000034323	ENSBTAG00000003200	ENSBTAG00000048802	ENSBTAG00000014143	ENSBTAG00000053424	ENSBTAG00000008626	ENSBTAG00000046742	ENSBTAG00000005960	ENSBTAG00000049582	ENSBTAG00000017069	ENSBTAG00000029812	ENSBTAG00000054682	ENSBTAG00000013848	ENSBTAG00000055192	ENSBTAG00000012140	ENSBTAG00000029994	ENSBTAG00000000736	ENSBTAG00000055120	ENSBTAG00000013900	ENSBTAG00000014551		ENSBTAG00000013813			ENSBTAG00000014318	ENSBTAG00000009079		ENSBTAG00000038409	ENSBTAG00000017278		ENSBTAG00000009822
ENSBTAG00000003375	ENSBTAG00000012778	ENSBTAG00000021245	ENSBTAG00000030581	ENSBTAG00000007703	ENSBTAG00000027074	ENSBTAG00000017233	ENSBTAG00000017507	ENSBTAG00000051072	ENSBTAG00000007881	ENSBTAG00000011992	ENSBTAG00000053356	ENSBTAG00000006561	ENSBTAG00000016647	ENSBTAG00000014960	ENSBTAG00000050446	ENSBTAG00000004342	ENSBTAG00000003531	ENSBTAG00000009430	ENSBTAG00000011071	ENSBTAG00000034192	ENSBTAG00000012658	ENSBTAG00000023429	ENSBTAG00000001225	ENSBTAG00000015833		ENSBTAG00000013393			ENSBTAG00000018108	ENSBTAG00000054088		ENSBTAG00000009079	ENSBTAG00000006957		ENSBTAG00000002728
ENSBTAG00000017681	ENSBTAG00000009282	ENSBTAG00000015771	ENSBTAG00000007698	ENSBTAG00000012259	ENSBTAG00000049882	ENSBTAG00000053424	ENSBTAG00000017986	ENSBTAG00000047326	ENSBTAG00000017271	ENSBTAG00000051975	ENSBTAG00000016913	ENSBTAG00000013915	ENSBTAG00000013907	ENSBTAG00000020261	ENSBTAG00000010334	ENSBTAG00000052955	ENSBTAG00000012558	ENSBTAG00000006561	ENSBTAG00000039035	ENSBTAG00000004498	ENSBTAG00000017244	ENSBTAG00000020567	ENSBTAG00000013495	ENSBTAG00000017873		ENSBTAG00000038794			ENSBTAG00000044006	ENSBTAG00000038990		ENSBTAG00000001081	ENSBTAG00000016883		ENSBTAG00000014668
ENSBTAG00000021535	ENSBTAG00000006671	ENSBTAG00000018413	ENSBTAG00000010270	ENSBTAG00000007825	ENSBTAG00000008505	ENSBTAG00000049297	ENSBTAG00000038938	ENSBTAG00000055266	ENSBTAG00000021978	ENSBTAG00000021696	ENSBTAG00000001043	ENSBTAG00000015717	ENSBTAG00000039540	ENSBTAG00000021609	ENSBTAG00000005728	ENSBTAG00000048857	ENSBTAG00000034075	ENSBTAG00000014069	ENSBTAG00000038737	ENSBTAG00000000278	ENSBTAG00000012124	ENSBTAG00000014804	ENSBTAG00000013046	ENSBTAG00000019565		ENSBTAG00000018202			ENSBTAG00000019700	ENSBTAG00000016621		ENSBTAG00000015865	ENSBTAG00000007639		ENSBTAG00000009282
ENSBTAG00000008518	ENSBTAG00000039556	ENSBTAG00000008353	ENSBTAG00000040215	ENSBTAG00000014399	ENSBTAG00000045939	ENSBTAG00000009186	ENSBTAG00000018125	ENSBTAG00000005434	ENSBTAG00000049851	ENSBTAG00000022917	ENSBTAG00000021272	ENSBTAG00000009996	ENSBTAG00000050618	ENSBTAG00000048887	ENSBTAG00000011573	ENSBTAG00000043260	ENSBTAG00000011241	ENSBTAG00000044774	ENSBTAG00000010128	ENSBTAG00000021835	ENSBTAG00000005905	ENSBTAG00000011998	ENSBTAG00000002918	ENSBTAG00000044032		ENSBTAG00000013412			ENSBTAG00000002795	ENSBTAG00000030175		ENSBTAG00000017363	ENSBTAG00000051250		ENSBTAG00000018812
ENSBTAG00000016000	ENSBTAG00000012263	ENSBTAG00000008493	ENSBTAG00000055034	ENSBTAG00000018993	ENSBTAG00000024773	ENSBTAG00000046409	ENSBTAG00000052918	ENSBTAG00000049956	ENSBTAG00000038233	ENSBTAG00000050989	ENSBTAG00000045824	ENSBTAG00000024539	ENSBTAG00000011275	ENSBTAG00000012729	ENSBTAG00000012848	ENSBTAG00000045841	ENSBTAG00000040477	ENSBTAG00000029989	ENSBTAG00000048470	ENSBTAG00000014162	ENSBTAG00000013941	ENSBTAG00000007110	ENSBTAG00000001698	ENSBTAG00000007659					ENSBTAG00000003291	ENSBTAG00000035286		ENSBTAG00000049091	ENSBTAG00000020125		ENSBTAG00000009526
ENSBTAG00000016095	ENSBTAG00000049571	ENSBTAG00000017564	ENSBTAG00000012289	ENSBTAG00000046533	ENSBTAG00000011671	ENSBTAG00000048740	ENSBTAG00000052849	ENSBTAG00000024058	ENSBTAG00000016217	ENSBTAG00000015830	ENSBTAG00000030517	ENSBTAG00000042607	ENSBTAG00000048720	ENSBTAG00000048508	ENSBTAG00000001927	ENSBTAG00000053111	ENSBTAG00000032782	ENSBTAG00000007718	ENSBTAG00000015919	ENSBTAG00000053911	ENSBTAG00000017147	ENSBTAG00000051755	ENSBTAG00000006743	ENSBTAG00000017063					ENSBTAG00000050846	ENSBTAG00000002798		ENSBTAG00000006769	ENSBTAG00000002356		ENSBTAG00000016199
ENSBTAG00000007623	ENSBTAG00000003600	ENSBTAG00000001223	ENSBTAG00000020600	ENSBTAG00000000099	ENSBTAG00000037634	ENSBTAG00000010328	ENSBTAG00000024272	ENSBTAG00000039803	ENSBTAG00000048516	ENSBTAG00000008293	ENSBTAG00000053661	ENSBTAG00000042986	ENSBTAG00000022449	ENSBTAG00000025898	ENSBTAG00000034385	ENSBTAG00000011178	ENSBTAG00000014127	ENSBTAG00000044766	ENSBTAG00000012460	ENSBTAG00000011733	ENSBTAG00000011531	ENSBTAG00000007075	ENSBTAG00000001657	ENSBTAG00000007554					ENSBTAG00000002808	ENSBTAG00000021798		ENSBTAG00000024275	ENSBTAG00000008967		ENSBTAG00000024095
ENSBTAG00000047914	ENSBTAG00000007830	ENSBTAG00000044659	ENSBTAG00000049482	ENSBTAG00000014526	ENSBTAG00000052787	ENSBTAG00000031453	ENSBTAG00000014143	ENSBTAG00000002416	ENSBTAG00000000892	ENSBTAG00000053112	ENSBTAG00000027412	ENSBTAG00000010610	ENSBTAG00000048567	ENSBTAG00000021393	ENSBTAG00000006233	ENSBTAG00000003280	ENSBTAG00000011624	ENSBTAG00000050297	ENSBTAG00000006355	ENSBTAG00000011624	ENSBTAG00000017770	ENSBTAG00000013900	ENSBTAG00000000736	ENSBTAG00000051082					ENSBTAG00000007512	ENSBTAG00000025191		ENSBTAG00000018238	ENSBTAG00000014877		ENSBTAG00000019708
ENSBTAG00000021920	ENSBTAG00000053542	ENSBTAG00000018604	ENSBTAG00000002394	ENSBTAG00000018905	ENSBTAG00000007449	ENSBTAG00000002919	ENSBTAG00000002623	ENSBTAG00000010328	ENSBTAG00000000240	ENSBTAG00000021957	ENSBTAG00000006128	ENSBTAG00000044375	ENSBTAG00000014530	ENSBTAG00000009182	ENSBTAG00000006156	ENSBTAG00000003396	ENSBTAG00000049914	ENSBTAG00000009353	ENSBTAG00000006121	ENSBTAG00000007348	ENSBTAG00000012242	ENSBTAG00000013109	ENSBTAG00000021875	ENSBTAG00000011748					ENSBTAG00000023947	ENSBTAG00000007387		ENSBTAG00000012622	ENSBTAG00000039573		ENSBTAG00000013421
ENSBTAG00000010987	ENSBTAG00000030589	ENSBTAG00000021289	ENSBTAG00000005614	ENSBTAG00000011516	ENSBTAG00000042923	ENSBTAG00000011467	ENSBTAG00000017056	ENSBTAG00000052370	ENSBTAG00000019437	ENSBTAG00000039688	ENSBTAG00000004150	ENSBTAG00000015825	ENSBTAG00000051622	ENSBTAG00000053930	ENSBTAG00000052690	ENSBTAG00000017005	ENSBTAG00000045824	ENSBTAG00000015875	ENSBTAG00000003069	ENSBTAG00000040253	ENSBTAG00000020116	ENSBTAG00000006612	ENSBTAG00000002081	ENSBTAG00000001368					ENSBTAG00000001035	ENSBTAG00000020839		ENSBTAG00000018420	ENSBTAG00000018313		ENSBTAG00000010756
ENSBTAG00000009949	ENSBTAG00000020147	ENSBTAG00000016937	ENSBTAG00000039954	ENSBTAG00000020791	ENSBTAG00000048397	ENSBTAG00000034918	ENSBTAG00000008140	ENSBTAG00000048802	ENSBTAG00000045588	ENSBTAG00000005433	ENSBTAG00000003172	ENSBTAG00000007975	ENSBTAG00000013027	ENSBTAG00000008783	ENSBTAG00000007971	ENSBTAG00000048560	ENSBTAG00000052989	ENSBTAG00000004587	ENSBTAG00000047206	ENSBTAG00000018016	ENSBTAG00000012702	ENSBTAG00000016092	ENSBTAG00000014551	ENSBTAG00000016140					ENSBTAG00000015978	ENSBTAG00000007863		ENSBTAG00000002863	ENSBTAG00000008401		ENSBTAG00000011256
ENSBTAG00000018768	ENSBTAG00000000305	ENSBTAG00000013782	ENSBTAG00000002233	ENSBTAG00000012082	ENSBTAG00000042388	ENSBTAG00000018125	ENSBTAG00000001100	ENSBTAG00000010361	ENSBTAG00000050172	ENSBTAG00000019617	ENSBTAG00000049122	ENSBTAG00000015715	ENSBTAG00000000782	ENSBTAG00000052494	ENSBTAG00000052025	ENSBTAG00000012590	ENSBTAG00000010874	ENSBTAG00000008411	ENSBTAG00000017500	ENSBTAG00000018669	ENSBTAG00000019054	ENSBTAG00000012335	ENSBTAG00000008573	ENSBTAG00000046580					ENSBTAG00000011975	ENSBTAG00000005676		ENSBTAG00000007433	ENSBTAG00000008923		ENSBTAG00000019220
ENSBTAG00000015230	ENSBTAG00000000080	ENSBTAG00000003521	ENSBTAG00000006138	ENSBTAG00000002283	ENSBTAG00000048959	ENSBTAG00000037799	ENSBTAG00000046392	ENSBTAG00000006975	ENSBTAG00000005063	ENSBTAG00000050503	ENSBTAG00000007689	ENSBTAG00000018808	ENSBTAG00000003489	ENSBTAG00000006432	ENSBTAG00000002604	ENSBTAG00000049995	ENSBTAG00000014915	ENSBTAG00000002488	ENSBTAG00000039329	ENSBTAG00000049375	ENSBTAG00000016744	ENSBTAG00000016527	ENSBTAG00000009664	ENSBTAG00000002242					ENSBTAG00000019852	ENSBTAG00000001987		ENSBTAG00000054306	ENSBTAG00000021518		ENSBTAG00000011643
ENSBTAG00000002201	ENSBTAG00000002037	ENSBTAG00000007666	ENSBTAG00000053007	ENSBTAG00000000199	ENSBTAG00000052862	ENSBTAG00000001401	ENSBTAG00000050296	ENSBTAG00000005828	ENSBTAG00000017233	ENSBTAG00000020223	ENSBTAG00000047036	ENSBTAG00000003977	ENSBTAG00000022886	ENSBTAG00000018245	ENSBTAG00000011467	ENSBTAG00000024928	ENSBTAG00000050877	ENSBTAG00000012475	ENSBTAG00000051909	ENSBTAG00000000707	ENSBTAG00000013391	ENSBTAG00000046328	ENSBTAG00000010998	ENSBTAG00000000111					ENSBTAG00000008232	ENSBTAG00000017380		ENSBTAG00000003651	ENSBTAG00000010826		ENSBTAG00000017063
ENSBTAG00000007117	ENSBTAG00000002296	ENSBTAG00000021097	ENSBTAG00000019854	ENSBTAG00000015376	ENSBTAG00000051600	ENSBTAG00000002252	ENSBTAG00000016662	ENSBTAG00000043862	ENSBTAG00000008142	ENSBTAG00000050253	ENSBTAG00000010273	ENSBTAG00000008895	ENSBTAG00000050584	ENSBTAG00000049568	ENSBTAG00000021739	ENSBTAG00000054738	ENSBTAG00000008817	ENSBTAG00000054207	ENSBTAG00000031750	ENSBTAG00000018235	ENSBTAG00000005397	ENSBTAG00000007329	ENSBTAG00000051704	ENSBTAG00000016282					ENSBTAG00000002487	ENSBTAG00000007234		ENSBTAG00000003097	ENSBTAG00000010786		ENSBTAG00000039695
ENSBTAG00000004948	ENSBTAG00000019967	ENSBTAG00000011667	ENSBTAG00000007220	ENSBTAG00000034225	ENSBTAG00000053766	ENSBTAG00000021408	ENSBTAG00000017390	ENSBTAG00000038233	ENSBTAG00000054953	ENSBTAG00000038486	ENSBTAG00000048672	ENSBTAG00000025809	ENSBTAG00000052836	ENSBTAG00000048392	ENSBTAG00000048634	ENSBTAG00000001322	ENSBTAG00000042284	ENSBTAG00000011624	ENSBTAG00000005085	ENSBTAG00000015751	ENSBTAG00000010566	ENSBTAG00000006955	ENSBTAG00000008300	ENSBTAG00000012335					ENSBTAG00000001349	ENSBTAG00000016580		ENSBTAG00000015519	ENSBTAG00000005198		ENSBTAG00000004409
ENSBTAG00000009024	ENSBTAG00000015865	ENSBTAG00000044169	ENSBTAG00000010478	ENSBTAG00000014376	ENSBTAG00000047225	ENSBTAG00000011784	ENSBTAG00000009739	ENSBTAG00000021751	ENSBTAG00000048740	ENSBTAG00000006688	ENSBTAG00000015618	ENSBTAG00000023106	ENSBTAG00000008871	ENSBTAG00000049478	ENSBTAG00000045901	ENSBTAG00000021270	ENSBTAG00000051768	ENSBTAG00000002194	ENSBTAG00000015818	ENSBTAG00000050535	ENSBTAG00000001657	ENSBTAG00000054678	ENSBTAG00000016185	ENSBTAG00000020062					ENSBTAG00000019075	ENSBTAG00000020538		ENSBTAG00000030932	ENSBTAG00000003152		ENSBTAG00000006071
ENSBTAG00000019062	ENSBTAG00000017277	ENSBTAG00000017451	ENSBTAG00000036099	ENSBTAG00000019611	ENSBTAG00000018125	ENSBTAG00000054522	ENSBTAG00000001325	ENSBTAG00000010565	ENSBTAG00000040504	ENSBTAG00000053187	ENSBTAG00000032301	ENSBTAG00000006610	ENSBTAG00000054636	ENSBTAG00000006036	ENSBTAG00000017714	ENSBTAG00000053662	ENSBTAG00000053356	ENSBTAG00000002331	ENSBTAG00000053806	ENSBTAG00000014237	ENSBTAG00000044019	ENSBTAG00000019386	ENSBTAG00000008862	ENSBTAG00000032369					ENSBTAG00000011146	ENSBTAG00000020801		ENSBTAG00000015891	ENSBTAG00000051704		ENSBTAG00000013132
ENSBTAG00000010464	ENSBTAG00000002920	ENSBTAG00000054188	ENSBTAG00000015392	ENSBTAG00000010576	ENSBTAG00000001100	ENSBTAG00000021978	ENSBTAG00000021978	ENSBTAG00000038138	ENSBTAG00000014921	ENSBTAG00000002447	ENSBTAG00000007851	ENSBTAG00000004594	ENSBTAG00000000581	ENSBTAG00000015961	ENSBTAG00000043250	ENSBTAG00000011851	ENSBTAG00000026812	ENSBTAG00000007799	ENSBTAG00000045795	ENSBTAG00000025258	ENSBTAG00000016823	ENSBTAG00000011563	ENSBTAG00000004165	ENSBTAG00000007962					ENSBTAG00000009693	ENSBTAG00000000644		ENSBTAG00000030170	ENSBTAG00000046956		ENSBTAG00000016076
ENSBTAG00000017366	ENSBTAG00000052632	ENSBTAG00000045857	ENSBTAG00000025413	ENSBTAG00000008416	ENSBTAG00000006552	ENSBTAG00000008471	ENSBTAG00000037811	ENSBTAG00000050043	ENSBTAG00000003743	ENSBTAG00000042115	ENSBTAG00000020286	ENSBTAG00000047658	ENSBTAG00000053860	ENSBTAG00000048946	ENSBTAG00000015349	ENSBTAG00000009206	ENSBTAG00000003088	ENSBTAG00000019002	ENSBTAG00000003531	ENSBTAG00000011992	ENSBTAG00000015386	ENSBTAG00000012208	ENSBTAG00000014991	ENSBTAG00000020958					ENSBTAG00000009576	ENSBTAG00000004997		ENSBTAG00000011204	ENSBTAG00000015986		ENSBTAG00000016140
ENSBTAG00000000813	ENSBTAG00000013187	ENSBTAG00000001481	ENSBTAG00000015792	ENSBTAG00000025340	ENSBTAG00000053571	ENSBTAG00000007516	ENSBTAG00000007904	ENSBTAG00000053578	ENSBTAG00000052606	ENSBTAG00000046900	ENSBTAG00000021393	ENSBTAG00000008138	ENSBTAG00000045567	ENSBTAG00000030667	ENSBTAG00000013766	ENSBTAG00000003607	ENSBTAG00000021916	ENSBTAG00000048264	ENSBTAG00000014051	ENSBTAG00000040398	ENSBTAG00000034360	ENSBTAG00000001996	ENSBTAG00000008406	ENSBTAG00000006974					ENSBTAG00000000286	ENSBTAG00000021378		ENSBTAG00000016990	ENSBTAG00000007369		ENSBTAG00000010998
ENSBTAG00000015614	ENSBTAG00000017775	ENSBTAG00000048790	ENSBTAG00000019869	ENSBTAG00000038335	ENSBTAG00000010362	ENSBTAG00000018397	ENSBTAG00000008471	ENSBTAG00000007103	ENSBTAG00000014762	ENSBTAG00000034555	ENSBTAG00000027279	ENSBTAG00000017719	ENSBTAG00000018345	ENSBTAG00000018940	ENSBTAG00000013319	ENSBTAG00000031701	ENSBTAG00000019585	ENSBTAG00000040543	ENSBTAG00000048029	ENSBTAG00000053571	ENSBTAG00000002356	ENSBTAG00000002069	ENSBTAG00000018986	ENSBTAG00000016462					ENSBTAG00000020541	ENSBTAG00000000578		ENSBTAG00000009822	ENSBTAG00000044015		ENSBTAG00000012980
ENSBTAG00000008938	ENSBTAG00000050904	ENSBTAG00000005629	ENSBTAG00000017542	ENSBTAG00000004135	ENSBTAG00000017698	ENSBTAG00000000310	ENSBTAG00000051780	ENSBTAG00000024632	ENSBTAG00000036102	ENSBTAG00000011666	ENSBTAG00000048887	ENSBTAG00000022120	ENSBTAG00000032650	ENSBTAG00000007689	ENSBTAG00000010123	ENSBTAG00000011655	ENSBTAG00000048701	ENSBTAG00000006551	ENSBTAG00000021924	ENSBTAG00000050786	ENSBTAG00000001788	ENSBTAG00000004484	ENSBTAG00000011770	ENSBTAG00000003067					ENSBTAG00000016827	ENSBTAG00000007910		ENSBTAG00000002728	ENSBTAG00000007166		ENSBTAG00000045510
ENSBTAG00000033153	ENSBTAG00000008024	ENSBTAG00000004639	ENSBTAG00000014371	ENSBTAG00000023736	ENSBTAG00000039141	ENSBTAG00000047596	ENSBTAG00000011784	ENSBTAG00000016662	ENSBTAG00000016169	ENSBTAG00000011624	ENSBTAG00000020267	ENSBTAG00000048754	ENSBTAG00000013422	ENSBTAG00000042733	ENSBTAG00000050808	ENSBTAG00000013537	ENSBTAG00000052813	ENSBTAG00000008088	ENSBTAG00000034075	ENSBTAG00000038495	ENSBTAG00000016174	ENSBTAG00000007881	ENSBTAG00000019614	ENSBTAG00000001698					ENSBTAG00000010191	ENSBTAG00000017278		ENSBTAG00000017366	ENSBTAG00000023885		ENSBTAG00000038691
ENSBTAG00000020060	ENSBTAG00000004553	ENSBTAG00000006200	ENSBTAG00000005868	ENSBTAG00000011088	ENSBTAG00000039524	ENSBTAG00000010361	ENSBTAG00000024773	ENSBTAG00000054004	ENSBTAG00000053071	ENSBTAG00000020892	ENSBTAG00000010673	ENSBTAG00000020676	ENSBTAG00000047256	ENSBTAG00000006688		ENSBTAG00000020956	ENSBTAG00000046928	ENSBTAG00000010047	ENSBTAG00000016171	ENSBTAG00000017716	ENSBTAG00000031214	ENSBTAG00000023885	ENSBTAG00000000435	ENSBTAG00000019386					ENSBTAG00000002922	ENSBTAG00000006957		ENSBTAG00000014668	ENSBTAG00000002370		ENSBTAG00000002586
ENSBTAG00000014099	ENSBTAG00000017549	ENSBTAG00000019682	ENSBTAG00000010227	ENSBTAG00000009175	ENSBTAG00000008471	ENSBTAG00000024272	ENSBTAG00000052085	ENSBTAG00000019332	ENSBTAG00000000504	ENSBTAG00000017350	ENSBTAG00000021658	ENSBTAG00000013596	ENSBTAG00000021313	ENSBTAG00000053836		ENSBTAG00000002937	ENSBTAG00000033748	ENSBTAG00000018016	ENSBTAG00000054818	ENSBTAG00000049026	ENSBTAG00000014249	ENSBTAG00000008021	ENSBTAG00000005190	ENSBTAG00000021452					ENSBTAG00000001749	ENSBTAG00000019160		ENSBTAG00000004997	ENSBTAG00000008925		ENSBTAG00000005743
ENSBTAG00000011473	ENSBTAG00000034269	ENSBTAG00000016505	ENSBTAG00000013556	ENSBTAG00000015796	ENSBTAG00000054479	ENSBTAG00000039524	ENSBTAG00000037634	ENSBTAG00000051600	ENSBTAG00000014683	ENSBTAG00000053646	ENSBTAG00000045695	ENSBTAG00000012929	ENSBTAG00000011941	ENSBTAG00000015681		ENSBTAG00000043638	ENSBTAG00000001570	ENSBTAG00000033690	ENSBTAG00000011992	ENSBTAG00000050389	ENSBTAG00000032369	ENSBTAG00000018834	ENSBTAG00000014249	ENSBTAG00000006359					ENSBTAG00000017225	ENSBTAG00000016883		ENSBTAG00000009282			ENSBTAG00000053804
ENSBTAG00000012761	ENSBTAG00000005792	ENSBTAG00000000224	ENSBTAG00000035323	ENSBTAG00000020653	ENSBTAG00000017670	ENSBTAG00000014053	ENSBTAG00000002392	ENSBTAG00000030921	ENSBTAG00000005609	ENSBTAG00000008493	ENSBTAG00000013071	ENSBTAG00000051882	ENSBTAG00000014508	ENSBTAG00000007763		ENSBTAG00000016667	ENSBTAG00000037768	ENSBTAG00000003110	ENSBTAG00000049914	ENSBTAG00000050742	ENSBTAG00000014101	ENSBTAG00000006638	ENSBTAG00000014502	ENSBTAG00000007863					ENSBTAG00000001821	ENSBTAG00000007639		ENSBTAG00000018812			ENSBTAG00000017779
ENSBTAG00000010590	ENSBTAG00000002980	ENSBTAG00000012389	ENSBTAG00000023416	ENSBTAG00000007884	ENSBTAG00000007470	ENSBTAG00000002416	ENSBTAG00000053649	ENSBTAG00000015596	ENSBTAG00000004386	ENSBTAG00000003163	ENSBTAG00000043165	ENSBTAG00000008197	ENSBTAG00000054834	ENSBTAG00000034555		ENSBTAG00000051738	ENSBTAG00000006807	ENSBTAG00000006194	ENSBTAG00000050521	ENSBTAG00000002938	ENSBTAG00000026836	ENSBTAG00000044015	ENSBTAG00000014433	ENSBTAG00000002844					ENSBTAG00000002279	ENSBTAG00000051250		ENSBTAG00000009526			ENSBTAG00000016481
ENSBTAG00000019975	ENSBTAG00000010181	ENSBTAG00000002341	ENSBTAG00000002474	ENSBTAG00000004155	ENSBTAG00000047596	ENSBTAG00000037634	ENSBTAG00000034918	ENSBTAG00000030259	ENSBTAG00000011321	ENSBTAG00000050153	ENSBTAG00000026527	ENSBTAG00000008198	ENSBTAG00000050232	ENSBTAG00000021210		ENSBTAG00000006592	ENSBTAG00000021811	ENSBTAG00000008705	ENSBTAG00000052839	ENSBTAG00000013848	ENSBTAG00000007884	ENSBTAG00000002069	ENSBTAG00000011611	ENSBTAG00000023551					ENSBTAG00000003116	ENSBTAG00000020125		ENSBTAG00000016199			ENSBTAG00000038794
ENSBTAG00000015806	ENSBTAG00000021965	ENSBTAG00000010279	ENSBTAG00000004374	ENSBTAG00000020126	ENSBTAG00000009132	ENSBTAG00000009768	ENSBTAG00000032051	ENSBTAG00000004386	ENSBTAG00000020538	ENSBTAG00000015690	ENSBTAG00000051068	ENSBTAG00000015373	ENSBTAG00000054754	ENSBTAG00000013960		ENSBTAG00000011601	ENSBTAG00000015113	ENSBTAG00000045795	ENSBTAG00000014251	ENSBTAG00000010880	ENSBTAG00000052086	ENSBTAG00000001476	ENSBTAG00000008883	ENSBTAG00000016828					ENSBTAG00000031441	ENSBTAG00000002356		ENSBTAG00000024095			ENSBTAG00000006960
ENSBTAG00000031242	ENSBTAG00000009928	ENSBTAG00000009163	ENSBTAG00000007700	ENSBTAG00000030453	ENSBTAG00000019332	ENSBTAG00000038233	ENSBTAG00000047225	ENSBTAG00000053766	ENSBTAG00000053649	ENSBTAG00000052290	ENSBTAG00000017793	ENSBTAG00000055067	ENSBTAG00000049371	ENSBTAG00000005461		ENSBTAG00000012406	ENSBTAG00000017886	ENSBTAG00000010273	ENSBTAG00000004499	ENSBTAG00000014882	ENSBTAG00000012683		ENSBTAG00000004679	ENSBTAG00000012622					ENSBTAG00000021262	ENSBTAG00000008967		ENSBTAG00000019708
ENSBTAG00000018022	ENSBTAG00000007387	ENSBTAG00000000236	ENSBTAG00000030335	ENSBTAG00000004751	ENSBTAG00000038625	ENSBTAG00000014523	ENSBTAG00000050417	ENSBTAG00000047596	ENSBTAG00000038844	ENSBTAG00000015178	ENSBTAG00000011680	ENSBTAG00000003278	ENSBTAG00000054362	ENSBTAG00000038878		ENSBTAG00000014885	ENSBTAG00000000910	ENSBTAG00000051284	ENSBTAG00000054394		ENSBTAG00000008003		ENSBTAG00000011531	ENSBTAG00000013856					ENSBTAG00000009996	ENSBTAG00000014877		ENSBTAG00000013421
ENSBTAG00000001396	ENSBTAG00000003323	ENSBTAG00000036009	ENSBTAG00000050242	ENSBTAG00000001854	ENSBTAG00000030921	ENSBTAG00000000667	ENSBTAG00000007450	ENSBTAG00000017313	ENSBTAG00000046862	ENSBTAG00000017273	ENSBTAG00000044175	ENSBTAG00000023891	ENSBTAG00000048619	ENSBTAG00000050989		ENSBTAG00000032427	ENSBTAG00000011131	ENSBTAG00000012348	ENSBTAG00000040040		ENSBTAG00000014468		ENSBTAG00000019680	ENSBTAG00000006510					ENSBTAG00000001956	ENSBTAG00000039573		ENSBTAG00000010756
ENSBTAG00000005197	ENSBTAG00000005210	ENSBTAG00000002522	ENSBTAG00000014161	ENSBTAG00000019289	ENSBTAG00000051043	ENSBTAG00000019577	ENSBTAG00000030921	ENSBTAG00000039524	ENSBTAG00000006615	ENSBTAG00000045795	ENSBTAG00000015632	ENSBTAG00000051828	ENSBTAG00000002661	ENSBTAG00000054146		ENSBTAG00000006043	ENSBTAG00000008272	ENSBTAG00000017877	ENSBTAG00000046587		ENSBTAG00000006769		ENSBTAG00000007881	ENSBTAG00000046503					ENSBTAG00000001083	ENSBTAG00000018313		ENSBTAG00000011256
ENSBTAG00000008378	ENSBTAG00000021691	ENSBTAG00000014918	ENSBTAG00000048125	ENSBTAG00000019001	ENSBTAG00000002252	ENSBTAG00000052558	ENSBTAG00000052012	ENSBTAG00000045939	ENSBTAG00000038536	ENSBTAG00000014738	ENSBTAG00000045808	ENSBTAG00000052690	ENSBTAG00000050691	ENSBTAG00000004150		ENSBTAG00000013734	ENSBTAG00000010371	ENSBTAG00000015163	ENSBTAG00000005372		ENSBTAG00000016709		ENSBTAG00000054678	ENSBTAG00000011343					ENSBTAG00000014722	ENSBTAG00000008401		ENSBTAG00000019220
ENSBTAG00000006108	ENSBTAG00000002464	ENSBTAG00000014087	ENSBTAG00000003555	ENSBTAG00000001517	ENSBTAG00000054268	ENSBTAG00000024632	ENSBTAG00000011467	ENSBTAG00000007916	ENSBTAG00000009091	ENSBTAG00000000422	ENSBTAG00000031107	ENSBTAG00000034368	ENSBTAG00000001346	ENSBTAG00000017124		ENSBTAG00000037964	ENSBTAG00000002194	ENSBTAG00000050403	ENSBTAG00000037799		ENSBTAG00000019847		ENSBTAG00000050602	ENSBTAG00000008401					ENSBTAG00000015230	ENSBTAG00000008923		ENSBTAG00000011643
ENSBTAG00000005458	ENSBTAG00000014861	ENSBTAG00000001161	ENSBTAG00000007436	ENSBTAG00000000359	ENSBTAG00000017056	ENSBTAG00000005434	ENSBTAG00000053766	ENSBTAG00000007517	ENSBTAG00000001143	ENSBTAG00000007827	ENSBTAG00000014821	ENSBTAG00000002972	ENSBTAG00000007668	ENSBTAG00000047036		ENSBTAG00000023374	ENSBTAG00000006561	ENSBTAG00000000095	ENSBTAG00000004386		ENSBTAG00000025848		ENSBTAG00000019386	ENSBTAG00000000874					ENSBTAG00000012552	ENSBTAG00000021518		ENSBTAG00000017063
ENSBTAG00000049437	ENSBTAG00000011902	ENSBTAG00000007206	ENSBTAG00000012095	ENSBTAG00000010976	ENSBTAG00000000095	ENSBTAG00000038154	ENSBTAG00000048634	ENSBTAG00000003297	ENSBTAG00000050602	ENSBTAG00000054665	ENSBTAG00000000770	ENSBTAG00000050075	ENSBTAG00000037187	ENSBTAG00000012599		ENSBTAG00000046597	ENSBTAG00000054394	ENSBTAG00000048591	ENSBTAG00000044091		ENSBTAG00000019987		ENSBTAG00000003366	ENSBTAG00000001086					ENSBTAG00000039453	ENSBTAG00000010826		ENSBTAG00000039695
ENSBTAG00000010775	ENSBTAG00000022622	ENSBTAG00000001895	ENSBTAG00000016873	ENSBTAG00000013524	ENSBTAG00000031231	ENSBTAG00000053144	ENSBTAG00000039524	ENSBTAG00000053424	ENSBTAG00000049422	ENSBTAG00000002488	ENSBTAG00000054630	ENSBTAG00000011337	ENSBTAG00000050080	ENSBTAG00000030521		ENSBTAG00000003986	ENSBTAG00000029956	ENSBTAG00000002942	ENSBTAG00000040103		ENSBTAG00000001139		ENSBTAG00000002069	ENSBTAG00000000831					ENSBTAG00000017994	ENSBTAG00000010786		ENSBTAG00000004409
ENSBTAG00000014734	ENSBTAG00000017727	ENSBTAG00000009181	ENSBTAG00000051540	ENSBTAG00000015625	ENSBTAG00000007773	ENSBTAG00000038938	ENSBTAG00000001308	ENSBTAG00000053782	ENSBTAG00000005251	ENSBTAG00000012558	ENSBTAG00000022580	ENSBTAG00000002928	ENSBTAG00000019049	ENSBTAG00000049314		ENSBTAG00000002451	ENSBTAG00000018703	ENSBTAG00000053911	ENSBTAG00000020745		ENSBTAG00000012216		ENSBTAG00000031752	ENSBTAG00000017830					ENSBTAG00000017781	ENSBTAG00000005198		ENSBTAG00000006071
ENSBTAG00000013095	ENSBTAG00000004017	ENSBTAG00000003557	ENSBTAG00000018743	ENSBTAG00000014960	ENSBTAG00000012192	ENSBTAG00000006859	ENSBTAG00000004347	ENSBTAG00000037811	ENSBTAG00000008021	ENSBTAG00000015304	ENSBTAG00000050742	ENSBTAG00000053707	ENSBTAG00000053947	ENSBTAG00000020196		ENSBTAG00000019146	ENSBTAG00000021144	ENSBTAG00000014357	ENSBTAG00000015596		ENSBTAG00000010304		ENSBTAG00000044015	ENSBTAG00000005397					ENSBTAG00000014881	ENSBTAG00000003152		ENSBTAG00000013132
ENSBTAG00000000920	ENSBTAG00000020551	ENSBTAG00000033580	ENSBTAG00000016845	ENSBTAG00000012332	ENSBTAG00000013766	ENSBTAG00000044071	ENSBTAG00000007773	ENSBTAG00000002919	ENSBTAG00000003387	ENSBTAG00000025760	ENSBTAG00000051333	ENSBTAG00000014149	ENSBTAG00000033122	ENSBTAG00000004660		ENSBTAG00000003944	ENSBTAG00000008483	ENSBTAG00000025130	ENSBTAG00000026812		ENSBTAG00000020772		ENSBTAG00000008021	ENSBTAG00000002019					ENSBTAG00000012646	ENSBTAG00000051704		ENSBTAG00000016076
ENSBTAG00000000737	ENSBTAG00000033679	ENSBTAG00000010253	ENSBTAG00000018152	ENSBTAG00000009565	ENSBTAG00000002555	ENSBTAG00000030921	ENSBTAG00000010361	ENSBTAG00000032808	ENSBTAG00000006078	ENSBTAG00000042536	ENSBTAG00000017716	ENSBTAG00000008271	ENSBTAG00000037449	ENSBTAG00000009705		ENSBTAG00000012676	ENSBTAG00000010742	ENSBTAG00000016060	ENSBTAG00000009277		ENSBTAG00000012058		ENSBTAG00000001368	ENSBTAG00000016336					ENSBTAG00000018437	ENSBTAG00000046956		ENSBTAG00000016140
ENSBTAG00000020781	ENSBTAG00000018647	ENSBTAG00000012156	ENSBTAG00000051218	ENSBTAG00000051685	ENSBTAG00000016116	ENSBTAG00000001325	ENSBTAG00000019977	ENSBTAG00000046805	ENSBTAG00000024632	ENSBTAG00000035572	ENSBTAG00000011307	ENSBTAG00000020087	ENSBTAG00000021133	ENSBTAG00000017866		ENSBTAG00000012621	ENSBTAG00000018016	ENSBTAG00000003074	ENSBTAG00000020676		ENSBTAG00000016469		ENSBTAG00000001996	ENSBTAG00000051004					ENSBTAG00000009345	ENSBTAG00000015986		ENSBTAG00000010998
ENSBTAG00000002939	ENSBTAG00000004852	ENSBTAG00000008271	ENSBTAG00000008863	ENSBTAG00000035158	ENSBTAG00000053443	ENSBTAG00000019293	ENSBTAG00000017271	ENSBTAG00000007470	ENSBTAG00000019979	ENSBTAG00000020984	ENSBTAG00000015387	ENSBTAG00000021835	ENSBTAG00000052609	ENSBTAG00000017504		ENSBTAG00000043553	ENSBTAG00000015818	ENSBTAG00000003845	ENSBTAG00000021978		ENSBTAG00000013813		ENSBTAG00000012208	ENSBTAG00000011334					ENSBTAG00000007970	ENSBTAG00000050252		ENSBTAG00000012980
ENSBTAG00000012197	ENSBTAG00000030499	ENSBTAG00000025212	ENSBTAG00000019388	ENSBTAG00000024539	ENSBTAG00000009515	ENSBTAG00000045010	ENSBTAG00000009768	ENSBTAG00000036102	ENSBTAG00000025005	ENSBTAG00000025458	ENSBTAG00000050371	ENSBTAG00000051481	ENSBTAG00000052258	ENSBTAG00000004588		ENSBTAG00000015830	ENSBTAG00000048029	ENSBTAG00000044859	ENSBTAG00000012409		ENSBTAG00000007881		ENSBTAG00000005743	ENSBTAG00000000504					ENSBTAG00000048062	ENSBTAG00000007369		ENSBTAG00000045510
ENSBTAG00000009346	ENSBTAG00000000369	ENSBTAG00000002573	ENSBTAG00000018975	ENSBTAG00000038107	ENSBTAG00000021739	ENSBTAG00000051600	ENSBTAG00000024058	ENSBTAG00000001308	ENSBTAG00000019577	ENSBTAG00000015751	ENSBTAG00000045767	ENSBTAG00000007955	ENSBTAG00000010174	ENSBTAG00000015981		ENSBTAG00000001173	ENSBTAG00000000128	ENSBTAG00000037686	ENSBTAG00000049068		ENSBTAG00000008021		ENSBTAG00000031688	ENSBTAG00000011127					ENSBTAG00000007783	ENSBTAG00000007881		ENSBTAG00000038691
ENSBTAG00000018742	ENSBTAG00000007675	ENSBTAG00000030801	ENSBTAG00000005091	ENSBTAG00000000748	ENSBTAG00000053424	ENSBTAG00000047287	ENSBTAG00000038233	ENSBTAG00000040244	ENSBTAG00000015596	ENSBTAG00000026812	ENSBTAG00000003027	ENSBTAG00000050544	ENSBTAG00000013015	ENSBTAG00000008951		ENSBTAG00000011816	ENSBTAG00000004475	ENSBTAG00000011982	ENSBTAG00000013334		ENSBTAG00000007863		ENSBTAG00000008399	ENSBTAG00000049411					ENSBTAG00000017999	ENSBTAG00000049271		ENSBTAG00000002586
ENSBTAG00000002473	ENSBTAG00000007981	ENSBTAG00000010096	ENSBTAG00000026527	ENSBTAG00000046406	ENSBTAG00000007286	ENSBTAG00000000095	ENSBTAG00000051600	ENSBTAG00000017056	ENSBTAG00000013900	ENSBTAG00000016523	ENSBTAG00000010820	ENSBTAG00000015449	ENSBTAG00000050477	ENSBTAG00000008401		ENSBTAG00000013090	ENSBTAG00000003791	ENSBTAG00000011007	ENSBTAG00000054682		ENSBTAG00000012208		ENSBTAG00000021091	ENSBTAG00000007234					ENSBTAG00000021857	ENSBTAG00000044015		ENSBTAG00000013393
ENSBTAG00000002823	ENSBTAG00000002328	ENSBTAG00000001539	ENSBTAG00000005712	ENSBTAG00000019026	ENSBTAG00000007881	ENSBTAG00000051931	ENSBTAG00000024632	ENSBTAG00000006851	ENSBTAG00000021588	ENSBTAG00000048946	ENSBTAG00000003749	ENSBTAG00000009294	ENSBTAG00000047325	ENSBTAG00000050058		ENSBTAG00000001112	ENSBTAG00000012475	ENSBTAG00000009132	ENSBTAG00000004342		ENSBTAG00000013393		ENSBTAG00000002069	ENSBTAG00000049855					ENSBTAG00000021024	ENSBTAG00000007166		ENSBTAG00000005743
ENSBTAG00000005728	ENSBTAG00000000406	ENSBTAG00000003163	ENSBTAG00000037526	ENSBTAG00000017023	ENSBTAG00000040257	ENSBTAG00000009132	ENSBTAG00000002919	ENSBTAG00000016061	ENSBTAG00000007450	ENSBTAG00000009461	ENSBTAG00000016320	ENSBTAG00000049640	ENSBTAG00000010123	ENSBTAG00000013596		ENSBTAG00000002702	ENSBTAG00000017956	ENSBTAG00000049333	ENSBTAG00000052955		ENSBTAG00000038794		ENSBTAG00000005146	ENSBTAG00000018101					ENSBTAG00000015761	ENSBTAG00000051479		ENSBTAG00000053804
ENSBTAG00000037413	ENSBTAG00000011815	ENSBTAG00000012982	ENSBTAG00000006925	ENSBTAG00000008783	ENSBTAG00000017271	ENSBTAG00000011563	ENSBTAG00000054945	ENSBTAG00000017901	ENSBTAG00000009177	ENSBTAG00000001008	ENSBTAG00000010622	ENSBTAG00000008223	ENSBTAG00000019168	ENSBTAG00000017950		ENSBTAG00000052600	ENSBTAG00000008895	ENSBTAG00000009513	ENSBTAG00000002765		ENSBTAG00000018202		ENSBTAG00000001476	ENSBTAG00000021188					ENSBTAG00000010624	ENSBTAG00000023885		ENSBTAG00000007863
ENSBTAG00000001233	ENSBTAG00000004832	ENSBTAG00000051942	ENSBTAG00000004777	ENSBTAG00000022292	ENSBTAG00000021978	ENSBTAG00000004547	ENSBTAG00000040244	ENSBTAG00000017670	ENSBTAG00000018422	ENSBTAG00000015361	ENSBTAG00000030749	ENSBTAG00000023731	ENSBTAG00000017540	ENSBTAG00000046742		ENSBTAG00000012219	ENSBTAG00000002765	ENSBTAG00000007732	ENSBTAG00000048857		ENSBTAG00000003366			ENSBTAG00000007513					ENSBTAG00000001586	ENSBTAG00000013393		ENSBTAG00000017779
ENSBTAG00000003546	ENSBTAG00000000140	ENSBTAG00000029914	ENSBTAG00000000713	ENSBTAG00000003702	ENSBTAG00000049851	ENSBTAG00000017866	ENSBTAG00000053118	ENSBTAG00000052393	ENSBTAG00000037702	ENSBTAG00000005261	ENSBTAG00000012071	ENSBTAG00000045625	ENSBTAG00000054619	ENSBTAG00000002385		ENSBTAG00000021654	ENSBTAG00000007554	ENSBTAG00000009987	ENSBTAG00000007352		ENSBTAG00000050602			ENSBTAG00000038333					ENSBTAG00000019838	ENSBTAG00000002370		ENSBTAG00000016481
ENSBTAG00000012112	ENSBTAG00000018317	ENSBTAG00000009915	ENSBTAG00000017869	ENSBTAG00000013806	ENSBTAG00000038233	ENSBTAG00000023398	ENSBTAG00000001852	ENSBTAG00000004988	ENSBTAG00000006836	ENSBTAG00000051351	ENSBTAG00000013469	ENSBTAG00000008951	ENSBTAG00000054930	ENSBTAG00000048655		ENSBTAG00000001002	ENSBTAG00000009277	ENSBTAG00000016043	ENSBTAG00000043260		ENSBTAG00000019386			ENSBTAG00000014318					ENSBTAG00000009251	ENSBTAG00000008925		ENSBTAG00000049271
ENSBTAG00000004552	ENSBTAG00000025848	ENSBTAG00000006786	ENSBTAG00000026309	ENSBTAG00000010993	ENSBTAG00000016217	ENSBTAG00000021795	ENSBTAG00000012451	ENSBTAG00000016357	ENSBTAG00000044419	ENSBTAG00000008363	ENSBTAG00000052132	ENSBTAG00000048701	ENSBTAG00000015364	ENSBTAG00000031544		ENSBTAG00000018248	ENSBTAG00000050772	ENSBTAG00000022114	ENSBTAG00000045841		ENSBTAG00000005743			ENSBTAG00000018108					ENSBTAG00000002326			ENSBTAG00000038794
ENSBTAG00000017395	ENSBTAG00000011263	ENSBTAG00000000448	ENSBTAG00000045832	ENSBTAG00000001241	ENSBTAG00000048516	ENSBTAG00000016149	ENSBTAG00000021326	ENSBTAG00000004292	ENSBTAG00000028421	ENSBTAG00000020105	ENSBTAG00000053767	ENSBTAG00000032902	ENSBTAG00000038058	ENSBTAG00000005162		ENSBTAG00000035572	ENSBTAG00000029848	ENSBTAG00000017150	ENSBTAG00000053111		ENSBTAG00000054678			ENSBTAG00000044006					ENSBTAG00000021395			ENSBTAG00000006960
ENSBTAG00000013213	ENSBTAG00000008747	ENSBTAG00000002863	ENSBTAG00000012676	ENSBTAG00000034963	ENSBTAG00000000892	ENSBTAG00000053071	ENSBTAG00000015596	ENSBTAG00000007449	ENSBTAG00000015779	ENSBTAG00000018016	ENSBTAG00000000033	ENSBTAG00000004222	ENSBTAG00000017823	ENSBTAG00000019246		ENSBTAG00000051341	ENSBTAG00000012409	ENSBTAG00000003325	ENSBTAG00000011178		ENSBTAG00000013412			ENSBTAG00000019700					ENSBTAG00000019187
ENSBTAG00000007507	ENSBTAG00000006021	ENSBTAG00000009861	ENSBTAG00000046597	ENSBTAG00000021131	ENSBTAG00000047022	ENSBTAG00000050808	ENSBTAG00000007470	ENSBTAG00000007450	ENSBTAG00000001852	ENSBTAG00000054842	ENSBTAG00000025597	ENSBTAG00000052586	ENSBTAG00000048656	ENSBTAG00000020143		ENSBTAG00000050846	ENSBTAG00000054580	ENSBTAG00000000009	ENSBTAG00000015618		ENSBTAG00000001476			ENSBTAG00000006638					ENSBTAG00000002411
ENSBTAG00000011103	ENSBTAG00000015856	ENSBTAG00000012019	ENSBTAG00000011204	ENSBTAG00000000223	ENSBTAG00000045310	ENSBTAG00000024773	ENSBTAG00000017670	ENSBTAG00000018366	ENSBTAG00000047287	ENSBTAG00000014251	ENSBTAG00000017969	ENSBTAG00000052839	ENSBTAG00000006408	ENSBTAG00000006138		ENSBTAG00000054586	ENSBTAG00000020582	ENSBTAG00000048526	ENSBTAG00000011337		ENSBTAG00000002069			ENSBTAG00000002795					ENSBTAG00000016471
ENSBTAG00000021392	ENSBTAG00000005844	ENSBTAG00000023731	ENSBTAG00000009958	ENSBTAG00000020745	ENSBTAG00000000240	ENSBTAG00000005702	ENSBTAG00000018497	ENSBTAG00000048959	ENSBTAG00000011518	ENSBTAG00000015040	ENSBTAG00000050112	ENSBTAG00000027768	ENSBTAG00000052174	ENSBTAG00000005091		ENSBTAG00000040361	ENSBTAG00000004662	ENSBTAG00000021316	ENSBTAG00000021177					ENSBTAG00000014804					ENSBTAG00000040215
ENSBTAG00000015602	ENSBTAG00000017943	ENSBTAG00000008331	ENSBTAG00000033010	ENSBTAG00000000169	ENSBTAG00000019437	ENSBTAG00000016061	ENSBTAG00000002786	ENSBTAG00000001997	ENSBTAG00000018994	ENSBTAG00000003088	ENSBTAG00000051218	ENSBTAG00000010881	ENSBTAG00000049555	ENSBTAG00000021696		ENSBTAG00000025928	ENSBTAG00000003741	ENSBTAG00000051972	ENSBTAG00000003280					ENSBTAG00000008406					ENSBTAG00000018847
ENSBTAG00000008541	ENSBTAG00000045785	ENSBTAG00000030529	ENSBTAG00000015183	ENSBTAG00000010179	ENSBTAG00000045588	ENSBTAG00000007881	ENSBTAG00000044514	ENSBTAG00000009314	ENSBTAG00000012038	ENSBTAG00000012729	ENSBTAG00000001605	ENSBTAG00000053194	ENSBTAG00000014051	ENSBTAG00000011981		ENSBTAG00000002928	ENSBTAG00000015351	ENSBTAG00000010085	ENSBTAG00000003396					ENSBTAG00000003291					ENSBTAG00000017765
ENSBTAG00000004895	ENSBTAG00000000414	ENSBTAG00000008342	ENSBTAG00000052132	ENSBTAG00000019187	ENSBTAG00000050172	ENSBTAG00000004386	ENSBTAG00000046409	ENSBTAG00000010874	ENSBTAG00000016661	ENSBTAG00000050729	ENSBTAG00000051985	ENSBTAG00000015439	ENSBTAG00000049589	ENSBTAG00000016045		ENSBTAG00000039069	ENSBTAG00000003666	ENSBTAG00000004498	ENSBTAG00000017005					ENSBTAG00000050846					ENSBTAG00000050155
ENSBTAG00000023073	ENSBTAG00000006618	ENSBTAG00000047338	ENSBTAG00000001464	ENSBTAG00000019625	ENSBTAG00000005063	ENSBTAG00000053649	ENSBTAG00000052577	ENSBTAG00000053663	ENSBTAG00000054241	ENSBTAG00000048830	ENSBTAG00000025258	ENSBTAG00000009260	ENSBTAG00000049223	ENSBTAG00000009867		ENSBTAG00000021516	ENSBTAG00000006121	ENSBTAG00000008545	ENSBTAG00000017599					ENSBTAG00000012683					ENSBTAG00000026893
ENSBTAG00000007617	ENSBTAG00000009715	ENSBTAG00000003679	ENSBTAG00000004098	ENSBTAG00000014455	ENSBTAG00000017233	ENSBTAG00000048478	ENSBTAG00000053071	ENSBTAG00000044183	ENSBTAG00000018523	ENSBTAG00000006155	ENSBTAG00000010990	ENSBTAG00000054736	ENSBTAG00000001382	ENSBTAG00000048432		ENSBTAG00000050075	ENSBTAG00000008250	ENSBTAG00000023731	ENSBTAG00000011131					ENSBTAG00000002808					ENSBTAG00000018851
ENSBTAG00000001894	ENSBTAG00000021183	ENSBTAG00000007031	ENSBTAG00000014964	ENSBTAG00000003345	ENSBTAG00000008142	ENSBTAG00000014250	ENSBTAG00000019577	ENSBTAG00000053443	ENSBTAG00000005702	ENSBTAG00000054994	ENSBTAG00000027386	ENSBTAG00000051992	ENSBTAG00000009704	ENSBTAG00000006686		ENSBTAG00000024751	ENSBTAG00000050643	ENSBTAG00000010793	ENSBTAG00000023787					ENSBTAG00000007512					ENSBTAG00000008330
ENSBTAG00000005754	ENSBTAG00000006071	ENSBTAG00000013909	ENSBTAG00000008124	ENSBTAG00000031287	ENSBTAG00000054953	ENSBTAG00000001852	ENSBTAG00000049422	ENSBTAG00000000240	ENSBTAG00000048725	ENSBTAG00000026753	ENSBTAG00000048750	ENSBTAG00000020859	ENSBTAG00000038337	ENSBTAG00000004305		ENSBTAG00000030932	ENSBTAG00000008596	ENSBTAG00000024493	ENSBTAG00000048560					ENSBTAG00000023947					ENSBTAG00000017082
ENSBTAG00000019757	ENSBTAG00000003174	ENSBTAG00000020630	ENSBTAG00000011345	ENSBTAG00000019596	ENSBTAG00000048740	ENSBTAG00000000552	ENSBTAG00000032265	ENSBTAG00000013051	ENSBTAG00000053050	ENSBTAG00000025183	ENSBTAG00000049524	ENSBTAG00000001322	ENSBTAG00000004063	ENSBTAG00000003990		ENSBTAG00000051042	ENSBTAG00000000626	ENSBTAG00000011209	ENSBTAG00000000414					ENSBTAG00000001035					ENSBTAG00000019368
ENSBTAG00000004420	ENSBTAG00000051082	ENSBTAG00000004787	ENSBTAG00000006142	ENSBTAG00000007107	ENSBTAG00000049761	ENSBTAG00000047225	ENSBTAG00000010565	ENSBTAG00000009515	ENSBTAG00000002271	ENSBTAG00000019870	ENSBTAG00000011584	ENSBTAG00000006572	ENSBTAG00000022161	ENSBTAG00000005055		ENSBTAG00000000170	ENSBTAG00000044600	ENSBTAG00000003353	ENSBTAG00000037768					ENSBTAG00000015978					ENSBTAG00000018639
ENSBTAG00000015044	ENSBTAG00000014697	ENSBTAG00000018622	ENSBTAG00000010365	ENSBTAG00000014520	ENSBTAG00000040504	ENSBTAG00000046333	ENSBTAG00000047596	ENSBTAG00000015366	ENSBTAG00000031214	ENSBTAG00000002702	ENSBTAG00000004570	ENSBTAG00000014606	ENSBTAG00000050423	ENSBTAG00000017678		ENSBTAG00000014224	ENSBTAG00000039197	ENSBTAG00000000224	ENSBTAG00000002669					ENSBTAG00000011975					ENSBTAG00000021008
ENSBTAG00000019386	ENSBTAG00000047613	ENSBTAG00000011795	ENSBTAG00000047254	ENSBTAG00000038055	ENSBTAG00000014921	ENSBTAG00000007449	ENSBTAG00000052944	ENSBTAG00000032884	ENSBTAG00000016656	ENSBTAG00000025659	ENSBTAG00000038865	ENSBTAG00000039355	ENSBTAG00000024497	ENSBTAG00000011953		ENSBTAG00000046900	ENSBTAG00000015549	ENSBTAG00000000706	ENSBTAG00000012590					ENSBTAG00000019852					ENSBTAG00000031363
ENSBTAG00000010673	ENSBTAG00000014007	ENSBTAG00000051168	ENSBTAG00000049965	ENSBTAG00000011445	ENSBTAG00000003743	ENSBTAG00000017670	ENSBTAG00000043961	ENSBTAG00000001852	ENSBTAG00000012451	ENSBTAG00000053391	ENSBTAG00000002751	ENSBTAG00000012043	ENSBTAG00000042433	ENSBTAG00000017462		ENSBTAG00000016424	ENSBTAG00000003152	ENSBTAG00000038600	ENSBTAG00000032538					ENSBTAG00000008232					ENSBTAG00000014966
ENSBTAG00000012380	ENSBTAG00000019511	ENSBTAG00000040006	ENSBTAG00000033423	ENSBTAG00000014358	ENSBTAG00000052606	ENSBTAG00000004770	ENSBTAG00000008142	ENSBTAG00000012695	ENSBTAG00000020166	ENSBTAG00000012681	ENSBTAG00000039820	ENSBTAG00000034871	ENSBTAG00000050532	ENSBTAG00000010350		ENSBTAG00000012343	ENSBTAG00000013577	ENSBTAG00000002281	ENSBTAG00000014132					ENSBTAG00000002487					ENSBTAG00000025358
ENSBTAG00000016763	ENSBTAG00000004333	ENSBTAG00000016728	ENSBTAG00000019302	ENSBTAG00000007648	ENSBTAG00000014762	ENSBTAG00000050623	ENSBTAG00000051072	ENSBTAG00000047416	ENSBTAG00000012107	ENSBTAG00000054818	ENSBTAG00000016478	ENSBTAG00000052315	ENSBTAG00000006823	ENSBTAG00000006526		ENSBTAG00000014529	ENSBTAG00000002192	ENSBTAG00000055167	ENSBTAG00000015351					ENSBTAG00000001349					ENSBTAG00000013215
ENSBTAG00000003851	ENSBTAG00000004221	ENSBTAG00000006978	ENSBTAG00000020992	ENSBTAG00000012857	ENSBTAG00000036102	ENSBTAG00000053766	ENSBTAG00000000240	ENSBTAG00000012296	ENSBTAG00000010928	ENSBTAG00000040103	ENSBTAG00000044417	ENSBTAG00000047316	ENSBTAG00000045578	ENSBTAG00000001050		ENSBTAG00000004679	ENSBTAG00000009852	ENSBTAG00000024406	ENSBTAG00000049995					ENSBTAG00000019075					ENSBTAG00000007964
ENSBTAG00000002691	ENSBTAG00000021687	ENSBTAG00000014799	ENSBTAG00000017711	ENSBTAG00000000184	ENSBTAG00000016169	ENSBTAG00000037768	ENSBTAG00000006078	ENSBTAG00000049948	ENSBTAG00000046750	ENSBTAG00000000886	ENSBTAG00000021904	ENSBTAG00000049214	ENSBTAG00000036744	ENSBTAG00000001509		ENSBTAG00000000434	ENSBTAG00000016194	ENSBTAG00000046648	ENSBTAG00000053391					ENSBTAG00000011146					ENSBTAG00000018722
ENSBTAG00000004896	ENSBTAG00000015432	ENSBTAG00000014027	ENSBTAG00000016242	ENSBTAG00000001037	ENSBTAG00000053071	ENSBTAG00000019798	ENSBTAG00000001143	ENSBTAG00000054574	ENSBTAG00000007921	ENSBTAG00000023976	ENSBTAG00000052375	ENSBTAG00000038549	ENSBTAG00000014315	ENSBTAG00000054057		ENSBTAG00000013507	ENSBTAG00000014831	ENSBTAG00000018669	ENSBTAG00000054537					ENSBTAG00000009693					ENSBTAG00000015764
ENSBTAG00000008683	ENSBTAG00000051675	ENSBTAG00000011413	ENSBTAG00000015272	ENSBTAG00000010085	ENSBTAG00000023718	ENSBTAG00000004305	ENSBTAG00000009206	ENSBTAG00000006894	ENSBTAG00000021326	ENSBTAG00000039504	ENSBTAG00000046279	ENSBTAG00000050974	ENSBTAG00000017194	ENSBTAG00000013133		ENSBTAG00000014760	ENSBTAG00000007514	ENSBTAG00000000911	ENSBTAG00000004221					ENSBTAG00000009576					ENSBTAG00000013421
ENSBTAG00000012176	ENSBTAG00000008744	ENSBTAG00000003002	ENSBTAG00000006606	ENSBTAG00000001693	ENSBTAG00000000504	ENSBTAG00000040244	ENSBTAG00000005848	ENSBTAG00000049487	ENSBTAG00000014707	ENSBTAG00000003833	ENSBTAG00000021328	ENSBTAG00000008687	ENSBTAG00000008380	ENSBTAG00000000245		ENSBTAG00000051090	ENSBTAG00000033367	ENSBTAG00000016239	ENSBTAG00000012007					ENSBTAG00000000286					ENSBTAG00000005661
ENSBTAG00000003495	ENSBTAG00000019342	ENSBTAG00000050297	ENSBTAG00000054695	ENSBTAG00000046671	ENSBTAG00000014683	ENSBTAG00000007470	ENSBTAG00000010069	ENSBTAG00000007881	ENSBTAG00000025219	ENSBTAG00000050409	ENSBTAG00000038275	ENSBTAG00000052396	ENSBTAG00000047919	ENSBTAG00000049377		ENSBTAG00000001068	ENSBTAG00000012039	ENSBTAG00000050742	ENSBTAG00000024928					ENSBTAG00000020541					ENSBTAG00000021416
ENSBTAG00000015781	ENSBTAG00000005664	ENSBTAG00000051972	ENSBTAG00000016320	ENSBTAG00000006679	ENSBTAG00000005609	ENSBTAG00000007450	ENSBTAG00000011321	ENSBTAG00000001740	ENSBTAG00000009206	ENSBTAG00000049394	ENSBTAG00000018432	ENSBTAG00000009599	ENSBTAG00000050461	ENSBTAG00000021809		ENSBTAG00000052395	ENSBTAG00000007718	ENSBTAG00000043963	ENSBTAG00000054738					ENSBTAG00000016827					ENSBTAG00000016037
ENSBTAG00000024240	ENSBTAG00000013631	ENSBTAG00000002431	ENSBTAG00000051768	ENSBTAG00000001602	ENSBTAG00000052794	ENSBTAG00000021842	ENSBTAG00000048835	ENSBTAG00000003313	ENSBTAG00000002786	ENSBTAG00000001745	ENSBTAG00000006730	ENSBTAG00000006357	ENSBTAG00000009017	ENSBTAG00000021048		ENSBTAG00000019782	ENSBTAG00000005372	ENSBTAG00000049375	ENSBTAG00000050772					ENSBTAG00000010191					ENSBTAG00000018898
ENSBTAG00000010658	ENSBTAG00000014841	ENSBTAG00000017283	ENSBTAG00000012142	ENSBTAG00000006526	ENSBTAG00000027081	ENSBTAG00000025005	ENSBTAG00000007449	ENSBTAG00000046096	ENSBTAG00000001920	ENSBTAG00000020636	ENSBTAG00000014975	ENSBTAG00000002180	ENSBTAG00000042305	ENSBTAG00000016906		ENSBTAG00000016131	ENSBTAG00000019716	ENSBTAG00000013167	ENSBTAG00000001322					ENSBTAG00000002922					ENSBTAG00000046684
ENSBTAG00000014304	ENSBTAG00000005756	ENSBTAG00000044192	ENSBTAG00000002095	ENSBTAG00000015022	ENSBTAG00000016284	ENSBTAG00000008142	ENSBTAG00000038154	ENSBTAG00000010852	ENSBTAG00000017363	ENSBTAG00000047101	ENSBTAG00000013163	ENSBTAG00000043250	ENSBTAG00000009455	ENSBTAG00000009565		ENSBTAG00000020907	ENSBTAG00000017069	ENSBTAG00000043468	ENSBTAG00000011936					ENSBTAG00000001749					ENSBTAG00000004720
ENSBTAG00000006790	ENSBTAG00000024715	ENSBTAG00000016334	ENSBTAG00000040399	ENSBTAG00000035226	ENSBTAG00000004386	ENSBTAG00000002340	ENSBTAG00000046662	ENSBTAG00000050786	ENSBTAG00000030913	ENSBTAG00000046177	ENSBTAG00000015644	ENSBTAG00000002169	ENSBTAG00000037812	ENSBTAG00000050524		ENSBTAG00000007783	ENSBTAG00000014960	ENSBTAG00000001058	ENSBTAG00000021144					ENSBTAG00000017225					ENSBTAG00000045625
ENSBTAG00000005015	ENSBTAG00000004840	ENSBTAG00000027722	ENSBTAG00000048159	ENSBTAG00000052094	ENSBTAG00000011321	ENSBTAG00000001492	ENSBTAG00000002779	ENSBTAG00000049882	ENSBTAG00000038045	ENSBTAG00000031309	ENSBTAG00000017411	ENSBTAG00000040226	ENSBTAG00000047206	ENSBTAG00000046264		ENSBTAG00000000804	ENSBTAG00000020261	ENSBTAG00000029994	ENSBTAG00000019617					ENSBTAG00000001821					ENSBTAG00000003876
ENSBTAG00000022598	ENSBTAG00000009698	ENSBTAG00000052988	ENSBTAG00000020174	ENSBTAG00000053317	ENSBTAG00000020538	ENSBTAG00000011936	ENSBTAG00000049851	ENSBTAG00000011003	ENSBTAG00000051396	ENSBTAG00000013306	ENSBTAG00000001052	ENSBTAG00000048400	ENSBTAG00000002085	ENSBTAG00000053620		ENSBTAG00000004997	ENSBTAG00000004587	ENSBTAG00000011338	ENSBTAG00000021270					ENSBTAG00000002279					ENSBTAG00000018859
ENSBTAG00000015486	ENSBTAG00000038190	ENSBTAG00000000139	ENSBTAG00000014689	ENSBTAG00000004413	ENSBTAG00000006232	ENSBTAG00000027868	ENSBTAG00000031214	ENSBTAG00000027074	ENSBTAG00000011146	ENSBTAG00000047904	ENSBTAG00000030876	ENSBTAG00000019028	ENSBTAG00000051896	ENSBTAG00000000020		ENSBTAG00000052532	ENSBTAG00000021609	ENSBTAG00000002181	ENSBTAG00000053205					ENSBTAG00000003116					ENSBTAG00000007581
ENSBTAG00000005314	ENSBTAG00000033298	ENSBTAG00000019814	ENSBTAG00000005501	ENSBTAG00000005666	ENSBTAG00000053649	ENSBTAG00000048802	ENSBTAG00000012692	ENSBTAG00000006902	ENSBTAG00000012737	ENSBTAG00000005477	ENSBTAG00000005141	ENSBTAG00000016754	ENSBTAG00000032844	ENSBTAG00000010999		ENSBTAG00000038735	ENSBTAG00000011936	ENSBTAG00000026278	ENSBTAG00000053662					ENSBTAG00000031441					ENSBTAG00000003990
ENSBTAG00000006492	ENSBTAG00000011709	ENSBTAG00000012417	ENSBTAG00000016299	ENSBTAG00000042868	ENSBTAG00000038844	ENSBTAG00000030504	ENSBTAG00000038844	ENSBTAG00000014523	ENSBTAG00000011563	ENSBTAG00000053486	ENSBTAG00000055059	ENSBTAG00000054141	ENSBTAG00000010128	ENSBTAG00000009828		ENSBTAG00000009983	ENSBTAG00000009430	ENSBTAG00000018948	ENSBTAG00000011851					ENSBTAG00000021262					ENSBTAG00000014522
ENSBTAG00000011729	ENSBTAG00000046357	ENSBTAG00000018581	ENSBTAG00000054218	ENSBTAG00000047731	ENSBTAG00000053542	ENSBTAG00000036102	ENSBTAG00000006789	ENSBTAG00000009132	ENSBTAG00000017824	ENSBTAG00000052981	ENSBTAG00000029980	ENSBTAG00000055172	ENSBTAG00000051951	ENSBTAG00000008900		ENSBTAG00000008650	ENSBTAG00000048887	ENSBTAG00000013476	ENSBTAG00000000128					ENSBTAG00000009996					ENSBTAG00000014270
ENSBTAG00000004378	ENSBTAG00000021677	ENSBTAG00000010337	ENSBTAG00000016246	ENSBTAG00000005622	ENSBTAG00000046862	ENSBTAG00000017056	ENSBTAG00000004386	ENSBTAG00000020494	ENSBTAG00000000436	ENSBTAG00000050311	ENSBTAG00000008097	ENSBTAG00000010151	ENSBTAG00000011741	ENSBTAG00000014698		ENSBTAG00000002444	ENSBTAG00000021957	ENSBTAG00000045789	ENSBTAG00000006804					ENSBTAG00000001956					ENSBTAG00000018374
ENSBTAG00000007149	ENSBTAG00000051225	ENSBTAG00000017318	ENSBTAG00000054682	ENSBTAG00000012988	ENSBTAG00000020649	ENSBTAG00000001143	ENSBTAG00000021588	ENSBTAG00000027524	ENSBTAG00000014628	ENSBTAG00000053853	ENSBTAG00000050504	ENSBTAG00000005343	ENSBTAG00000008707	ENSBTAG00000050313		ENSBTAG00000032996	ENSBTAG00000046409	ENSBTAG00000012656	ENSBTAG00000015197					ENSBTAG00000001083					ENSBTAG00000020308
ENSBTAG00000045885	ENSBTAG00000027444	ENSBTAG00000009752	ENSBTAG00000048487	ENSBTAG00000043581	ENSBTAG00000048478	ENSBTAG00000014683	ENSBTAG00000017659	ENSBTAG00000001143	ENSBTAG00000047367	ENSBTAG00000004824	ENSBTAG00000050775	ENSBTAG00000036395	ENSBTAG00000003955	ENSBTAG00000055257		ENSBTAG00000011680	ENSBTAG00000005164	ENSBTAG00000014547	ENSBTAG00000021811					ENSBTAG00000014722					ENSBTAG00000047874
ENSBTAG00000044032	ENSBTAG00000002287	ENSBTAG00000021393	ENSBTAG00000002395	ENSBTAG00000024657	ENSBTAG00000006615	ENSBTAG00000048771	ENSBTAG00000046373	ENSBTAG00000050878	ENSBTAG00000015718	ENSBTAG00000013131	ENSBTAG00000055183	ENSBTAG00000020341	ENSBTAG00000030920	ENSBTAG00000019177		ENSBTAG00000001243	ENSBTAG00000019617	ENSBTAG00000050535	ENSBTAG00000044600					ENSBTAG00000015230					ENSBTAG00000017061
ENSBTAG00000004380	ENSBTAG00000014644	ENSBTAG00000014831	ENSBTAG00000016007	ENSBTAG00000004641	ENSBTAG00000038536	ENSBTAG00000002471	ENSBTAG00000002739	ENSBTAG00000053071	ENSBTAG00000019054	ENSBTAG00000030322	ENSBTAG00000019772	ENSBTAG00000003370	ENSBTAG00000012604	ENSBTAG00000004413		ENSBTAG00000009383	ENSBTAG00000017112	ENSBTAG00000003387	ENSBTAG00000009206					ENSBTAG00000012552					ENSBTAG00000006005
ENSBTAG00000048899	ENSBTAG00000014779	ENSBTAG00000011421	ENSBTAG00000015942	ENSBTAG00000006126	ENSBTAG00000009091	ENSBTAG00000049851	ENSBTAG00000040504	ENSBTAG00000055239	ENSBTAG00000032265	ENSBTAG00000052983	ENSBTAG00000051674	ENSBTAG00000050180	ENSBTAG00000014930	ENSBTAG00000012681		ENSBTAG00000046193	ENSBTAG00000012140	ENSBTAG00000008700	ENSBTAG00000017273					ENSBTAG00000039453					ENSBTAG00000009667
ENSBTAG00000012041	ENSBTAG00000017051	ENSBTAG00000012999	ENSBTAG00000016629	ENSBTAG00000005309	ENSBTAG00000001143	ENSBTAG00000005378	ENSBTAG00000017039	ENSBTAG00000002252	ENSBTAG00000000842	ENSBTAG00000004885	ENSBTAG00000017145	ENSBTAG00000008571	ENSBTAG00000048841	ENSBTAG00000019406		ENSBTAG00000007102	ENSBTAG00000002669	ENSBTAG00000052291	ENSBTAG00000003607					ENSBTAG00000017994					ENSBTAG00000017321
ENSBTAG00000048906	ENSBTAG00000008285	ENSBTAG00000014355	ENSBTAG00000008309	ENSBTAG00000047856	ENSBTAG00000050602	ENSBTAG00000032265	ENSBTAG00000045588	ENSBTAG00000021009	ENSBTAG00000014705	ENSBTAG00000049784	ENSBTAG00000003234	ENSBTAG00000008095	ENSBTAG00000044708	ENSBTAG00000025597		ENSBTAG00000017133	ENSBTAG00000012729	ENSBTAG00000048854	ENSBTAG00000031701					ENSBTAG00000017781					ENSBTAG00000007187
ENSBTAG00000015154	ENSBTAG00000001332	ENSBTAG00000046152	ENSBTAG00000016711	ENSBTAG00000013395	ENSBTAG00000049422	ENSBTAG00000001026	ENSBTAG00000014921	ENSBTAG00000001516	ENSBTAG00000008732	ENSBTAG00000033481	ENSBTAG00000054705	ENSBTAG00000054415	ENSBTAG00000048867	ENSBTAG00000017456		ENSBTAG00000049152	ENSBTAG00000048508	ENSBTAG00000005431	ENSBTAG00000018016					ENSBTAG00000014881					ENSBTAG00000010698
ENSBTAG00000020938	ENSBTAG00000017582	ENSBTAG00000007559	ENSBTAG00000039529	ENSBTAG00000001509	ENSBTAG00000021176	ENSBTAG00000051768	ENSBTAG00000016169	ENSBTAG00000009206	ENSBTAG00000000957	ENSBTAG00000006599	ENSBTAG00000046803	ENSBTAG00000031135	ENSBTAG00000004224	ENSBTAG00000004848		ENSBTAG00000000660	ENSBTAG00000025898	ENSBTAG00000017564	ENSBTAG00000054580					ENSBTAG00000012646					ENSBTAG00000009632
ENSBTAG00000021372	ENSBTAG00000024928	ENSBTAG00000002917	ENSBTAG00000018954	ENSBTAG00000012787	ENSBTAG00000000494	ENSBTAG00000044474	ENSBTAG00000017233	ENSBTAG00000018397	ENSBTAG00000047680	ENSBTAG00000022775	ENSBTAG00000018367	ENSBTAG00000047110	ENSBTAG00000048851	ENSBTAG00000013368		ENSBTAG00000010774	ENSBTAG00000013081	ENSBTAG00000025101	ENSBTAG00000043732					ENSBTAG00000010693					ENSBTAG00000019495
ENSBTAG00000021250	ENSBTAG00000020988	ENSBTAG00000003087	ENSBTAG00000034598	ENSBTAG00000015817	ENSBTAG00000005251	ENSBTAG00000028421	ENSBTAG00000011530	ENSBTAG00000017233	ENSBTAG00000046503	ENSBTAG00000030502	ENSBTAG00000046466	ENSBTAG00000044409	ENSBTAG00000048723	ENSBTAG00000053928		ENSBTAG00000009035	ENSBTAG00000021393	ENSBTAG00000019070	ENSBTAG00000013848					ENSBTAG00000018437					ENSBTAG00000019069
ENSBTAG00000001600	ENSBTAG00000048903	ENSBTAG00000013784	ENSBTAG00000008089	ENSBTAG00000016298	ENSBTAG00000008021	ENSBTAG00000016613	ENSBTAG00000016061	ENSBTAG00000004560	ENSBTAG00000007077		ENSBTAG00000004658	ENSBTAG00000003367	ENSBTAG00000045940	ENSBTAG00000011600		ENSBTAG00000021181	ENSBTAG00000010880	ENSBTAG00000053369	ENSBTAG00000052934					ENSBTAG00000009345					ENSBTAG00000018852
ENSBTAG00000006411	ENSBTAG00000003712	ENSBTAG00000010606	ENSBTAG00000013650	ENSBTAG00000006037	ENSBTAG00000003387	ENSBTAG00000019979	ENSBTAG00000049569	ENSBTAG00000003840	ENSBTAG00000022489		ENSBTAG00000017073	ENSBTAG00000018833	ENSBTAG00000055184	ENSBTAG00000014762		ENSBTAG00000050335	ENSBTAG00000054072	ENSBTAG00000018235	ENSBTAG00000015113					ENSBTAG00000007970					ENSBTAG00000001189
ENSBTAG00000049341	ENSBTAG00000007746	ENSBTAG00000010350	ENSBTAG00000007743	ENSBTAG00000030521	ENSBTAG00000006078	ENSBTAG00000015596	ENSBTAG00000003033	ENSBTAG00000045929	ENSBTAG00000021452		ENSBTAG00000053509		ENSBTAG00000004822	ENSBTAG00000015026		ENSBTAG00000015551	ENSBTAG00000025903	ENSBTAG00000007431	ENSBTAG00000053356					ENSBTAG00000023744					ENSBTAG00000021791
ENSBTAG00000015038	ENSBTAG00000014885	ENSBTAG00000048649	ENSBTAG00000053469	ENSBTAG00000043959	ENSBTAG00000024632	ENSBTAG00000002765	ENSBTAG00000003743	ENSBTAG00000047287	ENSBTAG00000016830				ENSBTAG00000045099	ENSBTAG00000018474		ENSBTAG00000004943	ENSBTAG00000004221	ENSBTAG00000047431	ENSBTAG00000011655					ENSBTAG00000048062					ENSBTAG00000053804
ENSBTAG00000047807	ENSBTAG00000004789	ENSBTAG00000026716	ENSBTAG00000001821	ENSBTAG00000018663	ENSBTAG00000010069	ENSBTAG00000010420	ENSBTAG00000019437	ENSBTAG00000031214	ENSBTAG00000016387				ENSBTAG00000016644	ENSBTAG00000039426		ENSBTAG00000007196	ENSBTAG00000047902	ENSBTAG00000002804	ENSBTAG00000033748					ENSBTAG00000007783					ENSBTAG00000011482
ENSBTAG00000014974	ENSBTAG00000011024	ENSBTAG00000018806	ENSBTAG00000021416	ENSBTAG00000008120	ENSBTAG00000019979	ENSBTAG00000031214	ENSBTAG00000018422	ENSBTAG00000053481	ENSBTAG00000022227				ENSBTAG00000021508	ENSBTAG00000017104		ENSBTAG00000031669	ENSBTAG00000008411	ENSBTAG00000038495	ENSBTAG00000019506					ENSBTAG00000017999					ENSBTAG00000054342
ENSBTAG00000045822	ENSBTAG00000005592	ENSBTAG00000013357	ENSBTAG00000003949	ENSBTAG00000017932	ENSBTAG00000001642	ENSBTAG00000037702	ENSBTAG00000012192	ENSBTAG00000049582	ENSBTAG00000011112				ENSBTAG00000011804	ENSBTAG00000007651		ENSBTAG00000025071	ENSBTAG00000039035	ENSBTAG00000044192	ENSBTAG00000021957					ENSBTAG00000021857					ENSBTAG00000017907
ENSBTAG00000020780	ENSBTAG00000016069	ENSBTAG00000001160	ENSBTAG00000003876	ENSBTAG00000045548	ENSBTAG00000046409	ENSBTAG00000007773	ENSBTAG00000020538	ENSBTAG00000016647	ENSBTAG00000021874				ENSBTAG00000000185	ENSBTAG00000000504		ENSBTAG00000008181	ENSBTAG00000009182	ENSBTAG00000017716	ENSBTAG00000012374					ENSBTAG00000011396					ENSBTAG00000038045
ENSBTAG00000000098	ENSBTAG00000049619	ENSBTAG00000055134	ENSBTAG00000008130	ENSBTAG00000046542	ENSBTAG00000025005	ENSBTAG00000011671	ENSBTAG00000001292	ENSBTAG00000032265	ENSBTAG00000006751				ENSBTAG00000008868	ENSBTAG00000023947		ENSBTAG00000011880	ENSBTAG00000048470	ENSBTAG00000007348	ENSBTAG00000017112					ENSBTAG00000021024					ENSBTAG00000010106
ENSBTAG00000015509	ENSBTAG00000012943	ENSBTAG00000004640	ENSBTAG00000048571	ENSBTAG00000044526	ENSBTAG00000009558	ENSBTAG00000014229	ENSBTAG00000016217	ENSBTAG00000013907	ENSBTAG00000009948				ENSBTAG00000027900	ENSBTAG00000047807		ENSBTAG00000024387	ENSBTAG00000053930	ENSBTAG00000031231	ENSBTAG00000005585					ENSBTAG00000015761					ENSBTAG00000053433
ENSBTAG00000003604	ENSBTAG00000024595	ENSBTAG00000003757	ENSBTAG00000017602	ENSBTAG00000002370	ENSBTAG00000019577	ENSBTAG00000005728	ENSBTAG00000001642	ENSBTAG00000002596	ENSBTAG00000003366				ENSBTAG00000010024	ENSBTAG00000039425		ENSBTAG00000003971	ENSBTAG00000008783	ENSBTAG00000052904	ENSBTAG00000005615					ENSBTAG00000010624					ENSBTAG00000019933
ENSBTAG00000053223	ENSBTAG00000016373	ENSBTAG00000038617	ENSBTAG00000005028	ENSBTAG00000006423	ENSBTAG00000015596	ENSBTAG00000007379	ENSBTAG00000054302	ENSBTAG00000039540	ENSBTAG00000031701				ENSBTAG00000053932	ENSBTAG00000012838		ENSBTAG00000039462	ENSBTAG00000021177	ENSBTAG00000010555	ENSBTAG00000013537					ENSBTAG00000003949					ENSBTAG00000007510
ENSBTAG00000001475	ENSBTAG00000010455	ENSBTAG00000007008	ENSBTAG00000005031	ENSBTAG00000048263	ENSBTAG00000013900	ENSBTAG00000012192	ENSBTAG00000050602	ENSBTAG00000050618	ENSBTAG00000009933				ENSBTAG00000008428	ENSBTAG00000016169		ENSBTAG00000049089	ENSBTAG00000052494	ENSBTAG00000005741	ENSBTAG00000020956					ENSBTAG00000001586					ENSBTAG00000052744
ENSBTAG00000021859	ENSBTAG00000013724	ENSBTAG00000006501	ENSBTAG00000021501	ENSBTAG00000014030	ENSBTAG00000021422	ENSBTAG00000007517	ENSBTAG00000010362	ENSBTAG00000009739	ENSBTAG00000002605				ENSBTAG00000020201	ENSBTAG00000010082		ENSBTAG00000005754	ENSBTAG00000006432	ENSBTAG00000018453	ENSBTAG00000002937					ENSBTAG00000019838					ENSBTAG00000048353
ENSBTAG00000018709	ENSBTAG00000047801	ENSBTAG00000011528	ENSBTAG00000053991	ENSBTAG00000004856	ENSBTAG00000010797	ENSBTAG00000000128	ENSBTAG00000054405	ENSBTAG00000011275	ENSBTAG00000034349				ENSBTAG00000043271	ENSBTAG00000053007		ENSBTAG00000019554	ENSBTAG00000026813	ENSBTAG00000013148	ENSBTAG00000043638					ENSBTAG00000009251					ENSBTAG00000012112
ENSBTAG00000037778	ENSBTAG00000022777	ENSBTAG00000006957	ENSBTAG00000018689	ENSBTAG00000014325	ENSBTAG00000021588	ENSBTAG00000016116	ENSBTAG00000033441	ENSBTAG00000038910	ENSBTAG00000003835				ENSBTAG00000019553	ENSBTAG00000052132		ENSBTAG00000044855	ENSBTAG00000021245	ENSBTAG00000010622	ENSBTAG00000018703					ENSBTAG00000002326					ENSBTAG00000012537
ENSBTAG00000047972	ENSBTAG00000055077	ENSBTAG00000004849	ENSBTAG00000011788	ENSBTAG00000009879	ENSBTAG00000008545	ENSBTAG00000020261	ENSBTAG00000054953	ENSBTAG00000048720	ENSBTAG00000008866				ENSBTAG00000014602	ENSBTAG00000049228		ENSBTAG00000019278	ENSBTAG00000018245	ENSBTAG00000020661	ENSBTAG00000040477					ENSBTAG00000021395					ENSBTAG00000004851
ENSBTAG00000005934	ENSBTAG00000003109	ENSBTAG00000008401	ENSBTAG00000020180	ENSBTAG00000009191	ENSBTAG00000007450	ENSBTAG00000051396	ENSBTAG00000008216	ENSBTAG00000022449	ENSBTAG00000015752				ENSBTAG00000007554	ENSBTAG00000021813		ENSBTAG00000026748	ENSBTAG00000021924	ENSBTAG00000019791	ENSBTAG00000016667					ENSBTAG00000019187					ENSBTAG00000053511
ENSBTAG00000016572	ENSBTAG00000020994	ENSBTAG00000049685	ENSBTAG00000007063	ENSBTAG00000039571	ENSBTAG00000009177	ENSBTAG00000003743	ENSBTAG00000006232	ENSBTAG00000048567	ENSBTAG00000007519				ENSBTAG00000008384	ENSBTAG00000001455		ENSBTAG00000052727	ENSBTAG00000010273	ENSBTAG00000000898	ENSBTAG00000051738					ENSBTAG00000002411					ENSBTAG00000006821
ENSBTAG00000030393	ENSBTAG00000046192	ENSBTAG00000032660	ENSBTAG00000017744	ENSBTAG00000018639	ENSBTAG00000050414	ENSBTAG00000002605	ENSBTAG00000027081	ENSBTAG00000014530	ENSBTAG00000037527				ENSBTAG00000019340	ENSBTAG00000007149		ENSBTAG00000006404	ENSBTAG00000049568	ENSBTAG00000002894	ENSBTAG00000020792					ENSBTAG00000016471					ENSBTAG00000005458
ENSBTAG00000001476	ENSBTAG00000007384	ENSBTAG00000039316	ENSBTAG00000019081	ENSBTAG00000014324	ENSBTAG00000010334	ENSBTAG00000025219	ENSBTAG00000002824	ENSBTAG00000048771	ENSBTAG00000011511				ENSBTAG00000001871	ENSBTAG00000012757		ENSBTAG00000005456	ENSBTAG00000006194	ENSBTAG00000010821	ENSBTAG00000006592					ENSBTAG00000040215					ENSBTAG00000051845
ENSBTAG00000038215	ENSBTAG00000023607	ENSBTAG00000013249	ENSBTAG00000049028	ENSBTAG00000009962	ENSBTAG00000000278	ENSBTAG00000019437	ENSBTAG00000014683	ENSBTAG00000051622	ENSBTAG00000000806				ENSBTAG00000002138	ENSBTAG00000046391		ENSBTAG00000027562	ENSBTAG00000017500	ENSBTAG00000004787	ENSBTAG00000011624					ENSBTAG00000018847
ENSBTAG00000018924	ENSBTAG00000010387	ENSBTAG00000009982	ENSBTAG00000006973	ENSBTAG00000015059	ENSBTAG00000018422	ENSBTAG00000054695	ENSBTAG00000006615	ENSBTAG00000013027	ENSBTAG00000008909				ENSBTAG00000032899	ENSBTAG00000050602		ENSBTAG00000052722	ENSBTAG00000048392	ENSBTAG00000013863	ENSBTAG00000012558					ENSBTAG00000017765
ENSBTAG00000011121	ENSBTAG00000006209	ENSBTAG00000021726	ENSBTAG00000009490	ENSBTAG00000012605	ENSBTAG00000037702	ENSBTAG00000012737	ENSBTAG00000006494	ENSBTAG00000000782	ENSBTAG00000002779				ENSBTAG00000029854	ENSBTAG00000001785		ENSBTAG00000045375	ENSBTAG00000003326	ENSBTAG00000020965	ENSBTAG00000011601					ENSBTAG00000050155
ENSBTAG00000011997	ENSBTAG00000012753	ENSBTAG00000020546	ENSBTAG00000005145	ENSBTAG00000034192	ENSBTAG00000006836	ENSBTAG00000031468	ENSBTAG00000000892	ENSBTAG00000003489	ENSBTAG00000016726				ENSBTAG00000050312	ENSBTAG00000050377		ENSBTAG00000017339	ENSBTAG00000049478	ENSBTAG00000001675	ENSBTAG00000054820					ENSBTAG00000040006
ENSBTAG00000005533	ENSBTAG00000008948	ENSBTAG00000051958	ENSBTAG00000017622	ENSBTAG00000019853	ENSBTAG00000000715	ENSBTAG00000005609	ENSBTAG00000007881	ENSBTAG00000022886	ENSBTAG00000001042				ENSBTAG00000014517	ENSBTAG00000002326		ENSBTAG00000004645	ENSBTAG00000006036	ENSBTAG00000046555	ENSBTAG00000010742					ENSBTAG00000026893
ENSBTAG00000001780	ENSBTAG00000024549	ENSBTAG00000000697	ENSBTAG00000052247	ENSBTAG00000021587	ENSBTAG00000044419	ENSBTAG00000021215	ENSBTAG00000005063	ENSBTAG00000001100	ENSBTAG00000008703				ENSBTAG00000019448	ENSBTAG00000030162		ENSBTAG00000020227	ENSBTAG00000015961	ENSBTAG00000040460	ENSBTAG00000012406					ENSBTAG00000018851
ENSBTAG00000050790	ENSBTAG00000050846	ENSBTAG00000003602	ENSBTAG00000017401	ENSBTAG00000006663	ENSBTAG00000028421	ENSBTAG00000021739	ENSBTAG00000002224	ENSBTAG00000050584	ENSBTAG00000038103				ENSBTAG00000001009	ENSBTAG00000001788		ENSBTAG00000049318	ENSBTAG00000048946	ENSBTAG00000009214	ENSBTAG00000000745					ENSBTAG00000008330
ENSBTAG00000023472	ENSBTAG00000015988	ENSBTAG00000032518	ENSBTAG00000017678	ENSBTAG00000012305	ENSBTAG00000015779	ENSBTAG00000015919	ENSBTAG00000011095	ENSBTAG00000052836	ENSBTAG00000037465				ENSBTAG00000025462	ENSBTAG00000020253		ENSBTAG00000019743	ENSBTAG00000030667	ENSBTAG00000050172	ENSBTAG00000013577					ENSBTAG00000017082
ENSBTAG00000038306	ENSBTAG00000021762	ENSBTAG00000000040	ENSBTAG00000008096	ENSBTAG00000023933	ENSBTAG00000001852	ENSBTAG00000011321	ENSBTAG00000008866	ENSBTAG00000008871	ENSBTAG00000023064				ENSBTAG00000047538	ENSBTAG00000011321		ENSBTAG00000014326	ENSBTAG00000018940	ENSBTAG00000049026	ENSBTAG00000005164					ENSBTAG00000019368
ENSBTAG00000019164	ENSBTAG00000007702	ENSBTAG00000005244	ENSBTAG00000051743	ENSBTAG00000004041	ENSBTAG00000047287	ENSBTAG00000049337	ENSBTAG00000002252	ENSBTAG00000053144	ENSBTAG00000017375				ENSBTAG00000013929	ENSBTAG00000006366		ENSBTAG00000050824	ENSBTAG00000007689	ENSBTAG00000018724	ENSBTAG00000014885					ENSBTAG00000018639
ENSBTAG00000025434	ENSBTAG00000020853	ENSBTAG00000051759	ENSBTAG00000039442	ENSBTAG00000018201	ENSBTAG00000016723	ENSBTAG00000020538	ENSBTAG00000025005	ENSBTAG00000008142	ENSBTAG00000012216				ENSBTAG00000044478	ENSBTAG00000008507		ENSBTAG00000004085	ENSBTAG00000042733	ENSBTAG00000034192	ENSBTAG00000032427					ENSBTAG00000021008
ENSBTAG00000011639	ENSBTAG00000020961	ENSBTAG00000003268	ENSBTAG00000009835	ENSBTAG00000000603	ENSBTAG00000011518	ENSBTAG00000012406	ENSBTAG00000010543	ENSBTAG00000054636	ENSBTAG00000015778				ENSBTAG00000054995	ENSBTAG00000013364		ENSBTAG00000048672	ENSBTAG00000006688	ENSBTAG00000011437	ENSBTAG00000003741					ENSBTAG00000020757
ENSBTAG00000039161	ENSBTAG00000007071	ENSBTAG00000040063	ENSBTAG00000015104	ENSBTAG00000009634	ENSBTAG00000051533	ENSBTAG00000022489	ENSBTAG00000005475	ENSBTAG00000040504	ENSBTAG00000044591				ENSBTAG00000001603	ENSBTAG00000023730		ENSBTAG00000018864	ENSBTAG00000053836	ENSBTAG00000050389	ENSBTAG00000020582					ENSBTAG00000031363
ENSBTAG00000011400	ENSBTAG00000011656	ENSBTAG00000048041	ENSBTAG00000051609	ENSBTAG00000006962	ENSBTAG00000017378	ENSBTAG00000050877	ENSBTAG00000051396	ENSBTAG00000052787	ENSBTAG00000035744				ENSBTAG00000001051	ENSBTAG00000012249		ENSBTAG00000014835	ENSBTAG00000000414	ENSBTAG00000003889	ENSBTAG00000006043					ENSBTAG00000014966
ENSBTAG00000017543	ENSBTAG00000025571	ENSBTAG00000012677	ENSBTAG00000017223	ENSBTAG00000008736	ENSBTAG00000052421	ENSBTAG00000009515	ENSBTAG00000022819	ENSBTAG00000011563	ENSBTAG00000020536				ENSBTAG00000051047	ENSBTAG00000053542		ENSBTAG00000012925	ENSBTAG00000015681	ENSBTAG00000003089	ENSBTAG00000013734					ENSBTAG00000025358
ENSBTAG00000018669	ENSBTAG00000009554	ENSBTAG00000007414	ENSBTAG00000024027	ENSBTAG00000013600	ENSBTAG00000023026	ENSBTAG00000017901	ENSBTAG00000009396	ENSBTAG00000000581	ENSBTAG00000019989				ENSBTAG00000005923	ENSBTAG00000017478		ENSBTAG00000033441	ENSBTAG00000012007	ENSBTAG00000010030	ENSBTAG00000037964					ENSBTAG00000013215
ENSBTAG00000002705	ENSBTAG00000015304	ENSBTAG00000006601	ENSBTAG00000018813	ENSBTAG00000025046	ENSBTAG00000018994	ENSBTAG00000016284	ENSBTAG00000049313	ENSBTAG00000019577	ENSBTAG00000024851				ENSBTAG00000011851	ENSBTAG00000018422		ENSBTAG00000010721	ENSBTAG00000007763	ENSBTAG00000015988	ENSBTAG00000023374					ENSBTAG00000007964
ENSBTAG00000003196	ENSBTAG00000017211	ENSBTAG00000021036	ENSBTAG00000051068	ENSBTAG00000054697	ENSBTAG00000051931	ENSBTAG00000014921	ENSBTAG00000034295	ENSBTAG00000053860	ENSBTAG00000006697				ENSBTAG00000014847	ENSBTAG00000051024		ENSBTAG00000054069	ENSBTAG00000005585	ENSBTAG00000006961	ENSBTAG00000003326					ENSBTAG00000018722
ENSBTAG00000001024	ENSBTAG00000015720	ENSBTAG00000012170	ENSBTAG00000052088	ENSBTAG00000005958	ENSBTAG00000048410	ENSBTAG00000009206	ENSBTAG00000000504	ENSBTAG00000001221	ENSBTAG00000012139				ENSBTAG00000005386	ENSBTAG00000000786		ENSBTAG00000032183	ENSBTAG00000034555	ENSBTAG00000001156	ENSBTAG00000047902					ENSBTAG00000015764
ENSBTAG00000017075	ENSBTAG00000006296	ENSBTAG00000000320	ENSBTAG00000006241	ENSBTAG00000008583	ENSBTAG00000003089	ENSBTAG00000018994	ENSBTAG00000014707	ENSBTAG00000007773	ENSBTAG00000012406				ENSBTAG00000047396	ENSBTAG00000054317		ENSBTAG00000049522	ENSBTAG00000053205	ENSBTAG00000029812	ENSBTAG00000046597					ENSBTAG00000013421
ENSBTAG00000002356	ENSBTAG00000009527	ENSBTAG00000014916	ENSBTAG00000014722	ENSBTAG00000014322	ENSBTAG00000052820	ENSBTAG00000001100	ENSBTAG00000009132	ENSBTAG00000052918	ENSBTAG00000004943				ENSBTAG00000039686	ENSBTAG00000000177		ENSBTAG00000016221	ENSBTAG00000021210	ENSBTAG00000016732	ENSBTAG00000003986					ENSBTAG00000005661
ENSBTAG00000021617	ENSBTAG00000017867	ENSBTAG00000020605	ENSBTAG00000002414	ENSBTAG00000008990	ENSBTAG00000012038	ENSBTAG00000048516	ENSBTAG00000016327	ENSBTAG00000045567	ENSBTAG00000004257				ENSBTAG00000049995	ENSBTAG00000049059		ENSBTAG00000016502	ENSBTAG00000013960	ENSBTAG00000002938	ENSBTAG00000002451					ENSBTAG00000021416
ENSBTAG00000015165	ENSBTAG00000021645	ENSBTAG00000013943	ENSBTAG00000014824	ENSBTAG00000019369	ENSBTAG00000016661	ENSBTAG00000054953	ENSBTAG00000052606	ENSBTAG00000018345	ENSBTAG00000004339				ENSBTAG00000007280	ENSBTAG00000015133		ENSBTAG00000014693	ENSBTAG00000012374	ENSBTAG00000050446	ENSBTAG00000025903					ENSBTAG00000016037
ENSBTAG00000016349	ENSBTAG00000027316	ENSBTAG00000003509	ENSBTAG00000054533	ENSBTAG00000003424	ENSBTAG00000054241	ENSBTAG00000045588	ENSBTAG00000000095	ENSBTAG00000055086	ENSBTAG00000008406				ENSBTAG00000000414	ENSBTAG00000010179		ENSBTAG00000018142	ENSBTAG00000005461	ENSBTAG00000040432	ENSBTAG00000019146					ENSBTAG00000018898
ENSBTAG00000014574	ENSBTAG00000021472	ENSBTAG00000008731	ENSBTAG00000020927	ENSBTAG00000017721	ENSBTAG00000050714	ENSBTAG00000014529	ENSBTAG00000009091	ENSBTAG00000032650	ENSBTAG00000006792				ENSBTAG00000052459	ENSBTAG00000005963		ENSBTAG00000011101	ENSBTAG00000054820	ENSBTAG00000039466	ENSBTAG00000003944					ENSBTAG00000046684
ENSBTAG00000002579	ENSBTAG00000006346	ENSBTAG00000019051	ENSBTAG00000022689	ENSBTAG00000004776	ENSBTAG00000018523	ENSBTAG00000048959	ENSBTAG00000010420	ENSBTAG00000013422	ENSBTAG00000005413				ENSBTAG00000054666	ENSBTAG00000011820		ENSBTAG00000014699	ENSBTAG00000038878	ENSBTAG00000014237	ENSBTAG00000012676					ENSBTAG00000004720
ENSBTAG00000020459	ENSBTAG00000024485	ENSBTAG00000017835	ENSBTAG00000049787	ENSBTAG00000019214	ENSBTAG00000005702	ENSBTAG00000032453	ENSBTAG00000050334	ENSBTAG00000012192	ENSBTAG00000008216				ENSBTAG00000053645	ENSBTAG00000026751		ENSBTAG00000024726	ENSBTAG00000008705	ENSBTAG00000024115	ENSBTAG00000012621					ENSBTAG00000020780
ENSBTAG00000052392	ENSBTAG00000016319	ENSBTAG00000008320	ENSBTAG00000002751	ENSBTAG00000004193	ENSBTAG00000048725	ENSBTAG00000054479	ENSBTAG00000042388	ENSBTAG00000019979	ENSBTAG00000005456				ENSBTAG00000049239	ENSBTAG00000015273		ENSBTAG00000013505	ENSBTAG00000050989	ENSBTAG00000018134	ENSBTAG00000043553					ENSBTAG00000045625
ENSBTAG00000002966	ENSBTAG00000004715	ENSBTAG00000016315	ENSBTAG00000021164	ENSBTAG00000010130	ENSBTAG00000053050	ENSBTAG00000011518	ENSBTAG00000005609	ENSBTAG00000047256	ENSBTAG00000015636				ENSBTAG00000008463	ENSBTAG00000005031		ENSBTAG00000054238	ENSBTAG00000052988	ENSBTAG00000054777	ENSBTAG00000015830					ENSBTAG00000003876
ENSBTAG00000008468	ENSBTAG00000012086	ENSBTAG00000003027	ENSBTAG00000013488	ENSBTAG00000015007	ENSBTAG00000002271	ENSBTAG00000049333	ENSBTAG00000008021	ENSBTAG00000021313	ENSBTAG00000012646				ENSBTAG00000051872	ENSBTAG00000051218		ENSBTAG00000019901	ENSBTAG00000054146	ENSBTAG00000010334	ENSBTAG00000001173					ENSBTAG00000018859
ENSBTAG00000052317	ENSBTAG00000006642	ENSBTAG00000006744	ENSBTAG00000017689	ENSBTAG00000009624	ENSBTAG00000031214	ENSBTAG00000002132	ENSBTAG00000012737	ENSBTAG00000002471	ENSBTAG00000024726				ENSBTAG00000000507	ENSBTAG00000006716		ENSBTAG00000010077	ENSBTAG00000004150	ENSBTAG00000001864	ENSBTAG00000011816					ENSBTAG00000010668
ENSBTAG00000047991	ENSBTAG00000016558	ENSBTAG00000006919	ENSBTAG00000038865	ENSBTAG00000020017	ENSBTAG00000002215	ENSBTAG00000038536	ENSBTAG00000038536	ENSBTAG00000011941	ENSBTAG00000020884				ENSBTAG00000037410	ENSBTAG00000020854		ENSBTAG00000054102	ENSBTAG00000000816	ENSBTAG00000020199	ENSBTAG00000013090					ENSBTAG00000007581
ENSBTAG00000008923	ENSBTAG00000022382	ENSBTAG00000004367	ENSBTAG00000002625	ENSBTAG00000018425	ENSBTAG00000016656	ENSBTAG00000055197	ENSBTAG00000053424	ENSBTAG00000014508	ENSBTAG00000000660				ENSBTAG00000016171	ENSBTAG00000012785		ENSBTAG00000040605	ENSBTAG00000017124	ENSBTAG00000000161	ENSBTAG00000001112					ENSBTAG00000003990
ENSBTAG00000010372	ENSBTAG00000013023	ENSBTAG00000021319	ENSBTAG00000005144	ENSBTAG00000005400	ENSBTAG00000012451	ENSBTAG00000000240	ENSBTAG00000014762	ENSBTAG00000054834	ENSBTAG00000006951				ENSBTAG00000011921	ENSBTAG00000051412		ENSBTAG00000000711	ENSBTAG00000007352	ENSBTAG00000009768	ENSBTAG00000002702					ENSBTAG00000009664
ENSBTAG00000035858	ENSBTAG00000015105	ENSBTAG00000007365	ENSBTAG00000020286	ENSBTAG00000012739	ENSBTAG00000020166	ENSBTAG00000021766	ENSBTAG00000037702	ENSBTAG00000016217	ENSBTAG00000019262				ENSBTAG00000003396	ENSBTAG00000014705		ENSBTAG00000006882	ENSBTAG00000047036	ENSBTAG00000024437	ENSBTAG00000052665					ENSBTAG00000012208
ENSBTAG00000008551	ENSBTAG00000050389	ENSBTAG00000007570	ENSBTAG00000015981	ENSBTAG00000012979	ENSBTAG00000012656	ENSBTAG00000010069	ENSBTAG00000015875	ENSBTAG00000049422	ENSBTAG00000046580				ENSBTAG00000054682	ENSBTAG00000013884		ENSBTAG00000002719	ENSBTAG00000015261	ENSBTAG00000054318	ENSBTAG00000052600					ENSBTAG00000014522
ENSBTAG00000017373	ENSBTAG00000014175	ENSBTAG00000017964	ENSBTAG00000007424	ENSBTAG00000018673	ENSBTAG00000012107	ENSBTAG00000001729	ENSBTAG00000014705	ENSBTAG00000044202	ENSBTAG00000020773				ENSBTAG00000048854	ENSBTAG00000033423		ENSBTAG00000008499	ENSBTAG00000012599	ENSBTAG00000005728	ENSBTAG00000007514					ENSBTAG00000003366
ENSBTAG00000020634	ENSBTAG00000027569	ENSBTAG00000021557	ENSBTAG00000013689	ENSBTAG00000006756	ENSBTAG00000001675	ENSBTAG00000033449	ENSBTAG00000012406	ENSBTAG00000050232	ENSBTAG00000002444				ENSBTAG00000050782	ENSBTAG00000006538		ENSBTAG00000002224	ENSBTAG00000030521	ENSBTAG00000014162	ENSBTAG00000012219					ENSBTAG00000014270
ENSBTAG00000031299	ENSBTAG00000005526	ENSBTAG00000013270	ENSBTAG00000054206	ENSBTAG00000003825	ENSBTAG00000010928	ENSBTAG00000049377	ENSBTAG00000001570	ENSBTAG00000054754	ENSBTAG00000006882				ENSBTAG00000053776	ENSBTAG00000053721		ENSBTAG00000000395	ENSBTAG00000049314	ENSBTAG00000023929	ENSBTAG00000021654					ENSBTAG00000000644
ENSBTAG00000018569	ENSBTAG00000019418	ENSBTAG00000018970	ENSBTAG00000020041	ENSBTAG00000020079	ENSBTAG00000046750	ENSBTAG00000011112	ENSBTAG00000000842	ENSBTAG00000049371	ENSBTAG00000021766				ENSBTAG00000021340	ENSBTAG00000014486		ENSBTAG00000012444	ENSBTAG00000052354	ENSBTAG00000000648	ENSBTAG00000001002					ENSBTAG00000018374
ENSBTAG00000004322	ENSBTAG00000000049	ENSBTAG00000003587	ENSBTAG00000046301	ENSBTAG00000046607	ENSBTAG00000007921	ENSBTAG00000005085	ENSBTAG00000018523	ENSBTAG00000044797	ENSBTAG00000032369				ENSBTAG00000013239	ENSBTAG00000018966		ENSBTAG00000015341	ENSBTAG00000020196	ENSBTAG00000011573	ENSBTAG00000018248					ENSBTAG00000020308
ENSBTAG00000002628	ENSBTAG00000038011	ENSBTAG00000029803	ENSBTAG00000000917	ENSBTAG00000021836	ENSBTAG00000002894	ENSBTAG00000006194	ENSBTAG00000045337	ENSBTAG00000048856	ENSBTAG00000008182				ENSBTAG00000019690	ENSBTAG00000046862		ENSBTAG00000031084	ENSBTAG00000004660	ENSBTAG00000016061	ENSBTAG00000015745					ENSBTAG00000047874
ENSBTAG00000039275	ENSBTAG00000026114	ENSBTAG00000045904	ENSBTAG00000014821	ENSBTAG00000021575	ENSBTAG00000021326	ENSBTAG00000000842	ENSBTAG00000013900	ENSBTAG00000054362	ENSBTAG00000039462				ENSBTAG00000048857	ENSBTAG00000031194		ENSBTAG00000009348	ENSBTAG00000009705	ENSBTAG00000012848	ENSBTAG00000035572					ENSBTAG00000017061
ENSBTAG00000002646	ENSBTAG00000006616	ENSBTAG00000049059	ENSBTAG00000012703	ENSBTAG00000013033	ENSBTAG00000014707	ENSBTAG00000016217	ENSBTAG00000005251	ENSBTAG00000005251	ENSBTAG00000015875				ENSBTAG00000014441	ENSBTAG00000040111		ENSBTAG00000009844	ENSBTAG00000044091	ENSBTAG00000032089	ENSBTAG00000051341					ENSBTAG00000006005
ENSBTAG00000019587	ENSBTAG00000008114	ENSBTAG00000013792	ENSBTAG00000002305	ENSBTAG00000022656	ENSBTAG00000025219	ENSBTAG00000016327	ENSBTAG00000007077	ENSBTAG00000001292	ENSBTAG00000013100				ENSBTAG00000009443	ENSBTAG00000000422		ENSBTAG00000013898	ENSBTAG00000017866	ENSBTAG00000001927	ENSBTAG00000050846					ENSBTAG00000009667
ENSBTAG00000011614	ENSBTAG00000010292	ENSBTAG00000012050	ENSBTAG00000017416	ENSBTAG00000032951	ENSBTAG00000009206	ENSBTAG00000035995	ENSBTAG00000000494	ENSBTAG00000003033	ENSBTAG00000047613				ENSBTAG00000011882	ENSBTAG00000012297		ENSBTAG00000013100	ENSBTAG00000017504	ENSBTAG00000034385	ENSBTAG00000054586					ENSBTAG00000017321
ENSBTAG00000015833	ENSBTAG00000000286	ENSBTAG00000007584	ENSBTAG00000007208	ENSBTAG00000008844	ENSBTAG00000011734	ENSBTAG00000016661	ENSBTAG00000019979	ENSBTAG00000048619	ENSBTAG00000054394				ENSBTAG00000045770	ENSBTAG00000054516		ENSBTAG00000003329	ENSBTAG00000004588	ENSBTAG00000048516	ENSBTAG00000040361					ENSBTAG00000007187
ENSBTAG00000000837	ENSBTAG00000050263	ENSBTAG00000003614	ENSBTAG00000014064	ENSBTAG00000021927	ENSBTAG00000002786	ENSBTAG00000006078	ENSBTAG00000020939	ENSBTAG00000002661	ENSBTAG00000050877				ENSBTAG00000004796	ENSBTAG00000015986		ENSBTAG00000019262	ENSBTAG00000051909	ENSBTAG00000000973	ENSBTAG00000017956					ENSBTAG00000010698
ENSBTAG00000014650	ENSBTAG00000014225	ENSBTAG00000050807	ENSBTAG00000011070	ENSBTAG00000009434	ENSBTAG00000011398	ENSBTAG00000046862	ENSBTAG00000046862	ENSBTAG00000014707	ENSBTAG00000003531				ENSBTAG00000016768	ENSBTAG00000012478		ENSBTAG00000018785	ENSBTAG00000015981	ENSBTAG00000011914	ENSBTAG00000025928					ENSBTAG00000009632
ENSBTAG00000003585	ENSBTAG00000003887	ENSBTAG00000048887	ENSBTAG00000005519	ENSBTAG00000020107	ENSBTAG00000001920	ENSBTAG00000052606	ENSBTAG00000053848	ENSBTAG00000045588					ENSBTAG00000014224	ENSBTAG00000012192		ENSBTAG00000009396	ENSBTAG00000014069	ENSBTAG00000006233	ENSBTAG00000002928					ENSBTAG00000019495
ENSBTAG00000021768	ENSBTAG00000044099	ENSBTAG00000006519	ENSBTAG00000000435	ENSBTAG00000009552	ENSBTAG00000017363	ENSBTAG00000039012	ENSBTAG00000009177	ENSBTAG00000020538					ENSBTAG00000031851	ENSBTAG00000045507		ENSBTAG00000047648	ENSBTAG00000008951	ENSBTAG00000055119	ENSBTAG00000039069					ENSBTAG00000019069
ENSBTAG00000018097	ENSBTAG00000005546	ENSBTAG00000012251	ENSBTAG00000017360	ENSBTAG00000009822	ENSBTAG00000030913	ENSBTAG00000011530	ENSBTAG00000002473	ENSBTAG00000032051					ENSBTAG00000024132	ENSBTAG00000025099		ENSBTAG00000001609	ENSBTAG00000008401	ENSBTAG00000030425	ENSBTAG00000051768					ENSBTAG00000018852
ENSBTAG00000005294	ENSBTAG00000025029	ENSBTAG00000020414	ENSBTAG00000001096	ENSBTAG00000052790	ENSBTAG00000038045	ENSBTAG00000047914	ENSBTAG00000025219	ENSBTAG00000053649					ENSBTAG00000001687	ENSBTAG00000038186		ENSBTAG00000016836	ENSBTAG00000003458	ENSBTAG00000007449	ENSBTAG00000021516					ENSBTAG00000001189
ENSBTAG00000035230	ENSBTAG00000017215	ENSBTAG00000018431	ENSBTAG00000017112	ENSBTAG00000016448	ENSBTAG00000051396	ENSBTAG00000005251	ENSBTAG00000054241	ENSBTAG00000050691					ENSBTAG00000000082	ENSBTAG00000018130		ENSBTAG00000012994	ENSBTAG00000050058	ENSBTAG00000006156	ENSBTAG00000050075					ENSBTAG00000048800
ENSBTAG00000000580	ENSBTAG00000008690	ENSBTAG00000039059	ENSBTAG00000023372	ENSBTAG00000017279	ENSBTAG00000011146	ENSBTAG00000000892	ENSBTAG00000011518	ENSBTAG00000001346					ENSBTAG00000052403	ENSBTAG00000005063		ENSBTAG00000040065	ENSBTAG00000032538	ENSBTAG00000046753	ENSBTAG00000005797					ENSBTAG00000007881
ENSBTAG00000002742	ENSBTAG00000015753	ENSBTAG00000055257	ENSBTAG00000031069	ENSBTAG00000002211	ENSBTAG00000012737	ENSBTAG00000021326	ENSBTAG00000015228	ENSBTAG00000007668					ENSBTAG00000020199	ENSBTAG00000006601		ENSBTAG00000050527	ENSBTAG00000020792	ENSBTAG00000010361	ENSBTAG00000024751					ENSBTAG00000054678
ENSBTAG00000011876	ENSBTAG00000011922	ENSBTAG00000016776	ENSBTAG00000008943	ENSBTAG00000016584	ENSBTAG00000011563	ENSBTAG00000007077	ENSBTAG00000022489	ENSBTAG00000037187					ENSBTAG00000046875	ENSBTAG00000016374		ENSBTAG00000051985	ENSBTAG00000013596	ENSBTAG00000005244	ENSBTAG00000001729					ENSBTAG00000019386
ENSBTAG00000017655	ENSBTAG00000013937	ENSBTAG00000004587	ENSBTAG00000000289	ENSBTAG00000011131	ENSBTAG00000002757	ENSBTAG00000055140	ENSBTAG00000006551	ENSBTAG00000019315					ENSBTAG00000051055	ENSBTAG00000002414		ENSBTAG00000007887	ENSBTAG00000017950	ENSBTAG00000052690	ENSBTAG00000011666					ENSBTAG00000021791
ENSBTAG00000004557	ENSBTAG00000001342	ENSBTAG00000010380	ENSBTAG00000032887	ENSBTAG00000001793	ENSBTAG00000017824	ENSBTAG00000012451	ENSBTAG00000012107	ENSBTAG00000019798					ENSBTAG00000009277	ENSBTAG00000001146		ENSBTAG00000009153	ENSBTAG00000055192	ENSBTAG00000046437	ENSBTAG00000030932					ENSBTAG00000001368
ENSBTAG00000001567	ENSBTAG00000014549	ENSBTAG00000016368	ENSBTAG00000008084	ENSBTAG00000019721	ENSBTAG00000000436	ENSBTAG00000054394	ENSBTAG00000011563	ENSBTAG00000000095					ENSBTAG00000000897	ENSBTAG00000007765		ENSBTAG00000020685	ENSBTAG00000023787	ENSBTAG00000021434	ENSBTAG00000051042					ENSBTAG00000006638
ENSBTAG00000049919	ENSBTAG00000004651	ENSBTAG00000042417	ENSBTAG00000016218	ENSBTAG00000006870	ENSBTAG00000052480	ENSBTAG00000019054	ENSBTAG00000005702	ENSBTAG00000050080					ENSBTAG00000021547	ENSBTAG00000001303		ENSBTAG00000021390	ENSBTAG00000046742	ENSBTAG00000011403	ENSBTAG00000039197					ENSBTAG00000002069
ENSBTAG00000043971	ENSBTAG00000014806	ENSBTAG00000000147	ENSBTAG00000013653	ENSBTAG00000015226	ENSBTAG00000045337	ENSBTAG00000003387	ENSBTAG00000049377	ENSBTAG00000019049					ENSBTAG00000009832	ENSBTAG00000021588		ENSBTAG00000000163	ENSBTAG00000002385	ENSBTAG00000051803	ENSBTAG00000000170					ENSBTAG00000012208
ENSBTAG00000000753	ENSBTAG00000048225	ENSBTAG00000010943	ENSBTAG00000014491	ENSBTAG00000021172	ENSBTAG00000050874	ENSBTAG00000003791	ENSBTAG00000021681	ENSBTAG00000023398					ENSBTAG00000034366	ENSBTAG00000026527		ENSBTAG00000042605	ENSBTAG00000048655	ENSBTAG00000052787	ENSBTAG00000014224					ENSBTAG00000008021
ENSBTAG00000017580	ENSBTAG00000007953	ENSBTAG00000001589	ENSBTAG00000001786	ENSBTAG00000016775	ENSBTAG00000014628	ENSBTAG00000053930	ENSBTAG00000004464	ENSBTAG00000011321					ENSBTAG00000037508	ENSBTAG00000050112		ENSBTAG00000009714	ENSBTAG00000017273	ENSBTAG00000003650	ENSBTAG00000013081					ENSBTAG00000053804
ENSBTAG00000002962	ENSBTAG00000006448	ENSBTAG00000010727	ENSBTAG00000003877	ENSBTAG00000014261	ENSBTAG00000047367	ENSBTAG00000037527	ENSBTAG00000014127	ENSBTAG00000053947					ENSBTAG00000055100	ENSBTAG00000000240		ENSBTAG00000053804	ENSBTAG00000015745	ENSBTAG00000015541	ENSBTAG00000046900					ENSBTAG00000050602
ENSBTAG00000005150	ENSBTAG00000047441	ENSBTAG00000014849	ENSBTAG00000049321	ENSBTAG00000001165	ENSBTAG00000015718	ENSBTAG00000001570	ENSBTAG00000023026	ENSBTAG00000053320					ENSBTAG00000053976	ENSBTAG00000020520		ENSBTAG00000014252	ENSBTAG00000031544	ENSBTAG00000016116	ENSBTAG00000016424					ENSBTAG00000011482
ENSBTAG00000021808	ENSBTAG00000013555	ENSBTAG00000053836	ENSBTAG00000011143	ENSBTAG00000005532	ENSBTAG00000019054	ENSBTAG00000012335	ENSBTAG00000053571	ENSBTAG00000033122					ENSBTAG00000052428	ENSBTAG00000007520		ENSBTAG00000052420	ENSBTAG00000005162	ENSBTAG00000000278	ENSBTAG00000012343					ENSBTAG00000003366
ENSBTAG00000033107	ENSBTAG00000001207	ENSBTAG00000004175	ENSBTAG00000021430	ENSBTAG00000008399	ENSBTAG00000000706	ENSBTAG00000048696	ENSBTAG00000016726	ENSBTAG00000051396					ENSBTAG00000051579	ENSBTAG00000016121		ENSBTAG00000017376	ENSBTAG00000011651	ENSBTAG00000004388	ENSBTAG00000014529					ENSBTAG00000020116
ENSBTAG00000000252	ENSBTAG00000050239	ENSBTAG00000006561	ENSBTAG00000050742	ENSBTAG00000007498	ENSBTAG00000032265	ENSBTAG00000005063	ENSBTAG00000001492	ENSBTAG00000012406					ENSBTAG00000021791	ENSBTAG00000015509		ENSBTAG00000018031	ENSBTAG00000019246	ENSBTAG00000052562	ENSBTAG00000004679					ENSBTAG00000054342
ENSBTAG00000006008	ENSBTAG00000001981	ENSBTAG00000021045	ENSBTAG00000007357	ENSBTAG00000012544	ENSBTAG00000000434	ENSBTAG00000000900	ENSBTAG00000039283	ENSBTAG00000037449					ENSBTAG00000020355	ENSBTAG00000016388		ENSBTAG00000038124	ENSBTAG00000024539	ENSBTAG00000007971	ENSBTAG00000000434					ENSBTAG00000019987
ENSBTAG00000020062	ENSBTAG00000005665	ENSBTAG00000005617	ENSBTAG00000005164	ENSBTAG00000020040	ENSBTAG00000000842	ENSBTAG00000044419	ENSBTAG00000011146	ENSBTAG00000031701					ENSBTAG00000050998	ENSBTAG00000002624		ENSBTAG00000012046	ENSBTAG00000020143	ENSBTAG00000040253	ENSBTAG00000013507					ENSBTAG00000017907
ENSBTAG00000002606	ENSBTAG00000020496	ENSBTAG00000002750	ENSBTAG00000012838	ENSBTAG00000010559	ENSBTAG00000014705	ENSBTAG00000009091	ENSBTAG00000010384	ENSBTAG00000005063					ENSBTAG00000010665	ENSBTAG00000012805		ENSBTAG00000054257	ENSBTAG00000006804	ENSBTAG00000052099	ENSBTAG00000014760					ENSBTAG00000038045
ENSBTAG00000000111	ENSBTAG00000014096	ENSBTAG00000016191	ENSBTAG00000034493	ENSBTAG00000014069	ENSBTAG00000008732	ENSBTAG00000052286	ENSBTAG00000048353	ENSBTAG00000031750					ENSBTAG00000000501	ENSBTAG00000052421		ENSBTAG00000021326	ENSBTAG00000006138	ENSBTAG00000001244	ENSBTAG00000020465					ENSBTAG00000010106
ENSBTAG00000008151	ENSBTAG00000048692	ENSBTAG00000007360	ENSBTAG00000003021	ENSBTAG00000005085	ENSBTAG00000000957	ENSBTAG00000014707	ENSBTAG00000046158	ENSBTAG00000021133					ENSBTAG00000014885	ENSBTAG00000006507		ENSBTAG00000054382	ENSBTAG00000005091	ENSBTAG00000052025	ENSBTAG00000054072					ENSBTAG00000053433
ENSBTAG00000005967	ENSBTAG00000014503	ENSBTAG00000010642	ENSBTAG00000012664	ENSBTAG00000019947	ENSBTAG00000015133	ENSBTAG00000053032	ENSBTAG00000008182	ENSBTAG00000052609					ENSBTAG00000020350	ENSBTAG00000007208		ENSBTAG00000019052	ENSBTAG00000021696	ENSBTAG00000049593	ENSBTAG00000001969					ENSBTAG00000051479
ENSBTAG00000023963	ENSBTAG00000000875	ENSBTAG00000015375	ENSBTAG00000013060	ENSBTAG00000009746	ENSBTAG00000012444	ENSBTAG00000003666	ENSBTAG00000052898	ENSBTAG00000014683					ENSBTAG00000025792	ENSBTAG00000006560		ENSBTAG00000000819	ENSBTAG00000011981	ENSBTAG00000013888	ENSBTAG00000051090					ENSBTAG00000019933
ENSBTAG00000013757	ENSBTAG00000003922	ENSBTAG00000019453	ENSBTAG00000008448	ENSBTAG00000011864	ENSBTAG00000047680	ENSBTAG00000048560	ENSBTAG00000018994	ENSBTAG00000046862					ENSBTAG00000049915	ENSBTAG00000021029		ENSBTAG00000043157	ENSBTAG00000016045	ENSBTAG00000001825	ENSBTAG00000015261					ENSBTAG00000007510
ENSBTAG00000049679	ENSBTAG00000038795	ENSBTAG00000054719	ENSBTAG00000015348	ENSBTAG00000012781	ENSBTAG00000050334	ENSBTAG00000013900	ENSBTAG00000016661	ENSBTAG00000048336					ENSBTAG00000015582	ENSBTAG00000018975		ENSBTAG00000017804	ENSBTAG00000006367	ENSBTAG00000001730	ENSBTAG00000001068					ENSBTAG00000052744
ENSBTAG00000009278	ENSBTAG00000014979	ENSBTAG00000013923	ENSBTAG00000007765	ENSBTAG00000001898	ENSBTAG00000046503	ENSBTAG00000048743	ENSBTAG00000050666	ENSBTAG00000038536					ENSBTAG00000000202	ENSBTAG00000008656		ENSBTAG00000045678	ENSBTAG00000009867	ENSBTAG00000050312	ENSBTAG00000052395					ENSBTAG00000008399
ENSBTAG00000019208	ENSBTAG00000010734	ENSBTAG00000040585	ENSBTAG00000000033	ENSBTAG00000009602	ENSBTAG00000039035	ENSBTAG00000020884	ENSBTAG00000015779	ENSBTAG00000002392					ENSBTAG00000019062	ENSBTAG00000033304		ENSBTAG00000001687	ENSBTAG00000048432	ENSBTAG00000038662	ENSBTAG00000053317					ENSBTAG00000048353
ENSBTAG00000034875	ENSBTAG00000015329	ENSBTAG00000005564	ENSBTAG00000017382	ENSBTAG00000009106	ENSBTAG00000052562	ENSBTAG00000000504	ENSBTAG00000023064	ENSBTAG00000005609					ENSBTAG00000043391	ENSBTAG00000016234		ENSBTAG00000007146	ENSBTAG00000006686	ENSBTAG00000021835	ENSBTAG00000019782					ENSBTAG00000012112
ENSBTAG00000010981	ENSBTAG00000048114	ENSBTAG00000001825	ENSBTAG00000019193	ENSBTAG00000009838	ENSBTAG00000005412	ENSBTAG00000050743	ENSBTAG00000009292	ENSBTAG00000052258					ENSBTAG00000000920	ENSBTAG00000054075		ENSBTAG00000008172	ENSBTAG00000004305	ENSBTAG00000000507	ENSBTAG00000009835					ENSBTAG00000012537
ENSBTAG00000006027	ENSBTAG00000010682	ENSBTAG00000014966	ENSBTAG00000012622	ENSBTAG00000006797	ENSBTAG00000007077	ENSBTAG00000006836	ENSBTAG00000017133	ENSBTAG00000016116					ENSBTAG00000052052	ENSBTAG00000012071		ENSBTAG00000019402	ENSBTAG00000003990	ENSBTAG00000050544	ENSBTAG00000023929					ENSBTAG00000004851
ENSBTAG00000003330	ENSBTAG00000050763	ENSBTAG00000001570	ENSBTAG00000045500	ENSBTAG00000019667	ENSBTAG00000015509	ENSBTAG00000030932	ENSBTAG00000003196	ENSBTAG00000038844					ENSBTAG00000024291	ENSBTAG00000001100		ENSBTAG00000053525	ENSBTAG00000052665	ENSBTAG00000053571	ENSBTAG00000020992					ENSBTAG00000053511
ENSBTAG00000018255	ENSBTAG00000006323	ENSBTAG00000000120	ENSBTAG00000018088	ENSBTAG00000006478	ENSBTAG00000018724	ENSBTAG00000053806	ENSBTAG00000006882	ENSBTAG00000052606					ENSBTAG00000052765	ENSBTAG00000000494		ENSBTAG00000013070	ENSBTAG00000003737	ENSBTAG00000017378	ENSBTAG00000011140					ENSBTAG00000006821
ENSBTAG00000000793	ENSBTAG00000019754	ENSBTAG00000016847	ENSBTAG00000001314	ENSBTAG00000014660	ENSBTAG00000018200	ENSBTAG00000001874	ENSBTAG00000020649	ENSBTAG00000016613					ENSBTAG00000001567	ENSBTAG00000046052		ENSBTAG00000005936	ENSBTAG00000005055	ENSBTAG00000012043	ENSBTAG00000016131					ENSBTAG00000005458
ENSBTAG00000052417	ENSBTAG00000003160	ENSBTAG00000003695	ENSBTAG00000001644	ENSBTAG00000010835	ENSBTAG00000022489	ENSBTAG00000034349	ENSBTAG00000048725	ENSBTAG00000005702					ENSBTAG00000013557	ENSBTAG00000009679		ENSBTAG00000021466	ENSBTAG00000005615	ENSBTAG00000035182	ENSBTAG00000020907					ENSBTAG00000018834
ENSBTAG00000004305	ENSBTAG00000019167	ENSBTAG00000017456	ENSBTAG00000044091	ENSBTAG00000031327	ENSBTAG00000009396	ENSBTAG00000012646	ENSBTAG00000040065	ENSBTAG00000001864					ENSBTAG00000030690	ENSBTAG00000026758		ENSBTAG00000001862	ENSBTAG00000017678	ENSBTAG00000007286	ENSBTAG00000010085					ENSBTAG00000001996
ENSBTAG00000035587	ENSBTAG00000014270	ENSBTAG00000043951	ENSBTAG00000038051	ENSBTAG00000055167	ENSBTAG00000038495	ENSBTAG00000054241	ENSBTAG00000007517	ENSBTAG00000006078					ENSBTAG00000000204	ENSBTAG00000001151		ENSBTAG00000053470	ENSBTAG00000054537	ENSBTAG00000024272	ENSBTAG00000007783					ENSBTAG00000002069
ENSBTAG00000043561	ENSBTAG00000015836	ENSBTAG00000017847	ENSBTAG00000054118	ENSBTAG00000000278	ENSBTAG00000021452	ENSBTAG00000008732	ENSBTAG00000028421	ENSBTAG00000010174					ENSBTAG00000005182	ENSBTAG00000021273		ENSBTAG00000052949	ENSBTAG00000003110	ENSBTAG00000038286	ENSBTAG00000000804					ENSBTAG00000001476
ENSBTAG00000048854	ENSBTAG00000015943	ENSBTAG00000052575	ENSBTAG00000044010	ENSBTAG00000011236	ENSBTAG00000016830	ENSBTAG00000018422	ENSBTAG00000039037	ENSBTAG00000013015					ENSBTAG00000049466	ENSBTAG00000006797		ENSBTAG00000016928	ENSBTAG00000050297	ENSBTAG00000054059	ENSBTAG00000004997					ENSBTAG00000053433
ENSBTAG00000033510	ENSBTAG00000039968	ENSBTAG00000054317	ENSBTAG00000047299	ENSBTAG00000007807	ENSBTAG00000016387	ENSBTAG00000015752	ENSBTAG00000052603	ENSBTAG00000050477					ENSBTAG00000001969	ENSBTAG00000009017		ENSBTAG00000009788	ENSBTAG00000011953	ENSBTAG00000033603	ENSBTAG00000052532					ENSBTAG00000054342
ENSBTAG00000008573	ENSBTAG00000010001	ENSBTAG00000002645	ENSBTAG00000053695	ENSBTAG00000012164	ENSBTAG00000003329	ENSBTAG00000052665	ENSBTAG00000033169	ENSBTAG00000047325					ENSBTAG00000008509	ENSBTAG00000006631		ENSBTAG00000050766	ENSBTAG00000017462	ENSBTAG00000002215	ENSBTAG00000038735					ENSBTAG00000020116
ENSBTAG00000012646	ENSBTAG00000011498	ENSBTAG00000016731	ENSBTAG00000015704	ENSBTAG00000011052	ENSBTAG00000022227	ENSBTAG00000033319	ENSBTAG00000014400	ENSBTAG00000023563					ENSBTAG00000019872	ENSBTAG00000001642		ENSBTAG00000005681	ENSBTAG00000010350	ENSBTAG00000002604	ENSBTAG00000009983					ENSBTAG00000051845
ENSBTAG00000030591	ENSBTAG00000000548	ENSBTAG00000002561	ENSBTAG00000002979	ENSBTAG00000035182	ENSBTAG00000005475	ENSBTAG00000020745	ENSBTAG00000002605	ENSBTAG00000016864					ENSBTAG00000050072	ENSBTAG00000017103		ENSBTAG00000002772	ENSBTAG00000006526	ENSBTAG00000014882	ENSBTAG00000047613
ENSBTAG00000018596	ENSBTAG00000054601	ENSBTAG00000047591	ENSBTAG00000039922	ENSBTAG00000002128	ENSBTAG00000011112	ENSBTAG00000008021	ENSBTAG00000015752	ENSBTAG00000018994					ENSBTAG00000000619	ENSBTAG00000032206		ENSBTAG00000049049	ENSBTAG00000001050	ENSBTAG00000009294	ENSBTAG00000008650
ENSBTAG00000014737	ENSBTAG00000017291	ENSBTAG00000000213	ENSBTAG00000033801	ENSBTAG00000007629	ENSBTAG00000021874	ENSBTAG00000006355	ENSBTAG00000031750	ENSBTAG00000006789					ENSBTAG00000050683	ENSBTAG00000052247		ENSBTAG00000046321	ENSBTAG00000019506	ENSBTAG00000011467	ENSBTAG00000002444
ENSBTAG00000033891	ENSBTAG00000014359	ENSBTAG00000012249	ENSBTAG00000018052	ENSBTAG00000013423	ENSBTAG00000006751	ENSBTAG00000017024	ENSBTAG00000025920	ENSBTAG00000010123					ENSBTAG00000004378	ENSBTAG00000038844		ENSBTAG00000020713	ENSBTAG00000003069	ENSBTAG00000021739	ENSBTAG00000032996
ENSBTAG00000012149	ENSBTAG00000016165	ENSBTAG00000009635	ENSBTAG00000025634	ENSBTAG00000026829	ENSBTAG00000009948	ENSBTAG00000052082	ENSBTAG00000005456	ENSBTAG00000025219					ENSBTAG00000013263	ENSBTAG00000010279		ENSBTAG00000010069	ENSBTAG00000007047	ENSBTAG00000008271	ENSBTAG00000011680
ENSBTAG00000007988	ENSBTAG00000006693	ENSBTAG00000002959	ENSBTAG00000043165	ENSBTAG00000021223	ENSBTAG00000045375	ENSBTAG00000014465	ENSBTAG00000005734	ENSBTAG00000048516					ENSBTAG00000053433	ENSBTAG00000017670		ENSBTAG00000044726	ENSBTAG00000001509	ENSBTAG00000048634	ENSBTAG00000022244
ENSBTAG00000002610	ENSBTAG00000015016	ENSBTAG00000048010	ENSBTAG00000014538	ENSBTAG00000047954	ENSBTAG00000011971	ENSBTAG00000016656	ENSBTAG00000002271	ENSBTAG00000019168					ENSBTAG00000050747	ENSBTAG00000012518		ENSBTAG00000049630	ENSBTAG00000054057	ENSBTAG00000040398	ENSBTAG00000001243
ENSBTAG00000004124	ENSBTAG00000004034	ENSBTAG00000019163	ENSBTAG00000033748	ENSBTAG00000004118	ENSBTAG00000017026	ENSBTAG00000002705	ENSBTAG00000047680	ENSBTAG00000011518					ENSBTAG00000020620	ENSBTAG00000014401		ENSBTAG00000014665	ENSBTAG00000011666	ENSBTAG00000045901	ENSBTAG00000009383
ENSBTAG00000054623	ENSBTAG00000040082	ENSBTAG00000004316	ENSBTAG00000044100	ENSBTAG00000019646	ENSBTAG00000003366	ENSBTAG00000014218	ENSBTAG00000001864	ENSBTAG00000017540					ENSBTAG00000000312	ENSBTAG00000010270		ENSBTAG00000015074	ENSBTAG00000013133	ENSBTAG00000017714	ENSBTAG00000049026
ENSBTAG00000046358	ENSBTAG00000003152	ENSBTAG00000004024	ENSBTAG00000038186	ENSBTAG00000008014	ENSBTAG00000031701	ENSBTAG00000021452	ENSBTAG00000005754	ENSBTAG00000005728					ENSBTAG00000005814	ENSBTAG00000006730		ENSBTAG00000000154	ENSBTAG00000000245	ENSBTAG00000010704	ENSBTAG00000046193
ENSBTAG00000012990	ENSBTAG00000012878	ENSBTAG00000018245	ENSBTAG00000007785	ENSBTAG00000013271	ENSBTAG00000009933	ENSBTAG00000003033	ENSBTAG00000042391	ENSBTAG00000014921					ENSBTAG00000046052	ENSBTAG00000052375		ENSBTAG00000001321	ENSBTAG00000045149	ENSBTAG00000043250	ENSBTAG00000003353
ENSBTAG00000010610	ENSBTAG00000018072	ENSBTAG00000000770	ENSBTAG00000009182	ENSBTAG00000019410	ENSBTAG00000002605	ENSBTAG00000004221	ENSBTAG00000011936	ENSBTAG00000031231					ENSBTAG00000054774	ENSBTAG00000016158			ENSBTAG00000015197	ENSBTAG00000051139	ENSBTAG00000007102
ENSBTAG00000004844	ENSBTAG00000023659	ENSBTAG00000049091	ENSBTAG00000007806	ENSBTAG00000002357	ENSBTAG00000004004	ENSBTAG00000018523	ENSBTAG00000020536	ENSBTAG00000002623					ENSBTAG00000050992	ENSBTAG00000013249			ENSBTAG00000049377	ENSBTAG00000015349	ENSBTAG00000017133
ENSBTAG00000000179	ENSBTAG00000017649	ENSBTAG00000050112	ENSBTAG00000021444	ENSBTAG00000014680	ENSBTAG00000018669	ENSBTAG00000014762	ENSBTAG00000018709	ENSBTAG00000006615					ENSBTAG00000050209	ENSBTAG00000003196			ENSBTAG00000029914	ENSBTAG00000000707	ENSBTAG00000049152
ENSBTAG00000031579	ENSBTAG00000052091	ENSBTAG00000009453	ENSBTAG00000018598	ENSBTAG00000047424	ENSBTAG00000042458	ENSBTAG00000015818	ENSBTAG00000018122	ENSBTAG00000047022					ENSBTAG00000049679	ENSBTAG00000001801			ENSBTAG00000021809	ENSBTAG00000013766	ENSBTAG00000000660
ENSBTAG00000019517	ENSBTAG00000011825	ENSBTAG00000003434	ENSBTAG00000012693	ENSBTAG00000035144	ENSBTAG00000051298	ENSBTAG00000016387	ENSBTAG00000001343	ENSBTAG00000011095					ENSBTAG00000012149	ENSBTAG00000051540			ENSBTAG00000021048	ENSBTAG00000018237	ENSBTAG00000019866
ENSBTAG00000007888	ENSBTAG00000016331	ENSBTAG00000008699	ENSBTAG00000002685	ENSBTAG00000000489	ENSBTAG00000034349	ENSBTAG00000020196	ENSBTAG00000031231	ENSBTAG00000008505					ENSBTAG00000000910	ENSBTAG00000052794			ENSBTAG00000039329	ENSBTAG00000008636	ENSBTAG00000010774
ENSBTAG00000006278	ENSBTAG00000051845	ENSBTAG00000006125	ENSBTAG00000009430	ENSBTAG00000025903	ENSBTAG00000014250	ENSBTAG00000014705	ENSBTAG00000011511	ENSBTAG00000054619					ENSBTAG00000018543	ENSBTAG00000005475			ENSBTAG00000014132	ENSBTAG00000013319	ENSBTAG00000014064
ENSBTAG00000039302	ENSBTAG00000000874	ENSBTAG00000051201	ENSBTAG00000003718	ENSBTAG00000017716	ENSBTAG00000033441	ENSBTAG00000020773	ENSBTAG00000048470	ENSBTAG00000054930					ENSBTAG00000001576	ENSBTAG00000053347			ENSBTAG00000016906	ENSBTAG00000021176	ENSBTAG00000020649
ENSBTAG00000017922	ENSBTAG00000018925	ENSBTAG00000000683	ENSBTAG00000016501	ENSBTAG00000003372	ENSBTAG00000003835	ENSBTAG00000007530	ENSBTAG00000019054	ENSBTAG00000003743					ENSBTAG00000000707	ENSBTAG00000053766			ENSBTAG00000009565	ENSBTAG00000010123	ENSBTAG00000018669
ENSBTAG00000017435	ENSBTAG00000044614	ENSBTAG00000045149	ENSBTAG00000037375	ENSBTAG00000004271	ENSBTAG00000008866	ENSBTAG00000050172	ENSBTAG00000012335	ENSBTAG00000053806					ENSBTAG00000031769	ENSBTAG00000010820			ENSBTAG00000000745	ENSBTAG00000046411	ENSBTAG00000009035
ENSBTAG00000002743	ENSBTAG00000011395	ENSBTAG00000019525	ENSBTAG00000053598	ENSBTAG00000004104	ENSBTAG00000012925	ENSBTAG00000005413	ENSBTAG00000044419	ENSBTAG00000037702					ENSBTAG00000053359	ENSBTAG00000003334			ENSBTAG00000050524	ENSBTAG00000002757	ENSBTAG00000021181
ENSBTAG00000017363	ENSBTAG00000044643	ENSBTAG00000017352	ENSBTAG00000004881	ENSBTAG00000019281	ENSBTAG00000015752	ENSBTAG00000049422	ENSBTAG00000002444	ENSBTAG00000019437					ENSBTAG00000017005	ENSBTAG00000022246			ENSBTAG00000046264	ENSBTAG00000025258	ENSBTAG00000054059
ENSBTAG00000021308	ENSBTAG00000050233	ENSBTAG00000015303	ENSBTAG00000018906	ENSBTAG00000001104	ENSBTAG00000002144	ENSBTAG00000020536	ENSBTAG00000015636	ENSBTAG00000017986					ENSBTAG00000021916	ENSBTAG00000040000			ENSBTAG00000005797	ENSBTAG00000040257	ENSBTAG00000001156
ENSBTAG00000011831	ENSBTAG00000043989	ENSBTAG00000014825	ENSBTAG00000012939	ENSBTAG00000018772	ENSBTAG00000032089	ENSBTAG00000048470	ENSBTAG00000017363	ENSBTAG00000054953					ENSBTAG00000016220	ENSBTAG00000013406			ENSBTAG00000053620	ENSBTAG00000010797	ENSBTAG00000020056
ENSBTAG00000020709	ENSBTAG00000052058	ENSBTAG00000009549	ENSBTAG00000021083	ENSBTAG00000016234	ENSBTAG00000007519	ENSBTAG00000012848	ENSBTAG00000037527	ENSBTAG00000050172					ENSBTAG00000007302	ENSBTAG00000046662			ENSBTAG00000020465	ENSBTAG00000050808	ENSBTAG00000050742
ENSBTAG00000001023	ENSBTAG00000031824	ENSBTAG00000012071	ENSBTAG00000018424	ENSBTAG00000004891	ENSBTAG00000021025	ENSBTAG00000003069	ENSBTAG00000030913	ENSBTAG00000012451					ENSBTAG00000010945	ENSBTAG00000018413			ENSBTAG00000000020	ENSBTAG00000050786	ENSBTAG00000004498
ENSBTAG00000002293	ENSBTAG00000031146	ENSBTAG00000009679	ENSBTAG00000047319	ENSBTAG00000015913	ENSBTAG00000012785	ENSBTAG00000006615	ENSBTAG00000004943	ENSBTAG00000015364					ENSBTAG00000017002	ENSBTAG00000000033			ENSBTAG00000001969		ENSBTAG00000050335
ENSBTAG00000008575	ENSBTAG00000005760	ENSBTAG00000016045	ENSBTAG00000054628	ENSBTAG00000016239	ENSBTAG00000000590	ENSBTAG00000052130	ENSBTAG00000020884	ENSBTAG00000030504					ENSBTAG00000015164	ENSBTAG00000013990			ENSBTAG00000010999		ENSBTAG00000015551
ENSBTAG00000049333	ENSBTAG00000004495	ENSBTAG00000000355	ENSBTAG00000014468	ENSBTAG00000001364	ENSBTAG00000037527	ENSBTAG00000012038	ENSBTAG00000016800	ENSBTAG00000048470					ENSBTAG00000016381	ENSBTAG00000052504			ENSBTAG00000051310		ENSBTAG00000004943
ENSBTAG00000018774	ENSBTAG00000016424	ENSBTAG00000009124	ENSBTAG00000048549	ENSBTAG00000019274	ENSBTAG00000016494	ENSBTAG00000011511	ENSBTAG00000019901	ENSBTAG00000012335					ENSBTAG00000051039	ENSBTAG00000000032			ENSBTAG00000009828		ENSBTAG00000010704
ENSBTAG00000053232	ENSBTAG00000015848	ENSBTAG00000011000	ENSBTAG00000018400	ENSBTAG00000017713	ENSBTAG00000046008	ENSBTAG00000015718	ENSBTAG00000003387	ENSBTAG00000016661					ENSBTAG00000051909	ENSBTAG00000021904			ENSBTAG00000011337		ENSBTAG00000007196
ENSBTAG00000003097	ENSBTAG00000011647	ENSBTAG00000012538	ENSBTAG00000017007	ENSBTAG00000000648	ENSBTAG00000010555	ENSBTAG00000047680	ENSBTAG00000017026	ENSBTAG00000049851					ENSBTAG00000006387	ENSBTAG00000055059			ENSBTAG00000008900		ENSBTAG00000031669
ENSBTAG00000010717	ENSBTAG00000011899	ENSBTAG00000052504	ENSBTAG00000014207	ENSBTAG00000022801	ENSBTAG00000005728	ENSBTAG00000004037	ENSBTAG00000003366	ENSBTAG00000051931					ENSBTAG00000037179	ENSBTAG00000034295			ENSBTAG00000014698		ENSBTAG00000025071
ENSBTAG00000021337	ENSBTAG00000021553	ENSBTAG00000054057	ENSBTAG00000051083	ENSBTAG00000003338	ENSBTAG00000002006	ENSBTAG00000031701	ENSBTAG00000018984	ENSBTAG00000010420					ENSBTAG00000013699	ENSBTAG00000042458			ENSBTAG00000044766		ENSBTAG00000008181
ENSBTAG00000026286	ENSBTAG00000016058	ENSBTAG00000032436	ENSBTAG00000008595	ENSBTAG00000020829	ENSBTAG00000005734	ENSBTAG00000030913	ENSBTAG00000021452	ENSBTAG00000007077					ENSBTAG00000021375	ENSBTAG00000040244			ENSBTAG00000050313		ENSBTAG00000003526
ENSBTAG00000007880	ENSBTAG00000012621	ENSBTAG00000000125	ENSBTAG00000010379	ENSBTAG00000026246	ENSBTAG00000011511	ENSBTAG00000034875	ENSBTAG00000004339	ENSBTAG00000000504					ENSBTAG00000008923	ENSBTAG00000027081			ENSBTAG00000055257		ENSBTAG00000011880
ENSBTAG00000011190	ENSBTAG00000006245	ENSBTAG00000015538	ENSBTAG00000013677	ENSBTAG00000033351	ENSBTAG00000000806	ENSBTAG00000044025	ENSBTAG00000012234	ENSBTAG00000022489					ENSBTAG00000016042	ENSBTAG00000037649			ENSBTAG00000019177		ENSBTAG00000024387
ENSBTAG00000019104	ENSBTAG00000014089	ENSBTAG00000018636	ENSBTAG00000032787	ENSBTAG00000004663	ENSBTAG00000008909	ENSBTAG00000037735	ENSBTAG00000000436	ENSBTAG00000011651					ENSBTAG00000010127	ENSBTAG00000048462			ENSBTAG00000004413		ENSBTAG00000011027
ENSBTAG00000015698	ENSBTAG00000016307	ENSBTAG00000008896	ENSBTAG00000008656	ENSBTAG00000009562	ENSBTAG00000049333	ENSBTAG00000003366	ENSBTAG00000014628	ENSBTAG00000008545					ENSBTAG00000012626	ENSBTAG00000002929			ENSBTAG00000012681		ENSBTAG00000034192
ENSBTAG00000021474	ENSBTAG00000005615	ENSBTAG00000031497	ENSBTAG00000008510	ENSBTAG00000046482	ENSBTAG00000014920	ENSBTAG00000002669	ENSBTAG00000020166	ENSBTAG00000002739					ENSBTAG00000002080	ENSBTAG00000050371			ENSBTAG00000008216		ENSBTAG00000053911
ENSBTAG00000004291	ENSBTAG00000054461	ENSBTAG00000004150	ENSBTAG00000039477	ENSBTAG00000030337	ENSBTAG00000021434	ENSBTAG00000054345	ENSBTAG00000009354	ENSBTAG00000014705					ENSBTAG00000030369	ENSBTAG00000012526			ENSBTAG00000012656		ENSBTAG00000003971
ENSBTAG00000010801	ENSBTAG00000026234	ENSBTAG00000052582	ENSBTAG00000008787	ENSBTAG00000007007	ENSBTAG00000039283	ENSBTAG00000031750	ENSBTAG00000024851	ENSBTAG00000009091					ENSBTAG00000037983	ENSBTAG00000042305			ENSBTAG00000019406		ENSBTAG00000039462
ENSBTAG00000006738	ENSBTAG00000007204	ENSBTAG00000007485		ENSBTAG00000007348	ENSBTAG00000002779	ENSBTAG00000000436	ENSBTAG00000002425	ENSBTAG00000038058					ENSBTAG00000034385	ENSBTAG00000052403			ENSBTAG00000016726		ENSBTAG00000049089
ENSBTAG00000004893	ENSBTAG00000044158	ENSBTAG00000046328		ENSBTAG00000002816	ENSBTAG00000054069	ENSBTAG00000012039	ENSBTAG00000034349	ENSBTAG00000017823					ENSBTAG00000012222	ENSBTAG00000051068			ENSBTAG00000005010		ENSBTAG00000014821
ENSBTAG00000002767	ENSBTAG00000006743	ENSBTAG00000003929		ENSBTAG00000014712	ENSBTAG00000051089	ENSBTAG00000001476	ENSBTAG00000006194	ENSBTAG00000002555					ENSBTAG00000005038	ENSBTAG00000050065			ENSBTAG00000025597		ENSBTAG00000005754
ENSBTAG00000003668	ENSBTAG00000007216	ENSBTAG00000019325		ENSBTAG00000008900	ENSBTAG00000004464	ENSBTAG00000009948	ENSBTAG00000017866	ENSBTAG00000044419					ENSBTAG00000004237	ENSBTAG00000007773			ENSBTAG00000017456		ENSBTAG00000017446
ENSBTAG00000020958	ENSBTAG00000016906	ENSBTAG00000012407		ENSBTAG00000048519	ENSBTAG00000026751	ENSBTAG00000020166	ENSBTAG00000007921	ENSBTAG00000048656					ENSBTAG00000046720	ENSBTAG00000020350			ENSBTAG00000001920		ENSBTAG00000019554
ENSBTAG00000016511	ENSBTAG00000019746	ENSBTAG00000014127		ENSBTAG00000034430	ENSBTAG00000010303	ENSBTAG00000002271	ENSBTAG00000016387	ENSBTAG00000028421					ENSBTAG00000002850	ENSBTAG00000008097			ENSBTAG00000004848		ENSBTAG00000044855
ENSBTAG00000012552	ENSBTAG00000035081	ENSBTAG00000045711		ENSBTAG00000038990	ENSBTAG00000021617	ENSBTAG00000053050	ENSBTAG00000010721	ENSBTAG00000006859					ENSBTAG00000004971	ENSBTAG00000050607			ENSBTAG00000013368		ENSBTAG00000019278
ENSBTAG00000010888	ENSBTAG00000002960	ENSBTAG00000009087		ENSBTAG00000013054	ENSBTAG00000016726	ENSBTAG00000007446	ENSBTAG00000002331	ENSBTAG00000054241					ENSBTAG00000014760	ENSBTAG00000050072			ENSBTAG00000052904		ENSBTAG00000003089
ENSBTAG00000038480	ENSBTAG00000010002	ENSBTAG00000006080		ENSBTAG00000004990	ENSBTAG00000001631	ENSBTAG00000014628	ENSBTAG00000030932	ENSBTAG00000054479					ENSBTAG00000017063	ENSBTAG00000017882			ENSBTAG00000053928		ENSBTAG00000026748
ENSBTAG00000013544	ENSBTAG00000013563	ENSBTAG00000004979		ENSBTAG00000025101	ENSBTAG00000001042	ENSBTAG00000053759	ENSBTAG00000011405	ENSBTAG00000013900					ENSBTAG00000006638	ENSBTAG00000048959			ENSBTAG00000011600		ENSBTAG00000052727
ENSBTAG00000011482	ENSBTAG00000015588	ENSBTAG00000001656		ENSBTAG00000052494	ENSBTAG00000008703	ENSBTAG00000021588	ENSBTAG00000044536	ENSBTAG00000006408					ENSBTAG00000017830	ENSBTAG00000000667			ENSBTAG00000017150		ENSBTAG00000006404
ENSBTAG00000047567	ENSBTAG00000006837	ENSBTAG00000021896		ENSBTAG00000053588	ENSBTAG00000001343	ENSBTAG00000003531	ENSBTAG00000008909	ENSBTAG00000002340					ENSBTAG00000050466	ENSBTAG00000051055			ENSBTAG00000014762		ENSBTAG00000003946
ENSBTAG00000013652	ENSBTAG00000002069	ENSBTAG00000003450		ENSBTAG00000001962	ENSBTAG00000038103	ENSBTAG00000001042	ENSBTAG00000038045	ENSBTAG00000014762					ENSBTAG00000021474	ENSBTAG00000012261			ENSBTAG00000015026		ENSBTAG00000005456
ENSBTAG00000023147	ENSBTAG00000021903	ENSBTAG00000021187		ENSBTAG00000011025	ENSBTAG00000049026	ENSBTAG00000002824	ENSBTAG00000022227	ENSBTAG00000016284					ENSBTAG00000033107	ENSBTAG00000046803			ENSBTAG00000018474		ENSBTAG00000027562
ENSBTAG00000005786	ENSBTAG00000003576	ENSBTAG00000012314		ENSBTAG00000005372	ENSBTAG00000000161	ENSBTAG00000007921	ENSBTAG00000053806	ENSBTAG00000015919					ENSBTAG00000011187	ENSBTAG00000054456			ENSBTAG00000000009		ENSBTAG00000052722
ENSBTAG00000000833	ENSBTAG00000037566	ENSBTAG00000046047		ENSBTAG00000011500	ENSBTAG00000037465	ENSBTAG00000046750	ENSBTAG00000046580	ENSBTAG00000030932					ENSBTAG00000008541	ENSBTAG00000032531			ENSBTAG00000052091		ENSBTAG00000045375
ENSBTAG00000016991	ENSBTAG00000048296	ENSBTAG00000001090		ENSBTAG00000012235	ENSBTAG00000023064	ENSBTAG00000012212	ENSBTAG00000010077	ENSBTAG00000016169					ENSBTAG00000009762	ENSBTAG00000050775			ENSBTAG00000039426		ENSBTAG00000017339
ENSBTAG00000019434	ENSBTAG00000008111	ENSBTAG00000003358		ENSBTAG00000000816	ENSBTAG00000017375	ENSBTAG00000047367	ENSBTAG00000052841	ENSBTAG00000052174					ENSBTAG00000014728	ENSBTAG00000018366			ENSBTAG00000017104		ENSBTAG00000004645
ENSBTAG00000005761	ENSBTAG00000000843	ENSBTAG00000048591		ENSBTAG00000015584	ENSBTAG00000012216	ENSBTAG00000015046	ENSBTAG00000050414	ENSBTAG00000049555					ENSBTAG00000040040	ENSBTAG00000021328			ENSBTAG00000007651		ENSBTAG00000020227
ENSBTAG00000033453	ENSBTAG00000006195	ENSBTAG00000017925		ENSBTAG00000009151	ENSBTAG00000015778	ENSBTAG00000013108	ENSBTAG00000012208	ENSBTAG00000014051					ENSBTAG00000055144	ENSBTAG00000015470			ENSBTAG00000000504		ENSBTAG00000047431
ENSBTAG00000033735	ENSBTAG00000021879	ENSBTAG00000008250		ENSBTAG00000000245	ENSBTAG00000005754	ENSBTAG00000008703	ENSBTAG00000015718	ENSBTAG00000027868					ENSBTAG00000004761	ENSBTAG00000013002			ENSBTAG00000023947		ENSBTAG00000049318
ENSBTAG00000009489	ENSBTAG00000025856	ENSBTAG00000026758		ENSBTAG00000009849	ENSBTAG00000009150	ENSBTAG00000008545	ENSBTAG00000032369	ENSBTAG00000049589					ENSBTAG00000019386	ENSBTAG00000017969			ENSBTAG00000047807		ENSBTAG00000005111
ENSBTAG00000006768	ENSBTAG00000005753	ENSBTAG00000004177		ENSBTAG00000017151	ENSBTAG00000044591	ENSBTAG00000019585	ENSBTAG00000005413	ENSBTAG00000015779					ENSBTAG00000016546	ENSBTAG00000010362			ENSBTAG00000039425		ENSBTAG00000019743
ENSBTAG00000027464	ENSBTAG00000002010	ENSBTAG00000010743		ENSBTAG00000021754	ENSBTAG00000044049	ENSBTAG00000010928	ENSBTAG00000016709	ENSBTAG00000049223					ENSBTAG00000054206	ENSBTAG00000010314			ENSBTAG00000004488		ENSBTAG00000005010
ENSBTAG00000026172	ENSBTAG00000017077	ENSBTAG00000007012		ENSBTAG00000027879	ENSBTAG00000002425	ENSBTAG00000022227	ENSBTAG00000007799	ENSBTAG00000004547					ENSBTAG00000002767	ENSBTAG00000017194			ENSBTAG00000022244		ENSBTAG00000010316
ENSBTAG00000001660	ENSBTAG00000008737	ENSBTAG00000012518		ENSBTAG00000015351	ENSBTAG00000013125	ENSBTAG00000007519	ENSBTAG00000004964	ENSBTAG00000001382					ENSBTAG00000004558	ENSBTAG00000018331			ENSBTAG00000012838		ENSBTAG00000003369
ENSBTAG00000000409	ENSBTAG00000014460	ENSBTAG00000013614		ENSBTAG00000014791	ENSBTAG00000050863	ENSBTAG00000006751	ENSBTAG00000000806	ENSBTAG00000018422					ENSBTAG00000004540	ENSBTAG00000014975			ENSBTAG00000011140		ENSBTAG00000014326
ENSBTAG00000018653	ENSBTAG00000002937	ENSBTAG00000013832		ENSBTAG00000008333	ENSBTAG00000012525	ENSBTAG00000001395	ENSBTAG00000021766	ENSBTAG00000009704					ENSBTAG00000001020	ENSBTAG00000017045			ENSBTAG00000016169		ENSBTAG00000046409
ENSBTAG00000019614	ENSBTAG00000006590	ENSBTAG00000014451		ENSBTAG00000017616	ENSBTAG00000003196	ENSBTAG00000050182	ENSBTAG00000008953	ENSBTAG00000014529					ENSBTAG00000004952	ENSBTAG00000002138			ENSBTAG00000010082		ENSBTAG00000001920
ENSBTAG00000014081	ENSBTAG00000003779	ENSBTAG00000039992		ENSBTAG00000011317	ENSBTAG00000035744	ENSBTAG00000015779	ENSBTAG00000021874	ENSBTAG00000038337					ENSBTAG00000003038	ENSBTAG00000020352			ENSBTAG00000053007		ENSBTAG00000050824
ENSBTAG00000004028	ENSBTAG00000004430	ENSBTAG00000021029		ENSBTAG00000053356	ENSBTAG00000020536	ENSBTAG00000020195	ENSBTAG00000005825	ENSBTAG00000004063					ENSBTAG00000043036	ENSBTAG00000001605			ENSBTAG00000014400		ENSBTAG00000004085
ENSBTAG00000022188	ENSBTAG00000015368	ENSBTAG00000001354		ENSBTAG00000002624	ENSBTAG00000019989	ENSBTAG00000012208	ENSBTAG00000019327	ENSBTAG00000008021					ENSBTAG00000003436	ENSBTAG00000030876			ENSBTAG00000007741		ENSBTAG00000048672
ENSBTAG00000020313	ENSBTAG00000020296	ENSBTAG00000003439		ENSBTAG00000050544	ENSBTAG00000012112	ENSBTAG00000002779	ENSBTAG00000012038	ENSBTAG00000000892					ENSBTAG00000021077	ENSBTAG00000052931			ENSBTAG00000011734		ENSBTAG00000018864
ENSBTAG00000011133	ENSBTAG00000005016	ENSBTAG00000010622		ENSBTAG00000020674	ENSBTAG00000024851	ENSBTAG00000048353	ENSBTAG00000053542	ENSBTAG00000021215					ENSBTAG00000019079	ENSBTAG00000019772			ENSBTAG00000052132		ENSBTAG00000014835
ENSBTAG00000035995	ENSBTAG00000030222	ENSBTAG00000005161		ENSBTAG00000001151	ENSBTAG00000016060	ENSBTAG00000001804	ENSBTAG00000018669	ENSBTAG00000022161					ENSBTAG00000016529	ENSBTAG00000009292			ENSBTAG00000049228		ENSBTAG00000012925
ENSBTAG00000019269	ENSBTAG00000018857	ENSBTAG00000009502		ENSBTAG00000001729	ENSBTAG00000050848	ENSBTAG00000021201	ENSBTAG00000013275	ENSBTAG00000050423					ENSBTAG00000051030	ENSBTAG00000053367			ENSBTAG00000021813		ENSBTAG00000017564
ENSBTAG00000014705	ENSBTAG00000005076	ENSBTAG00000006835		ENSBTAG00000015116	ENSBTAG00000006697	ENSBTAG00000014574	ENSBTAG00000012397	ENSBTAG00000014628					ENSBTAG00000036401	ENSBTAG00000046169			ENSBTAG00000001455		ENSBTAG00000003889
ENSBTAG00000016984	ENSBTAG00000007870	ENSBTAG00000047339		ENSBTAG00000048329	ENSBTAG00000000995	ENSBTAG00000026893	ENSBTAG00000015778	ENSBTAG00000000310					ENSBTAG00000014540	ENSBTAG00000042388			ENSBTAG00000007149		ENSBTAG00000014400
ENSBTAG00000013138	ENSBTAG00000006607	ENSBTAG00000002282		ENSBTAG00000017137	ENSBTAG00000012139	ENSBTAG00000012007	ENSBTAG00000000660	ENSBTAG00000024497					ENSBTAG00000018065	ENSBTAG00000012541			ENSBTAG00000012757		ENSBTAG00000000713
ENSBTAG00000034498	ENSBTAG00000015578	ENSBTAG00000008497		ENSBTAG00000048367	ENSBTAG00000012406	ENSBTAG00000016169	ENSBTAG00000044758	ENSBTAG00000037527					ENSBTAG00000053111	ENSBTAG00000050757			ENSBTAG00000046391		ENSBTAG00000033441
ENSBTAG00000008585	ENSBTAG00000017695	ENSBTAG00000000815		ENSBTAG00000040518	ENSBTAG00000020283	ENSBTAG00000008909	ENSBTAG00000021217	ENSBTAG00000042433					ENSBTAG00000004381	ENSBTAG00000048435			ENSBTAG00000050602		ENSBTAG00000029994
ENSBTAG00000014769	ENSBTAG00000049133	ENSBTAG00000001186		ENSBTAG00000013320	ENSBTAG00000004943	ENSBTAG00000055295	ENSBTAG00000008307	ENSBTAG00000011936					ENSBTAG00000018569	ENSBTAG00000034323			ENSBTAG00000001785		ENSBTAG00000010721
ENSBTAG00000000995	ENSBTAG00000005156	ENSBTAG00000047214		ENSBTAG00000009885	ENSBTAG00000031913	ENSBTAG00000040504	ENSBTAG00000016656	ENSBTAG00000017039					ENSBTAG00000003676	ENSBTAG00000038169			ENSBTAG00000004464		ENSBTAG00000054069
ENSBTAG00000016722	ENSBTAG00000017905	ENSBTAG00000006099		ENSBTAG00000031396	ENSBTAG00000004257	ENSBTAG00000002786	ENSBTAG00000006836	ENSBTAG00000034349					ENSBTAG00000003658	ENSBTAG00000017986			ENSBTAG00000050377		ENSBTAG00000032183
ENSBTAG00000015355	ENSBTAG00000019376	ENSBTAG00000011820		ENSBTAG00000015539	ENSBTAG00000024493	ENSBTAG00000016166	ENSBTAG00000019293	ENSBTAG00000050532					ENSBTAG00000038480	ENSBTAG00000003775			ENSBTAG00000002326		ENSBTAG00000007741
ENSBTAG00000031388	ENSBTAG00000015582	ENSBTAG00000046385		ENSBTAG00000012889	ENSBTAG00000004339	ENSBTAG00000009664	ENSBTAG00000046750	ENSBTAG00000002786					ENSBTAG00000050733	ENSBTAG00000007496			ENSBTAG00000030162		ENSBTAG00000019612
ENSBTAG00000013346	ENSBTAG00000006765	ENSBTAG00000004194		ENSBTAG00000002714	ENSBTAG00000050166	ENSBTAG00000011146	ENSBTAG00000017446	ENSBTAG00000006823					ENSBTAG00000012851	ENSBTAG00000002390			ENSBTAG00000048526		ENSBTAG00000049522
ENSBTAG00000004786	ENSBTAG00000008633	ENSBTAG00000024115		ENSBTAG00000012747	ENSBTAG00000002719	ENSBTAG00000048029	ENSBTAG00000007519	ENSBTAG00000009177					ENSBTAG00000011287	ENSBTAG00000018645			ENSBTAG00000001788		ENSBTAG00000017223
ENSBTAG00000019314	ENSBTAG00000015312	ENSBTAG00000010696		ENSBTAG00000005115	ENSBTAG00000010793	ENSBTAG00000004339	ENSBTAG00000000957	ENSBTAG00000050877					ENSBTAG00000005299	ENSBTAG00000009599			ENSBTAG00000019866		ENSBTAG00000020801
ENSBTAG00000020934	ENSBTAG00000019018	ENSBTAG00000009152		ENSBTAG00000005940	ENSBTAG00000008406	ENSBTAG00000021617	ENSBTAG00000016619	ENSBTAG00000011146					ENSBTAG00000006974	ENSBTAG00000034147			ENSBTAG00000043468		ENSBTAG00000006679
ENSBTAG00000009888	ENSBTAG00000006417	ENSBTAG00000022109		ENSBTAG00000005869	ENSBTAG00000006792	ENSBTAG00000008866	ENSBTAG00000009948	ENSBTAG00000045578					ENSBTAG00000044155	ENSBTAG00000003398			ENSBTAG00000020253		ENSBTAG00000016221
ENSBTAG00000046549	ENSBTAG00000046314	ENSBTAG00000020232		ENSBTAG00000023795	ENSBTAG00000017039	ENSBTAG00000037465	ENSBTAG00000008441	ENSBTAG00000036744					ENSBTAG00000012350				ENSBTAG00000005111		ENSBTAG00000004322
ENSBTAG00000011434	ENSBTAG00000010007	ENSBTAG00000001455		ENSBTAG00000011960	ENSBTAG00000005413	ENSBTAG00000054072	ENSBTAG00000038173	ENSBTAG00000014315					ENSBTAG00000006240				ENSBTAG00000011321		ENSBTAG00000016502
ENSBTAG00000018795	ENSBTAG00000013068	ENSBTAG00000019225		ENSBTAG00000000937	ENSBTAG00000008216	ENSBTAG00000003326	ENSBTAG00000048899	ENSBTAG00000018523					ENSBTAG00000023551				ENSBTAG00000006366		ENSBTAG00000014693
ENSBTAG00000020937	ENSBTAG00000032908	ENSBTAG00000003381		ENSBTAG00000046350	ENSBTAG00000005456	ENSBTAG00000006789	ENSBTAG00000001042	ENSBTAG00000007286					ENSBTAG00000012047				ENSBTAG00000008507		ENSBTAG00000003845
ENSBTAG00000021091	ENSBTAG00000010982	ENSBTAG00000007234			ENSBTAG00000014721	ENSBTAG00000052900	ENSBTAG00000020100	ENSBTAG00000021588					ENSBTAG00000044091				ENSBTAG00000013364		ENSBTAG00000024493
ENSBTAG00000021105	ENSBTAG00000009449	ENSBTAG00000000191			ENSBTAG00000001244	ENSBTAG00000019716	ENSBTAG00000021485	ENSBTAG00000049761					ENSBTAG00000054678				ENSBTAG00000023730		ENSBTAG00000001078
ENSBTAG00000007942	ENSBTAG00000019180	ENSBTAG00000003185			ENSBTAG00000015636	ENSBTAG00000052163	ENSBTAG00000010928	ENSBTAG00000011112					ENSBTAG00000005230				ENSBTAG00000020056		ENSBTAG00000007348
ENSBTAG00000012697	ENSBTAG00000014014	ENSBTAG00000005030			ENSBTAG00000012646	ENSBTAG00000003781	ENSBTAG00000012656	ENSBTAG00000054268					ENSBTAG00000015318				ENSBTAG00000012249		ENSBTAG00000054777
ENSBTAG00000007461	ENSBTAG00000016967	ENSBTAG00000006114			ENSBTAG00000024726	ENSBTAG00000046158	ENSBTAG00000052787	ENSBTAG00000049519					ENSBTAG00000006864				ENSBTAG00000032089		ENSBTAG00000002170
ENSBTAG00000020226	ENSBTAG00000011298	ENSBTAG00000026684			ENSBTAG00000008573	ENSBTAG00000053807	ENSBTAG00000007860	ENSBTAG00000006232					ENSBTAG00000020400				ENSBTAG00000002826		ENSBTAG00000018142
ENSBTAG00000003809	ENSBTAG00000003421	ENSBTAG00000003359			ENSBTAG00000020884	ENSBTAG00000020257	ENSBTAG00000014574	ENSBTAG00000017194					ENSBTAG00000012621				ENSBTAG00000053542		ENSBTAG00000018235
ENSBTAG00000006801	ENSBTAG00000005751	ENSBTAG00000040060			ENSBTAG00000008682	ENSBTAG00000008682	ENSBTAG00000016830	ENSBTAG00000053571					ENSBTAG00000017091				ENSBTAG00000011027		ENSBTAG00000019125
ENSBTAG00000018579	ENSBTAG00000005136	ENSBTAG00000016252			ENSBTAG00000000660	ENSBTAG00000015636	ENSBTAG00000024726	ENSBTAG00000008380					ENSBTAG00000006651				ENSBTAG00000017478		ENSBTAG00000011101
ENSBTAG00000048271	ENSBTAG00000014982	ENSBTAG00000054059			ENSBTAG00000000564	ENSBTAG00000031767	ENSBTAG00000001476	ENSBTAG00000002765					ENSBTAG00000009578				ENSBTAG00000018422		ENSBTAG00000015875
ENSBTAG00000000578	ENSBTAG00000021318	ENSBTAG00000002192			ENSBTAG00000039453	ENSBTAG00000017950	ENSBTAG00000014529	ENSBTAG00000020166					ENSBTAG00000001533				ENSBTAG00000012031		ENSBTAG00000014699
ENSBTAG00000003172	ENSBTAG00000030632	ENSBTAG00000013873			ENSBTAG00000006951	ENSBTAG00000038844	ENSBTAG00000001920	ENSBTAG00000047919					ENSBTAG00000051224				ENSBTAG00000010384		ENSBTAG00000024726
ENSBTAG00000051167	ENSBTAG00000015115	ENSBTAG00000005174			ENSBTAG00000054700	ENSBTAG00000027204	ENSBTAG00000001500	ENSBTAG00000020884					ENSBTAG00000020060				ENSBTAG00000051024		ENSBTAG00000014237
ENSBTAG00000038888	ENSBTAG00000020815	ENSBTAG00000011743			ENSBTAG00000019262	ENSBTAG00000032369	ENSBTAG00000001026	ENSBTAG00000019054					ENSBTAG00000019857				ENSBTAG00000020801		ENSBTAG00000017284
ENSBTAG00000008732	ENSBTAG00000015450	ENSBTAG00000017240			ENSBTAG00000046580	ENSBTAG00000055251	ENSBTAG00000007783	ENSBTAG00000003791					ENSBTAG00000042099				ENSBTAG00000000786		ENSBTAG00000055167
ENSBTAG00000008884	ENSBTAG00000004488	ENSBTAG00000020689			ENSBTAG00000013148	ENSBTAG00000000806	ENSBTAG00000052480	ENSBTAG00000050461					ENSBTAG00000015716				ENSBTAG00000019791		ENSBTAG00000046648
ENSBTAG00000006638	ENSBTAG00000017512	ENSBTAG00000008442			ENSBTAG00000020773	ENSBTAG00000010158	ENSBTAG00000008703	ENSBTAG00000003387					ENSBTAG00000011600				ENSBTAG00000054317		ENSBTAG00000014006
ENSBTAG00000016713	ENSBTAG00000001824	ENSBTAG00000008118			ENSBTAG00000007935	ENSBTAG00000004557	ENSBTAG00000002363	ENSBTAG00000009017					ENSBTAG00000001002				ENSBTAG00000000177		ENSBTAG00000006367
ENSBTAG00000033331	ENSBTAG00000036282	ENSBTAG00000024815			ENSBTAG00000005584	ENSBTAG00000053320	ENSBTAG00000014721	ENSBTAG00000042305					ENSBTAG00000017873				ENSBTAG00000054817		ENSBTAG00000009294
ENSBTAG00000030435	ENSBTAG00000002835	ENSBTAG00000045824			ENSBTAG00000020225	ENSBTAG00000047133	ENSBTAG00000008954	ENSBTAG00000020536					ENSBTAG00000016092				ENSBTAG00000049059		ENSBTAG00000013505
ENSBTAG00000014095	ENSBTAG00000002707	ENSBTAG00000005496			ENSBTAG00000016800	ENSBTAG00000005716	ENSBTAG00000013100	ENSBTAG00000009455					ENSBTAG00000018229				ENSBTAG00000015133		ENSBTAG00000047254
ENSBTAG00000016932	ENSBTAG00000016171	ENSBTAG00000018474			ENSBTAG00000002473	ENSBTAG00000024406	ENSBTAG00000008092	ENSBTAG00000015752					ENSBTAG00000025853				ENSBTAG00000010179		ENSBTAG00000054238
ENSBTAG00000004540	ENSBTAG00000050837	ENSBTAG00000009566			ENSBTAG00000002981	ENSBTAG00000014042	ENSBTAG00000050714	ENSBTAG00000012673					ENSBTAG00000052614				ENSBTAG00000005963		ENSBTAG00000014162
ENSBTAG00000015403	ENSBTAG00000000205	ENSBTAG00000012273			ENSBTAG00000008330	ENSBTAG00000011434	ENSBTAG00000038495	ENSBTAG00000037812					ENSBTAG00000020116				ENSBTAG00000011820		ENSBTAG00000019901
ENSBTAG00000015713	ENSBTAG00000033254	ENSBTAG00000018077			ENSBTAG00000002444	ENSBTAG00000046580	ENSBTAG00000006801	ENSBTAG00000046158					ENSBTAG00000008013				ENSBTAG00000026751		ENSBTAG00000010077
ENSBTAG00000019742	ENSBTAG00000021544	ENSBTAG00000015166			ENSBTAG00000012297	ENSBTAG00000046503	ENSBTAG00000003835	ENSBTAG00000052931					ENSBTAG00000053277				ENSBTAG00000017284		ENSBTAG00000054102
ENSBTAG00000005674	ENSBTAG00000040061	ENSBTAG00000031246			ENSBTAG00000019938	ENSBTAG00000009430	ENSBTAG00000008406	ENSBTAG00000002605					ENSBTAG00000009238				ENSBTAG00000052632		ENSBTAG00000040605
ENSBTAG00000003069	ENSBTAG00000021103	ENSBTAG00000049661			ENSBTAG00000006882	ENSBTAG00000049473	ENSBTAG00000007935	ENSBTAG00000021842					ENSBTAG00000020159				ENSBTAG00000015273		ENSBTAG00000000711
ENSBTAG00000016529	ENSBTAG00000048782	ENSBTAG00000019039			ENSBTAG00000007149	ENSBTAG00000052421	ENSBTAG00000050239	ENSBTAG00000003366					ENSBTAG00000051024				ENSBTAG00000005031		ENSBTAG00000006882
ENSBTAG00000026429	ENSBTAG00000003697	ENSBTAG00000021904			ENSBTAG00000021766	ENSBTAG00000009852	ENSBTAG00000018200	ENSBTAG00000007921					ENSBTAG00000014605				ENSBTAG00000051218		ENSBTAG00000002826
ENSBTAG00000012047	ENSBTAG00000049416	ENSBTAG00000016896			ENSBTAG00000032369	ENSBTAG00000044758	ENSBTAG00000006751	ENSBTAG00000021452					ENSBTAG00000046555				ENSBTAG00000006716		ENSBTAG00000015541
ENSBTAG00000013885	ENSBTAG00000015232				ENSBTAG00000031718	ENSBTAG00000014599	ENSBTAG00000012925	ENSBTAG00000047206					ENSBTAG00000025762				ENSBTAG00000003946		ENSBTAG00000002719
ENSBTAG00000048999	ENSBTAG00000003906				ENSBTAG00000008182	ENSBTAG00000050602	ENSBTAG00000012034	ENSBTAG00000050602					ENSBTAG00000014898				ENSBTAG00000020854		ENSBTAG00000008499
ENSBTAG00000009427	ENSBTAG00000016839				ENSBTAG00000039462	ENSBTAG00000000737	ENSBTAG00000001867	ENSBTAG00000030913					ENSBTAG00000003532				ENSBTAG00000012785		ENSBTAG00000031287
ENSBTAG00000021346	ENSBTAG00000001405				ENSBTAG00000015875	ENSBTAG00000020537	ENSBTAG00000011971	ENSBTAG00000002085					ENSBTAG00000019952				ENSBTAG00000051412		ENSBTAG00000000161
ENSBTAG00000000266	ENSBTAG00000014823				ENSBTAG00000019605	ENSBTAG00000038495	ENSBTAG00000008499	ENSBTAG00000016656					ENSBTAG00000006538				ENSBTAG00000014705		ENSBTAG00000002224
ENSBTAG00000019362	ENSBTAG00000013781				ENSBTAG00000013100	ENSBTAG00000004351	ENSBTAG00000054069	ENSBTAG00000044514					ENSBTAG00000017827				ENSBTAG00000005431		ENSBTAG00000039466
ENSBTAG00000015212	ENSBTAG00000012101				ENSBTAG00000013275	ENSBTAG00000046597	ENSBTAG00000020283	ENSBTAG00000017363					ENSBTAG00000052436				ENSBTAG00000013884		ENSBTAG00000000395
ENSBTAG00000008939	ENSBTAG00000000668				ENSBTAG00000017133	ENSBTAG00000017138	ENSBTAG00000029914	ENSBTAG00000015636					ENSBTAG00000013147				ENSBTAG00000033423		ENSBTAG00000048487
ENSBTAG00000020590	ENSBTAG00000009522				ENSBTAG00000021945	ENSBTAG00000018245	ENSBTAG00000008732	ENSBTAG00000051896					ENSBTAG00000052291				ENSBTAG00000001078		ENSBTAG00000025101
ENSBTAG00000003304	ENSBTAG00000020376				ENSBTAG00000002451	ENSBTAG00000053232	ENSBTAG00000014554	ENSBTAG00000032844					ENSBTAG00000037803				ENSBTAG00000003369		ENSBTAG00000012444
ENSBTAG00000024291	ENSBTAG00000053595				ENSBTAG00000011170	ENSBTAG00000046742	ENSBTAG00000004085	ENSBTAG00000010128					ENSBTAG00000019146				ENSBTAG00000006538		ENSBTAG00000022114
ENSBTAG00000009315	ENSBTAG00000051486				ENSBTAG00000052600	ENSBTAG00000024851	ENSBTAG00000015280	ENSBTAG00000053050					ENSBTAG00000016265				ENSBTAG00000053721		ENSBTAG00000011971
ENSBTAG00000018205	ENSBTAG00000011930				ENSBTAG00000004629	ENSBTAG00000012216	ENSBTAG00000053050	ENSBTAG00000051951					ENSBTAG00000014088				ENSBTAG00000051082		ENSBTAG00000017271
ENSBTAG00000046939	ENSBTAG00000016593				ENSBTAG00000048655	ENSBTAG00000011095	ENSBTAG00000051738	ENSBTAG00000009292					ENSBTAG00000010796				ENSBTAG00000038600		ENSBTAG00000015341
ENSBTAG00000004237	ENSBTAG00000007163				ENSBTAG00000020975	ENSBTAG00000038103	ENSBTAG00000008573	ENSBTAG00000011741					ENSBTAG00000021102				ENSBTAG00000014006		ENSBTAG00000031084
ENSBTAG00000009065	ENSBTAG00000012391				ENSBTAG00000003000	ENSBTAG00000010256	ENSBTAG00000019278	ENSBTAG00000047680					ENSBTAG00000015259				ENSBTAG00000014486		ENSBTAG00000004464
ENSBTAG00000021588	ENSBTAG00000007644				ENSBTAG00000007514	ENSBTAG00000019989	ENSBTAG00000000995	ENSBTAG00000002705					ENSBTAG00000052414				ENSBTAG00000050742		ENSBTAG00000009348
ENSBTAG00000013772	ENSBTAG00000000315				ENSBTAG00000021924	ENSBTAG00000009933	ENSBTAG00000009677	ENSBTAG00000015718					ENSBTAG00000004893				ENSBTAG00000018966		ENSBTAG00000051083
ENSBTAG00000003329	ENSBTAG00000003365				ENSBTAG00000011278	ENSBTAG00000004679	ENSBTAG00000005454	ENSBTAG00000052898					ENSBTAG00000049068				ENSBTAG00000012348		ENSBTAG00000009844
ENSBTAG00000007190	ENSBTAG00000004712				ENSBTAG00000008626	ENSBTAG00000016734	ENSBTAG00000012139	ENSBTAG00000008707					ENSBTAG00000054543				ENSBTAG00000046862		ENSBTAG00000013898
ENSBTAG00000019940	ENSBTAG00000008607				ENSBTAG00000017599	ENSBTAG00000009177	ENSBTAG00000003245	ENSBTAG00000003955					ENSBTAG00000021514				ENSBTAG00000050172		ENSBTAG00000008271
ENSBTAG00000006240	ENSBTAG00000018629				ENSBTAG00000020582	ENSBTAG00000038045	ENSBTAG00000016494	ENSBTAG00000001642					ENSBTAG00000000990				ENSBTAG00000003074		ENSBTAG00000001535
ENSBTAG00000005843	ENSBTAG00000015352				ENSBTAG00000038462	ENSBTAG00000037686	ENSBTAG00000014835	ENSBTAG00000030920					ENSBTAG00000051443				ENSBTAG00000031194		ENSBTAG00000012897
ENSBTAG00000021143	ENSBTAG00000011067				ENSBTAG00000047613	ENSBTAG00000053356	ENSBTAG00000004257	ENSBTAG00000003069					ENSBTAG00000009024				ENSBTAG00000040111		ENSBTAG00000014435
ENSBTAG00000008711	ENSBTAG00000010833				ENSBTAG00000013081	ENSBTAG00000020582	ENSBTAG00000016116	ENSBTAG00000002271					ENSBTAG00000038267				ENSBTAG00000000422		ENSBTAG00000000898
ENSBTAG00000015015	ENSBTAG00000003791				ENSBTAG00000017500	ENSBTAG00000007867	ENSBTAG00000017375	ENSBTAG00000016734					ENSBTAG00000034519				ENSBTAG00000012297		ENSBTAG00000013100
ENSBTAG00000004064	ENSBTAG00000005318				ENSBTAG00000011992	ENSBTAG00000001599	ENSBTAG00000008250	ENSBTAG00000012604					ENSBTAG00000000505				ENSBTAG00000054516		ENSBTAG00000021416
ENSBTAG00000051745	ENSBTAG00000014991				ENSBTAG00000051975	ENSBTAG00000004587	ENSBTAG00000019989	ENSBTAG00000003994					ENSBTAG00000015163				ENSBTAG00000015986		ENSBTAG00000051082
ENSBTAG00000009366	ENSBTAG00000054388				ENSBTAG00000055140	ENSBTAG00000003152	ENSBTAG00000005434	ENSBTAG00000014930					ENSBTAG00000000828				ENSBTAG00000012478		ENSBTAG00000003329
ENSBTAG00000039287	ENSBTAG00000011538				ENSBTAG00000021696	ENSBTAG00000017363	ENSBTAG00000047650	ENSBTAG00000010928					ENSBTAG00000051842				ENSBTAG00000000224		ENSBTAG00000019262
ENSBTAG00000010254	ENSBTAG00000006447				ENSBTAG00000022917	ENSBTAG00000006695	ENSBTAG00000008612	ENSBTAG00000054302					ENSBTAG00000046700				ENSBTAG00000011971		ENSBTAG00000018785
ENSBTAG00000007836	ENSBTAG00000009663				ENSBTAG00000050989	ENSBTAG00000049289	ENSBTAG00000006697	ENSBTAG00000048841					ENSBTAG00000014056				ENSBTAG00000012192		ENSBTAG00000013476
ENSBTAG00000019952	ENSBTAG00000013706				ENSBTAG00000015830	ENSBTAG00000008953	ENSBTAG00000004322	ENSBTAG00000004305					ENSBTAG00000019614				ENSBTAG00000045507		ENSBTAG00000009396
ENSBTAG00000054429	ENSBTAG00000038195				ENSBTAG00000047810	ENSBTAG00000016830	ENSBTAG00000047133	ENSBTAG00000001476					ENSBTAG00000006016				ENSBTAG00000047650		ENSBTAG00000020928
ENSBTAG00000000642	ENSBTAG00000022635				ENSBTAG00000050741	ENSBTAG00000008177	ENSBTAG00000026893	ENSBTAG00000050334					ENSBTAG00000034848				ENSBTAG00000021874		ENSBTAG00000047648
ENSBTAG00000008373	ENSBTAG00000001702				ENSBTAG00000008293	ENSBTAG00000016913	ENSBTAG00000003671	ENSBTAG00000002779					ENSBTAG00000019712				ENSBTAG00000025099		ENSBTAG00000001609
ENSBTAG00000001114	ENSBTAG00000009374				ENSBTAG00000053112	ENSBTAG00000051361	ENSBTAG00000002471	ENSBTAG00000049729					ENSBTAG00000008690				ENSBTAG00000038186		ENSBTAG00000000973
ENSBTAG00000004208	ENSBTAG00000000130				ENSBTAG00000021957	ENSBTAG00000034075	ENSBTAG00000017704	ENSBTAG00000044708					ENSBTAG00000018966				ENSBTAG00000018130		ENSBTAG00000016836
ENSBTAG00000019857	ENSBTAG00000006262				ENSBTAG00000039688	ENSBTAG00000054003	ENSBTAG00000026375	ENSBTAG00000004351					ENSBTAG00000006209				ENSBTAG00000040432		ENSBTAG00000052091
ENSBTAG00000001063	ENSBTAG00000022450				ENSBTAG00000005433	ENSBTAG00000008406	ENSBTAG00000037465	ENSBTAG00000048867					ENSBTAG00000017452				ENSBTAG00000004322		ENSBTAG00000046699
ENSBTAG00000007093	ENSBTAG00000019672				ENSBTAG00000019617	ENSBTAG00000001043	ENSBTAG00000006846	ENSBTAG00000006836					ENSBTAG00000048414				ENSBTAG00000005063		ENSBTAG00000003650
ENSBTAG00000017950	ENSBTAG00000018239				ENSBTAG00000009705	ENSBTAG00000006846	ENSBTAG00000016869	ENSBTAG00000005413					ENSBTAG00000002181				ENSBTAG00000009835		ENSBTAG00000012994
ENSBTAG00000000204	ENSBTAG00000008853				ENSBTAG00000012979	ENSBTAG00000003835	ENSBTAG00000012525	ENSBTAG00000022227					ENSBTAG00000013213				ENSBTAG00000006601		ENSBTAG00000040065
ENSBTAG00000014158	ENSBTAG00000005710				ENSBTAG00000050503	ENSBTAG00000010166	ENSBTAG00000039453	ENSBTAG00000017866					ENSBTAG00000020402				ENSBTAG00000002170		ENSBTAG00000006551
ENSBTAG00000016092	ENSBTAG00000012629				ENSBTAG00000020223	ENSBTAG00000021272	ENSBTAG00000021837	ENSBTAG00000008866					ENSBTAG00000006907				ENSBTAG00000016374		ENSBTAG00000050527
ENSBTAG00000051842	ENSBTAG00000012638				ENSBTAG00000019585	ENSBTAG00000048725	ENSBTAG00000001631	ENSBTAG00000012208					ENSBTAG00000005164				ENSBTAG00000002414		ENSBTAG00000048367
ENSBTAG00000026893	ENSBTAG00000052072				ENSBTAG00000050253	ENSBTAG00000010742	ENSBTAG00000005034	ENSBTAG00000004224					ENSBTAG00000005816				ENSBTAG00000001146		ENSBTAG00000021835
ENSBTAG00000019563	ENSBTAG00000037400				ENSBTAG00000038486	ENSBTAG00000045824	ENSBTAG00000001078	ENSBTAG00000046580					ENSBTAG00000008551				ENSBTAG00000043963		ENSBTAG00000010030
ENSBTAG00000010745	ENSBTAG00000016255				ENSBTAG00000006688	ENSBTAG00000030517	ENSBTAG00000047367	ENSBTAG00000048851					ENSBTAG00000016527				ENSBTAG00000047613		ENSBTAG00000051985
ENSBTAG00000009886	ENSBTAG00000054630				ENSBTAG00000053187	ENSBTAG00000053661	ENSBTAG00000020269	ENSBTAG00000025005					ENSBTAG00000009223				ENSBTAG00000005412		ENSBTAG00000007887
ENSBTAG00000005454	ENSBTAG00000010841				ENSBTAG00000021709	ENSBTAG00000017599	ENSBTAG00000009065	ENSBTAG00000008732					ENSBTAG00000031194				ENSBTAG00000007765		ENSBTAG00000000706
ENSBTAG00000031106	ENSBTAG00000005111				ENSBTAG00000002447	ENSBTAG00000019587	ENSBTAG00000003304	ENSBTAG00000054405					ENSBTAG00000014912				ENSBTAG00000001303		ENSBTAG00000008216
ENSBTAG00000010549	ENSBTAG00000013460				ENSBTAG00000005877	ENSBTAG00000051786	ENSBTAG00000047914	ENSBTAG00000008703					ENSBTAG00000003608				ENSBTAG00000021588		ENSBTAG00000021874
ENSBTAG00000007379	ENSBTAG00000008464				ENSBTAG00000042115	ENSBTAG00000002894	ENSBTAG00000016362	ENSBTAG00000048723					ENSBTAG00000005372				ENSBTAG00000026527		ENSBTAG00000016726
ENSBTAG00000009997	ENSBTAG00000013942				ENSBTAG00000002615	ENSBTAG00000034985	ENSBTAG00000044208	ENSBTAG00000031913					ENSBTAG00000007942				ENSBTAG00000026278		ENSBTAG00000009153
ENSBTAG00000047942	ENSBTAG00000015221				ENSBTAG00000017461	ENSBTAG00000052579	ENSBTAG00000004587	ENSBTAG00000023064					ENSBTAG00000038034				ENSBTAG00000050112		ENSBTAG00000032821
ENSBTAG00000051224	ENSBTAG00000007968				ENSBTAG00000046900	ENSBTAG00000006208	ENSBTAG00000018864	ENSBTAG00000045940					ENSBTAG00000000767				ENSBTAG00000001535		ENSBTAG00000047650
ENSBTAG00000000152	ENSBTAG00000016519				ENSBTAG00000052307	ENSBTAG00000006735	ENSBTAG00000039462	ENSBTAG00000051738					ENSBTAG00000003941				ENSBTAG00000018948		ENSBTAG00000020685
ENSBTAG00000004349	ENSBTAG00000049906				ENSBTAG00000034555	ENSBTAG00000031231	ENSBTAG00000006367	ENSBTAG00000055184					ENSBTAG00000017289				ENSBTAG00000048516		ENSBTAG00000021390
ENSBTAG00000005870	ENSBTAG00000053129				ENSBTAG00000011666	ENSBTAG00000027412	ENSBTAG00000034985	ENSBTAG00000011511					ENSBTAG00000009681				ENSBTAG00000000240		ENSBTAG00000012031
ENSBTAG00000007540	ENSBTAG00000001483				ENSBTAG00000011624	ENSBTAG00000054422	ENSBTAG00000027317	ENSBTAG00000004822					ENSBTAG00000005989				ENSBTAG00000020520		ENSBTAG00000013148
ENSBTAG00000004833	ENSBTAG00000015511				ENSBTAG00000020892	ENSBTAG00000006697	ENSBTAG00000009664	ENSBTAG00000045099					ENSBTAG00000001983				ENSBTAG00000011914		ENSBTAG00000016494
ENSBTAG00000026248	ENSBTAG00000033255				ENSBTAG00000013960	ENSBTAG00000020283	ENSBTAG00000003329	ENSBTAG00000046503					ENSBTAG00000029982				ENSBTAG00000007520		ENSBTAG00000000163
ENSBTAG00000018070	ENSBTAG00000021304				ENSBTAG00000017350	ENSBTAG00000049914	ENSBTAG00000006792	ENSBTAG00000005716					ENSBTAG00000003585				ENSBTAG00000019612		ENSBTAG00000053571
ENSBTAG00000016328	ENSBTAG00000047855				ENSBTAG00000053646	ENSBTAG00000006128	ENSBTAG00000001395	ENSBTAG00000003152					ENSBTAG00000036078				ENSBTAG00000000713		ENSBTAG00000052632
ENSBTAG00000001152	ENSBTAG00000020279				ENSBTAG00000008493	ENSBTAG00000010785	ENSBTAG00000033515	ENSBTAG00000019293					ENSBTAG00000010002				ENSBTAG00000016121		ENSBTAG00000010384
ENSBTAG00000046654	ENSBTAG00000051151				ENSBTAG00000005162	ENSBTAG00000004150	ENSBTAG00000019262	ENSBTAG00000003200					ENSBTAG00000005776				ENSBTAG00000015509		ENSBTAG00000001244
ENSBTAG00000000675	ENSBTAG00000019886				ENSBTAG00000003163	ENSBTAG00000015228	ENSBTAG00000012785	ENSBTAG00000055140					ENSBTAG00000050538				ENSBTAG00000016388		ENSBTAG00000042605
ENSBTAG00000003759	ENSBTAG00000009176				ENSBTAG00000026813	ENSBTAG00000009677	ENSBTAG00000045149	ENSBTAG00000016644					ENSBTAG00000021801				ENSBTAG00000002624		ENSBTAG00000009714
ENSBTAG00000051621	ENSBTAG00000006517				ENSBTAG00000010742	ENSBTAG00000038124	ENSBTAG00000000816	ENSBTAG00000021508					ENSBTAG00000013507				ENSBTAG00000012805		ENSBTAG00000007732
ENSBTAG00000001827	ENSBTAG00000015466				ENSBTAG00000054394	ENSBTAG00000054270	ENSBTAG00000003719	ENSBTAG00000047367					ENSBTAG00000054738				ENSBTAG00000016494		ENSBTAG00000053804
ENSBTAG00000037404	ENSBTAG00000021071				ENSBTAG00000013801	ENSBTAG00000003172	ENSBTAG00000009618	ENSBTAG00000011804					ENSBTAG00000042713				ENSBTAG00000052421		ENSBTAG00000014252
ENSBTAG00000005464	ENSBTAG00000011319				ENSBTAG00000012409	ENSBTAG00000011131	ENSBTAG00000013702	ENSBTAG00000044474					ENSBTAG00000015212				ENSBTAG00000006507		ENSBTAG00000052420
ENSBTAG00000017002	ENSBTAG00000026995				ENSBTAG00000050153	ENSBTAG00000049122	ENSBTAG00000034875	ENSBTAG00000046750					ENSBTAG00000002921				ENSBTAG00000007208		ENSBTAG00000010797
ENSBTAG00000017452	ENSBTAG00000001619				ENSBTAG00000015690	ENSBTAG00000000283	ENSBTAG00000048410	ENSBTAG00000016345					ENSBTAG00000003495				ENSBTAG00000006560		ENSBTAG00000017376
ENSBTAG00000045547	ENSBTAG00000007430				ENSBTAG00000038011	ENSBTAG00000001806	ENSBTAG00000008180	ENSBTAG00000048696					ENSBTAG00000014304				ENSBTAG00000021029		ENSBTAG00000002585
ENSBTAG00000001119	ENSBTAG00000009415				ENSBTAG00000011651	ENSBTAG00000031913	ENSBTAG00000025471	ENSBTAG00000000185					ENSBTAG00000015810				ENSBTAG00000014821		ENSBTAG00000014920
ENSBTAG00000000153	ENSBTAG00000049577				ENSBTAG00000052290	ENSBTAG00000019938	ENSBTAG00000019743	ENSBTAG00000002478					ENSBTAG00000021669				ENSBTAG00000018975		ENSBTAG00000017026
ENSBTAG00000021506	ENSBTAG00000011583				ENSBTAG00000015178	ENSBTAG00000017112	ENSBTAG00000007836	ENSBTAG00000032369					ENSBTAG00000019345				ENSBTAG00000014357		ENSBTAG00000017680
ENSBTAG00000010456	ENSBTAG00000048059				ENSBTAG00000017273	ENSBTAG00000007689	ENSBTAG00000000590	ENSBTAG00000016387					ENSBTAG00000009997				ENSBTAG00000008656		ENSBTAG00000054817
ENSBTAG00000018202	ENSBTAG00000014221				ENSBTAG00000045795	ENSBTAG00000053571	ENSBTAG00000008172	ENSBTAG00000012656					ENSBTAG00000007173				ENSBTAG00000010821		ENSBTAG00000000590
ENSBTAG00000021752	ENSBTAG00000055195				ENSBTAG00000014738	ENSBTAG00000000957	ENSBTAG00000039260	ENSBTAG00000012107					ENSBTAG00000055119				ENSBTAG00000017680		ENSBTAG00000018031
ENSBTAG00000025129	ENSBTAG00000024974				ENSBTAG00000000422	ENSBTAG00000025903	ENSBTAG00000010774	ENSBTAG00000008406					ENSBTAG00000021091				ENSBTAG00000003353		ENSBTAG00000038124
ENSBTAG00000009966	ENSBTAG00000011532				ENSBTAG00000007827	ENSBTAG00000019314	ENSBTAG00000009933	ENSBTAG00000027081					ENSBTAG00000011121				ENSBTAG00000021316		ENSBTAG00000002215
ENSBTAG00000009560	ENSBTAG00000002907				ENSBTAG00000051361	ENSBTAG00000006951	ENSBTAG00000004038	ENSBTAG00000014229					ENSBTAG00000001660				ENSBTAG00000024406		ENSBTAG00000000648
ENSBTAG00000018433	ENSBTAG00000053546				ENSBTAG00000054665	ENSBTAG00000004257	ENSBTAG00000021181	ENSBTAG00000006801					ENSBTAG00000000211				ENSBTAG00000046555		ENSBTAG00000050535
ENSBTAG00000003265	ENSBTAG00000000959				ENSBTAG00000002488	ENSBTAG00000003994	ENSBTAG00000044591	ENSBTAG00000008868					ENSBTAG00000004283				ENSBTAG00000033304		ENSBTAG00000025554
ENSBTAG00000008629	ENSBTAG00000011917				ENSBTAG00000018838	ENSBTAG00000018951	ENSBTAG00000012921	ENSBTAG00000008953					ENSBTAG00000001368				ENSBTAG00000016234		ENSBTAG00000012046
ENSBTAG00000018381	ENSBTAG00000019116				ENSBTAG00000050877	ENSBTAG00000020963	ENSBTAG00000004208	ENSBTAG00000027900					ENSBTAG00000009441				ENSBTAG00000015163		ENSBTAG00000050544
ENSBTAG00000000436	ENSBTAG00000000654				ENSBTAG00000032538	ENSBTAG00000047036	ENSBTAG00000001785	ENSBTAG00000009933					ENSBTAG00000014312				ENSBTAG00000054075		ENSBTAG00000004488
ENSBTAG00000019175	ENSBTAG00000017656				ENSBTAG00000054601	ENSBTAG00000004272	ENSBTAG00000020374	ENSBTAG00000005848					ENSBTAG00000021565				ENSBTAG00000012071		ENSBTAG00000010793
ENSBTAG00000006940	ENSBTAG00000021875				ENSBTAG00000012558	ENSBTAG00000010273	ENSBTAG00000014297	ENSBTAG00000048743					ENSBTAG00000048377				ENSBTAG00000001100		ENSBTAG00000011338
ENSBTAG00000000923	ENSBTAG00000021260				ENSBTAG00000001231	ENSBTAG00000006233	ENSBTAG00000053398	ENSBTAG00000037465					ENSBTAG00000052443				ENSBTAG00000053317		ENSBTAG00000009849
ENSBTAG00000002470	ENSBTAG00000007433				ENSBTAG00000021811	ENSBTAG00000018724	ENSBTAG00000053807	ENSBTAG00000012038					ENSBTAG00000007962				ENSBTAG00000003325		ENSBTAG00000054257
ENSBTAG00000011334	ENSBTAG00000005436				ENSBTAG00000015304	ENSBTAG00000006707	ENSBTAG00000005960	ENSBTAG00000018984					ENSBTAG00000004117				ENSBTAG00000000494		ENSBTAG00000021326
ENSBTAG00000018723	ENSBTAG00000007386				ENSBTAG00000001474	ENSBTAG00000005523	ENSBTAG00000003970	ENSBTAG00000047133					ENSBTAG00000051004				ENSBTAG00000020661		ENSBTAG00000054382
ENSBTAG00000046503	ENSBTAG00000007554				ENSBTAG00000031352	ENSBTAG00000010798	ENSBTAG00000008088	ENSBTAG00000010024					ENSBTAG00000050944				ENSBTAG00000018235		ENSBTAG00000019052
ENSBTAG00000001737	ENSBTAG00000016108				ENSBTAG00000009029	ENSBTAG00000000675	ENSBTAG00000007117	ENSBTAG00000001804					ENSBTAG00000007593				ENSBTAG00000046052		ENSBTAG00000000819
ENSBTAG00000024633	ENSBTAG00000011444				ENSBTAG00000044025	ENSBTAG00000016906	ENSBTAG00000035744	ENSBTAG00000007519					ENSBTAG00000050527				ENSBTAG00000009679		ENSBTAG00000043157
ENSBTAG00000016664	ENSBTAG00000017970				ENSBTAG00000025760	ENSBTAG00000023283	ENSBTAG00000026861	ENSBTAG00000049333					ENSBTAG00000012552				ENSBTAG00000003845		ENSBTAG00000049375
ENSBTAG00000048152	ENSBTAG00000009431				ENSBTAG00000042536	ENSBTAG00000021217	ENSBTAG00000002719	ENSBTAG00000006790					ENSBTAG00000015165				ENSBTAG00000026758		ENSBTAG00000004004
ENSBTAG00000005034	ENSBTAG00000015976				ENSBTAG00000032517	ENSBTAG00000006801	ENSBTAG00000026971	ENSBTAG00000010555					ENSBTAG00000051904				ENSBTAG00000019125		ENSBTAG00000017804
ENSBTAG00000000894	ENSBTAG00000012191				ENSBTAG00000035572	ENSBTAG00000023064	ENSBTAG00000014380	ENSBTAG00000052900					ENSBTAG00000009868				ENSBTAG00000017223		ENSBTAG00000018237
ENSBTAG00000012817	ENSBTAG00000018704				ENSBTAG00000020984	ENSBTAG00000016765	ENSBTAG00000046503	ENSBTAG00000000436					ENSBTAG00000020646				ENSBTAG00000003889		ENSBTAG00000045678
ENSBTAG00000000767	ENSBTAG00000015023				ENSBTAG00000025458	ENSBTAG00000011343	ENSBTAG00000031701	ENSBTAG00000004339					ENSBTAG00000000238				ENSBTAG00000014064		ENSBTAG00000011734
ENSBTAG00000019414	ENSBTAG00000011291				ENSBTAG00000012140	ENSBTAG00000004964	ENSBTAG00000017287	ENSBTAG00000001675					ENSBTAG00000035171				ENSBTAG00000001151		ENSBTAG00000000707
ENSBTAG00000002080	ENSBTAG00000031267				ENSBTAG00000010165	ENSBTAG00000008182	ENSBTAG00000006561	ENSBTAG00000000842					ENSBTAG00000021639				ENSBTAG00000021899		ENSBTAG00000052099
ENSBTAG00000001843	ENSBTAG00000000566				ENSBTAG00000015751	ENSBTAG00000014828	ENSBTAG00000020773	ENSBTAG00000019327					ENSBTAG00000040567				ENSBTAG00000016732		ENSBTAG00000001687
ENSBTAG00000014912	ENSBTAG00000021600				ENSBTAG00000027629	ENSBTAG00000003245	ENSBTAG00000050790	ENSBTAG00000008909					ENSBTAG00000043738				ENSBTAG00000021273		ENSBTAG00000021111
ENSBTAG00000054774	ENSBTAG00000051818				ENSBTAG00000006121	ENSBTAG00000054342	ENSBTAG00000049473	ENSBTAG00000020225					ENSBTAG00000026172				ENSBTAG00000006797		ENSBTAG00000007146
ENSBTAG00000005824	ENSBTAG00000022083				ENSBTAG00000026812	ENSBTAG00000048672	ENSBTAG00000016131	ENSBTAG00000053932					ENSBTAG00000011929				ENSBTAG00000010085		ENSBTAG00000008172
ENSBTAG00000005923	ENSBTAG00000009458				ENSBTAG00000012436	ENSBTAG00000007514	ENSBTAG00000049729	ENSBTAG00000010797					ENSBTAG00000021071				ENSBTAG00000021416		ENSBTAG00000018453
ENSBTAG00000006082	ENSBTAG00000013680				ENSBTAG00000016523	ENSBTAG00000012989	ENSBTAG00000017824	ENSBTAG00000008428					ENSBTAG00000019017				ENSBTAG00000016239		ENSBTAG00000021025
ENSBTAG00000014766	ENSBTAG00000000395				ENSBTAG00000010008	ENSBTAG00000005584	ENSBTAG00000012216	ENSBTAG00000009948					ENSBTAG00000037558				ENSBTAG00000009017		ENSBTAG00000021899
ENSBTAG00000018588	ENSBTAG00000050438				ENSBTAG00000048946	ENSBTAG00000006581	ENSBTAG00000012673	ENSBTAG00000020201					ENSBTAG00000049375				ENSBTAG00000011437		ENSBTAG00000019402
ENSBTAG00000000250	ENSBTAG00000000967				ENSBTAG00000009461	ENSBTAG00000006790	ENSBTAG00000050172	ENSBTAG00000043271					ENSBTAG00000050403				ENSBTAG00000006631		ENSBTAG00000053525
ENSBTAG00000015050	ENSBTAG00000008126				ENSBTAG00000001008	ENSBTAG00000047942	ENSBTAG00000019949	ENSBTAG00000000806					ENSBTAG00000014737				ENSBTAG00000001642		ENSBTAG00000050389
ENSBTAG00000005997	ENSBTAG00000019516				ENSBTAG00000015361	ENSBTAG00000052892	ENSBTAG00000016723	ENSBTAG00000052841					ENSBTAG00000011324				ENSBTAG00000017271		ENSBTAG00000013070
ENSBTAG00000019716	ENSBTAG00000010937				ENSBTAG00000005261	ENSBTAG00000008441	ENSBTAG00000021069	ENSBTAG00000006751					ENSBTAG00000001510				ENSBTAG00000007348		ENSBTAG00000017716
ENSBTAG00000009800	ENSBTAG00000009484				ENSBTAG00000008066	ENSBTAG00000017375	ENSBTAG00000018142	ENSBTAG00000052421					ENSBTAG00000052934				ENSBTAG00000017103		ENSBTAG00000005936
ENSBTAG00000017755	ENSBTAG00000019015				ENSBTAG00000051351	ENSBTAG00000015618	ENSBTAG00000007867	ENSBTAG00000019553					ENSBTAG00000052520				ENSBTAG00000032206		ENSBTAG00000003600
ENSBTAG00000020355	ENSBTAG00000051348				ENSBTAG00000052139	ENSBTAG00000039657	ENSBTAG00000017150	ENSBTAG00000014602					ENSBTAG00000002293				ENSBTAG00000052247		ENSBTAG00000047432
ENSBTAG00000004791	ENSBTAG00000046481				ENSBTAG00000008363	ENSBTAG00000008954	ENSBTAG00000043971	ENSBTAG00000007554					ENSBTAG00000054517				ENSBTAG00000020928		ENSBTAG00000021466
ENSBTAG00000011971	ENSBTAG00000005572				ENSBTAG00000020105	ENSBTAG00000052841	ENSBTAG00000011343	ENSBTAG00000008384					ENSBTAG00000043233				ENSBTAG00000038844		ENSBTAG00000001862
ENSBTAG00000013275	ENSBTAG00000030434				ENSBTAG00000018016	ENSBTAG00000035744	ENSBTAG00000012646	ENSBTAG00000019340					ENSBTAG00000035230				ENSBTAG00000010279		ENSBTAG00000055309
ENSBTAG00000032686	ENSBTAG00000011805				ENSBTAG00000054842	ENSBTAG00000008250	ENSBTAG00000010256	ENSBTAG00000037768					ENSBTAG00000051440				ENSBTAG00000005741		ENSBTAG00000005412
ENSBTAG00000020942	ENSBTAG00000016714				ENSBTAG00000001406	ENSBTAG00000015778	ENSBTAG00000038103	ENSBTAG00000006208					ENSBTAG00000010763				ENSBTAG00000017670		ENSBTAG00000054218
ENSBTAG00000017225	ENSBTAG00000020981				ENSBTAG00000014251	ENSBTAG00000051880	ENSBTAG00000047942	ENSBTAG00000021485					ENSBTAG00000014947				ENSBTAG00000004570		ENSBTAG00000038495
ENSBTAG00000047004	ENSBTAG00000018603				ENSBTAG00000049519	ENSBTAG00000008330	ENSBTAG00000006951	ENSBTAG00000009677					ENSBTAG00000033735				ENSBTAG00000023929		ENSBTAG00000005586
ENSBTAG00000017584	ENSBTAG00000054131				ENSBTAG00000055197	ENSBTAG00000053682	ENSBTAG00000013915	ENSBTAG00000038045					ENSBTAG00000010987				ENSBTAG00000012518		ENSBTAG00000040398
ENSBTAG00000020608	ENSBTAG00000021151				ENSBTAG00000015040	ENSBTAG00000017500	ENSBTAG00000015717	ENSBTAG00000052577					ENSBTAG00000024928				ENSBTAG00000024115		ENSBTAG00000002938
ENSBTAG00000010355	ENSBTAG00000032763				ENSBTAG00000046728	ENSBTAG00000004515	ENSBTAG00000003039	ENSBTAG00000007149					ENSBTAG00000030483				ENSBTAG00000014401		ENSBTAG00000053470
ENSBTAG00000011623	ENSBTAG00000007177				ENSBTAG00000003088	ENSBTAG00000018984	ENSBTAG00000009996	ENSBTAG00000001871					ENSBTAG00000050844				ENSBTAG00000010270		ENSBTAG00000014882
ENSBTAG00000020090	ENSBTAG00000049318				ENSBTAG00000012729	ENSBTAG00000001406	ENSBTAG00000007755	ENSBTAG00000033449					ENSBTAG00000019342				ENSBTAG00000018134		ENSBTAG00000052949
ENSBTAG00000009441	ENSBTAG00000009284				ENSBTAG00000050729	ENSBTAG00000005973	ENSBTAG00000010303	ENSBTAG00000002138					ENSBTAG00000015713				ENSBTAG00000006730		ENSBTAG00000016928
ENSBTAG00000003653	ENSBTAG00000017040				ENSBTAG00000033367	ENSBTAG00000006792	ENSBTAG00000005786	ENSBTAG00000032899					ENSBTAG00000019791				ENSBTAG00000052375		ENSBTAG00000035182
ENSBTAG00000008307	ENSBTAG00000019986				ENSBTAG00000048830	ENSBTAG00000017271	ENSBTAG00000002756	ENSBTAG00000029854					ENSBTAG00000016804				ENSBTAG00000002938		ENSBTAG00000000564
ENSBTAG00000023179	ENSBTAG00000012330				ENSBTAG00000003531	ENSBTAG00000018418	ENSBTAG00000003089	ENSBTAG00000006951					ENSBTAG00000001457				ENSBTAG00000016158		ENSBTAG00000051503
ENSBTAG00000021780	ENSBTAG00000017095				ENSBTAG00000006155	ENSBTAG00000017367	ENSBTAG00000024539	ENSBTAG00000050312					ENSBTAG00000050846				ENSBTAG00000009362		ENSBTAG00000004570
ENSBTAG00000007614	ENSBTAG00000008812				ENSBTAG00000054994	ENSBTAG00000050874	ENSBTAG00000006695	ENSBTAG00000010303					ENSBTAG00000039696				ENSBTAG00000013249		ENSBTAG00000009788
ENSBTAG00000049473	ENSBTAG00000006277				ENSBTAG00000026753	ENSBTAG00000019432	ENSBTAG00000042607	ENSBTAG00000048560					ENSBTAG00000005365				ENSBTAG00000054318		ENSBTAG00000008636
ENSBTAG00000001806	ENSBTAG00000026772				ENSBTAG00000025183	ENSBTAG00000021837	ENSBTAG00000002356	ENSBTAG00000014517					ENSBTAG00000051035				ENSBTAG00000049026		ENSBTAG00000046437
ENSBTAG00000009026	ENSBTAG00000003147				ENSBTAG00000019870	ENSBTAG00000000736	ENSBTAG00000015978	ENSBTAG00000012989					ENSBTAG00000045523				ENSBTAG00000029994		ENSBTAG00000002757
ENSBTAG00000000505	ENSBTAG00000020591				ENSBTAG00000007956	ENSBTAG00000008172	ENSBTAG00000007389	ENSBTAG00000019448					ENSBTAG00000001824				ENSBTAG00000009132		ENSBTAG00000050766
ENSBTAG00000002425	ENSBTAG00000006920				ENSBTAG00000037756	ENSBTAG00000032301	ENSBTAG00000020172	ENSBTAG00000009664					ENSBTAG00000051745				ENSBTAG00000003196		ENSBTAG00000005681
ENSBTAG00000015248	ENSBTAG00000008403				ENSBTAG00000002702	ENSBTAG00000018731	ENSBTAG00000011112	ENSBTAG00000001009					ENSBTAG00000029925				ENSBTAG00000001675		ENSBTAG00000005141
ENSBTAG00000019300	ENSBTAG00000004168				ENSBTAG00000029844	ENSBTAG00000003375	ENSBTAG00000019517	ENSBTAG00000015509					ENSBTAG00000006633				ENSBTAG00000001801		ENSBTAG00000002772
ENSBTAG00000015556	ENSBTAG00000019781				ENSBTAG00000025659	ENSBTAG00000051167	ENSBTAG00000019314	ENSBTAG00000004679					ENSBTAG00000015563				ENSBTAG00000051540		ENSBTAG00000007431
ENSBTAG00000000385	ENSBTAG00000015146				ENSBTAG00000053391	ENSBTAG00000039275	ENSBTAG00000002826	ENSBTAG00000008682					ENSBTAG00000020053				ENSBTAG00000015541		ENSBTAG00000021176
ENSBTAG00000013905	ENSBTAG00000037457				ENSBTAG00000040477	ENSBTAG00000050790	ENSBTAG00000042986	ENSBTAG00000007867					ENSBTAG00000052620				ENSBTAG00000052794		ENSBTAG00000040253
ENSBTAG00000012525	ENSBTAG00000015077				ENSBTAG00000012681	ENSBTAG00000017461	ENSBTAG00000034626	ENSBTAG00000002473					ENSBTAG00000017580				ENSBTAG00000031231		ENSBTAG00000006939
ENSBTAG00000020739	ENSBTAG00000017033				ENSBTAG00000054818	ENSBTAG00000014111	ENSBTAG00000031718	ENSBTAG00000006846					ENSBTAG00000015666				ENSBTAG00000015988		ENSBTAG00000051139
ENSBTAG00000005807	ENSBTAG00000014146				ENSBTAG00000040103	ENSBTAG00000014127	ENSBTAG00000010610	ENSBTAG00000011343					ENSBTAG00000007169				ENSBTAG00000047431		ENSBTAG00000049049
ENSBTAG00000015205	ENSBTAG00000013405				ENSBTAG00000049914	ENSBTAG00000018446	ENSBTAG00000048516	ENSBTAG00000025462					ENSBTAG00000015230				ENSBTAG00000049375		ENSBTAG00000046321
ENSBTAG00000016282	ENSBTAG00000000586				ENSBTAG00000000886	ENSBTAG00000038062	ENSBTAG00000052900	ENSBTAG00000014250					ENSBTAG00000023179				ENSBTAG00000052291		ENSBTAG00000006434
ENSBTAG00000018717	ENSBTAG00000018318				ENSBTAG00000023976	ENSBTAG00000039861	ENSBTAG00000001294	ENSBTAG00000047538					ENSBTAG00000045572				ENSBTAG00000000911		ENSBTAG00000034106
ENSBTAG00000047161	ENSBTAG00000050581				ENSBTAG00000039504	ENSBTAG00000002478	ENSBTAG00000007970	ENSBTAG00000012139					ENSBTAG00000019563				ENSBTAG00000010316		ENSBTAG00000001730
ENSBTAG00000013955	ENSBTAG00000008313				ENSBTAG00000025664	ENSBTAG00000007851	ENSBTAG00000011304	ENSBTAG00000013929					ENSBTAG00000018851				ENSBTAG00000003387		ENSBTAG00000052731
ENSBTAG00000031777	ENSBTAG00000015158				ENSBTAG00000016826	ENSBTAG00000044591	ENSBTAG00000021338	ENSBTAG00000044478					ENSBTAG00000031388				ENSBTAG00000000590		ENSBTAG00000020713
ENSBTAG00000011832	ENSBTAG00000004009				ENSBTAG00000006686	ENSBTAG00000026429	ENSBTAG00000015509	ENSBTAG00000050808					ENSBTAG00000013641				ENSBTAG00000004498		ENSBTAG00000010069
ENSBTAG00000003525	ENSBTAG00000048366				ENSBTAG00000003833	ENSBTAG00000049919	ENSBTAG00000000737	ENSBTAG00000054995					ENSBTAG00000039302				ENSBTAG00000046699		ENSBTAG00000044726
ENSBTAG00000011748	ENSBTAG00000000936				ENSBTAG00000050409	ENSBTAG00000017824	ENSBTAG00000002006	ENSBTAG00000047914					ENSBTAG00000054546				ENSBTAG00000005475		ENSBTAG00000049630
ENSBTAG00000015343	ENSBTAG00000051211				ENSBTAG00000049394	ENSBTAG00000020286	ENSBTAG00000044375	ENSBTAG00000024851					ENSBTAG00000014650				ENSBTAG00000044192		ENSBTAG00000014665
ENSBTAG00000019166	ENSBTAG00000021899				ENSBTAG00000001745	ENSBTAG00000012139	ENSBTAG00000014471	ENSBTAG00000015778					ENSBTAG00000052517				ENSBTAG00000020992		ENSBTAG00000009362
ENSBTAG00000011597	ENSBTAG00000000157				ENSBTAG00000020636	ENSBTAG00000012107	ENSBTAG00000019716	ENSBTAG00000048353					ENSBTAG00000012496				ENSBTAG00000053911		ENSBTAG00000017378
ENSBTAG00000006393	ENSBTAG00000055251				ENSBTAG00000047101	ENSBTAG00000021393	ENSBTAG00000008373	ENSBTAG00000053807					ENSBTAG00000020736				ENSBTAG00000052099		ENSBTAG00000033169
ENSBTAG00000013367	ENSBTAG00000017306				ENSBTAG00000046177	ENSBTAG00000009888	ENSBTAG00000012979	ENSBTAG00000001603					ENSBTAG00000027626				ENSBTAG00000053347		ENSBTAG00000007243
ENSBTAG00000017830	ENSBTAG00000010449				ENSBTAG00000031309	ENSBTAG00000002011	ENSBTAG00000015825	ENSBTAG00000020773					ENSBTAG00000014099				ENSBTAG00000053766		ENSBTAG00000044021
ENSBTAG00000001711	ENSBTAG00000008985				ENSBTAG00000013306	ENSBTAG00000027279	ENSBTAG00000032517	ENSBTAG00000001051					ENSBTAG00000006378				ENSBTAG00000016116		ENSBTAG00000015074
ENSBTAG00000027081	ENSBTAG00000011885				ENSBTAG00000047904	ENSBTAG00000019070	ENSBTAG00000007975	ENSBTAG00000000494					ENSBTAG00000024918				ENSBTAG00000020649		ENSBTAG00000000278
ENSBTAG00000004723	ENSBTAG00000005206				ENSBTAG00000005477	ENSBTAG00000016709	ENSBTAG00000015715	ENSBTAG00000012525					ENSBTAG00000044083				ENSBTAG00000048591		ENSBTAG00000000154
ENSBTAG00000017873	ENSBTAG00000052307				ENSBTAG00000053486	ENSBTAG00000004380	ENSBTAG00000018808	ENSBTAG00000019989					ENSBTAG00000040177				ENSBTAG00000002804		ENSBTAG00000015296
ENSBTAG00000014605	ENSBTAG00000009307				ENSBTAG00000052981	ENSBTAG00000020172	ENSBTAG00000003977	ENSBTAG00000051047					ENSBTAG00000019174				ENSBTAG00000024437		ENSBTAG00000001321
ENSBTAG00000011779	ENSBTAG00000046092				ENSBTAG00000027320	ENSBTAG00000048887	ENSBTAG00000008895	ENSBTAG00000003835					ENSBTAG00000049228				ENSBTAG00000010820		ENSBTAG00000024081
ENSBTAG00000008289	ENSBTAG00000021822				ENSBTAG00000050311	ENSBTAG00000038600	ENSBTAG00000025809	ENSBTAG00000005923					ENSBTAG00000015248				ENSBTAG00000032821		ENSBTAG00000052381
ENSBTAG00000014628	ENSBTAG00000032234				ENSBTAG00000053853	ENSBTAG00000005606	ENSBTAG00000023106	ENSBTAG00000011851					ENSBTAG00000023734				ENSBTAG00000003334		ENSBTAG00000050786
ENSBTAG00000011332	ENSBTAG00000050227				ENSBTAG00000004824	ENSBTAG00000014698	ENSBTAG00000009705	ENSBTAG00000014847					ENSBTAG00000006804				ENSBTAG00000022246		ENSBTAG00000052862
ENSBTAG00000032613	ENSBTAG00000048453				ENSBTAG00000013131	ENSBTAG00000003719	ENSBTAG00000006610	ENSBTAG00000005386					ENSBTAG00000011876				ENSBTAG00000040000		ENSBTAG00000025258
ENSBTAG00000021128	ENSBTAG00000016478				ENSBTAG00000030322	ENSBTAG00000011304	ENSBTAG00000048655	ENSBTAG00000048478					ENSBTAG00000017104				ENSBTAG00000013863		ENSBTAG00000011682
ENSBTAG00000010303	ENSBTAG00000017748				ENSBTAG00000052983	ENSBTAG00000015505	ENSBTAG00000025246	ENSBTAG00000040257					ENSBTAG00000008552				ENSBTAG00000047432		ENSBTAG00000018432
ENSBTAG00000016005	ENSBTAG00000024269				ENSBTAG00000004885	ENSBTAG00000003189	ENSBTAG00000004594	ENSBTAG00000032089					ENSBTAG00000050227				ENSBTAG00000013406		ENSBTAG00000050402
ENSBTAG00000000222	ENSBTAG00000037965				ENSBTAG00000049784	ENSBTAG00000011027	ENSBTAG00000047658	ENSBTAG00000052082					ENSBTAG00000006609				ENSBTAG00000046662		ENSBTAG00000039820
ENSBTAG00000010931	ENSBTAG00000009208				ENSBTAG00000033481	ENSBTAG00000007799	ENSBTAG00000051840	ENSBTAG00000012216					ENSBTAG00000021019				ENSBTAG00000000706
ENSBTAG00000049588	ENSBTAG00000012926				ENSBTAG00000006599	ENSBTAG00000020267	ENSBTAG00000010008	ENSBTAG00000043971					ENSBTAG00000011798				ENSBTAG00000016060
ENSBTAG00000009578	ENSBTAG00000015171				ENSBTAG00000022775	ENSBTAG00000010673	ENSBTAG00000008138	ENSBTAG00000017824					ENSBTAG00000004694				ENSBTAG00000048487
ENSBTAG00000025219	ENSBTAG00000030706				ENSBTAG00000030502	ENSBTAG00000012068	ENSBTAG00000017719	ENSBTAG00000018200					ENSBTAG00000016095				ENSBTAG00000012897
ENSBTAG00000009006	ENSBTAG00000000279					ENSBTAG00000026971	ENSBTAG00000016765	ENSBTAG00000047396					ENSBTAG00000020731				ENSBTAG00000018413
ENSBTAG00000013045	ENSBTAG00000031829					ENSBTAG00000021193	ENSBTAG00000022120	ENSBTAG00000017375					ENSBTAG00000016732				ENSBTAG00000000033
ENSBTAG00000019472	ENSBTAG00000003709					ENSBTAG00000015355	ENSBTAG00000048754	ENSBTAG00000035995					ENSBTAG00000021859				ENSBTAG00000046648
ENSBTAG00000005340	ENSBTAG00000010821					ENSBTAG00000013509	ENSBTAG00000050741	ENSBTAG00000038154					ENSBTAG00000010372				ENSBTAG00000003600
ENSBTAG00000054746	ENSBTAG00000002362					ENSBTAG00000002227	ENSBTAG00000020676	ENSBTAG00000039686					ENSBTAG00000011274				ENSBTAG00000005586
ENSBTAG00000006581	ENSBTAG00000008492					ENSBTAG00000012629	ENSBTAG00000013596	ENSBTAG00000012737					ENSBTAG00000000711				ENSBTAG00000037799
ENSBTAG00000021102	ENSBTAG00000004059					ENSBTAG00000026704	ENSBTAG00000012929	ENSBTAG00000048410					ENSBTAG00000052901				ENSBTAG00000013990
ENSBTAG00000009681	ENSBTAG00000004330					ENSBTAG00000021658	ENSBTAG00000002615	ENSBTAG00000049995					ENSBTAG00000053135				ENSBTAG00000018669
ENSBTAG00000014498	ENSBTAG00000004531					ENSBTAG00000021880	ENSBTAG00000051882	ENSBTAG00000021739					ENSBTAG00000051798				ENSBTAG00000048854
ENSBTAG00000002833	ENSBTAG00000008609					ENSBTAG00000045695	ENSBTAG00000008197	ENSBTAG00000007280					ENSBTAG00000003639				ENSBTAG00000049593
ENSBTAG00000005002	ENSBTAG00000004283					ENSBTAG00000001385	ENSBTAG00000046724	ENSBTAG00000000414					ENSBTAG00000001017				ENSBTAG00000051803
ENSBTAG00000019365	ENSBTAG00000007510					ENSBTAG00000049393	ENSBTAG00000020261	ENSBTAG00000050848					ENSBTAG00000018249				ENSBTAG00000002585
ENSBTAG00000003073	ENSBTAG00000012900					ENSBTAG00000016625	ENSBTAG00000008198	ENSBTAG00000037686					ENSBTAG00000013888				ENSBTAG00000052504
ENSBTAG00000012383	ENSBTAG00000021168					ENSBTAG00000013071	ENSBTAG00000052091	ENSBTAG00000014574					ENSBTAG00000007850				ENSBTAG00000052562
ENSBTAG00000004926	ENSBTAG00000021604					ENSBTAG00000011447	ENSBTAG00000015373	ENSBTAG00000000957					ENSBTAG00000046723				ENSBTAG00000001156
ENSBTAG00000011184	ENSBTAG00000008461					ENSBTAG00000005031	ENSBTAG00000025826	ENSBTAG00000052459					ENSBTAG00000020399				ENSBTAG00000017026
ENSBTAG00000027626	ENSBTAG00000045980					ENSBTAG00000000638	ENSBTAG00000055067	ENSBTAG00000054666					ENSBTAG00000037087				ENSBTAG00000009513
ENSBTAG00000005776	ENSBTAG00000050426					ENSBTAG00000043165	ENSBTAG00000003278	ENSBTAG00000016327					ENSBTAG00000048783				ENSBTAG00000050389
ENSBTAG00000035370	ENSBTAG00000005670					ENSBTAG00000002414	ENSBTAG00000019070	ENSBTAG00000045337					ENSBTAG00000020904				ENSBTAG00000000032
ENSBTAG00000047956	ENSBTAG00000005661					ENSBTAG00000016991	ENSBTAG00000023891	ENSBTAG00000054345					ENSBTAG00000004840				ENSBTAG00000001730
ENSBTAG00000010208	ENSBTAG00000005489					ENSBTAG00000026527	ENSBTAG00000006631	ENSBTAG00000016830					ENSBTAG00000017875				ENSBTAG00000012043
ENSBTAG00000004051	ENSBTAG00000002881					ENSBTAG00000009383	ENSBTAG00000051828	ENSBTAG00000011671					ENSBTAG00000010208				ENSBTAG00000009214
ENSBTAG00000022580	ENSBTAG00000014550					ENSBTAG00000019002	ENSBTAG00000052690	ENSBTAG00000053645					ENSBTAG00000003560				ENSBTAG00000014162
ENSBTAG00000005462	ENSBTAG00000008887					ENSBTAG00000015986	ENSBTAG00000027696	ENSBTAG00000021617					ENSBTAG00000015087				ENSBTAG00000016061
ENSBTAG00000011095	ENSBTAG00000013317					ENSBTAG00000039709	ENSBTAG00000010742	ENSBTAG00000049239					ENSBTAG00000015052				ENSBTAG00000022114
ENSBTAG00000014017	ENSBTAG00000012921					ENSBTAG00000051068	ENSBTAG00000034368	ENSBTAG00000003719					ENSBTAG00000000854				ENSBTAG00000051083
ENSBTAG00000011608	ENSBTAG00000009394					ENSBTAG00000017793	ENSBTAG00000002972	ENSBTAG00000048725					ENSBTAG00000003546				ENSBTAG00000014435
ENSBTAG00000001887	ENSBTAG00000009579					ENSBTAG00000011680	ENSBTAG00000009029	ENSBTAG00000023026					ENSBTAG00000002362				ENSBTAG00000021904
ENSBTAG00000032122	ENSBTAG00000019615					ENSBTAG00000018413	ENSBTAG00000050877	ENSBTAG00000000283					ENSBTAG00000043976				ENSBTAG00000055059
ENSBTAG00000031940	ENSBTAG00000030474					ENSBTAG00000006560	ENSBTAG00000011071	ENSBTAG00000014554					ENSBTAG00000046220				ENSBTAG00000034295
ENSBTAG00000011936	ENSBTAG00000003399					ENSBTAG00000044175	ENSBTAG00000050075	ENSBTAG00000055295					ENSBTAG00000008635				ENSBTAG00000011007
ENSBTAG00000017851	ENSBTAG00000015249					ENSBTAG00000015632	ENSBTAG00000011337	ENSBTAG00000015046					ENSBTAG00000000076				ENSBTAG00000050535
ENSBTAG00000004679	ENSBTAG00000010613					ENSBTAG00000005670	ENSBTAG00000006233	ENSBTAG00000008463					ENSBTAG00000001000				ENSBTAG00000031287
ENSBTAG00000009598	ENSBTAG00000002170					ENSBTAG00000005269	ENSBTAG00000002928	ENSBTAG00000051872					ENSBTAG00000046073				ENSBTAG00000050312
ENSBTAG00000002419	ENSBTAG00000010826					ENSBTAG00000003971	ENSBTAG00000053707	ENSBTAG00000000507					ENSBTAG00000030897				ENSBTAG00000007449
ENSBTAG00000004792	ENSBTAG00000027069					ENSBTAG00000053533	ENSBTAG00000001406	ENSBTAG00000037410					ENSBTAG00000032613				ENSBTAG00000047254
ENSBTAG00000007935	ENSBTAG00000006752					ENSBTAG00000008575	ENSBTAG00000047613	ENSBTAG00000019432					ENSBTAG00000033580				ENSBTAG00000004004
ENSBTAG00000009494	ENSBTAG00000016166					ENSBTAG00000002115	ENSBTAG00000008066	ENSBTAG00000012785					ENSBTAG00000012443				ENSBTAG00000013888
ENSBTAG00000003532	ENSBTAG00000007147					ENSBTAG00000045808	ENSBTAG00000014149	ENSBTAG00000016171					ENSBTAG00000011083				ENSBTAG00000003526
ENSBTAG00000009541	ENSBTAG00000018247					ENSBTAG00000031107	ENSBTAG00000008271	ENSBTAG00000011921					ENSBTAG00000017582				ENSBTAG00000014920
ENSBTAG00000048809	ENSBTAG00000018274					ENSBTAG00000009362	ENSBTAG00000020087	ENSBTAG00000034875					ENSBTAG00000045902				ENSBTAG00000055309
ENSBTAG00000019072	ENSBTAG00000000817					ENSBTAG00000014821	ENSBTAG00000006121	ENSBTAG00000004221					ENSBTAG00000007208				ENSBTAG00000010622
ENSBTAG00000015362	ENSBTAG00000016615					ENSBTAG00000010766	ENSBTAG00000005877	ENSBTAG00000003396					ENSBTAG00000010944				ENSBTAG00000055119
ENSBTAG00000048631	ENSBTAG00000048942					ENSBTAG00000000841	ENSBTAG00000005162	ENSBTAG00000048899					ENSBTAG00000010641				ENSBTAG00000055167
ENSBTAG00000004272						ENSBTAG00000000770	ENSBTAG00000021835	ENSBTAG00000054682					ENSBTAG00000025129				ENSBTAG00000009849
ENSBTAG00000053320						ENSBTAG00000010721	ENSBTAG00000051481	ENSBTAG00000016709					ENSBTAG00000015101				ENSBTAG00000050544
ENSBTAG00000046158						ENSBTAG00000015280	ENSBTAG00000007955	ENSBTAG00000003304					ENSBTAG00000010821				ENSBTAG00000013476
ENSBTAG00000005989						ENSBTAG00000054630	ENSBTAG00000050544	ENSBTAG00000015228					ENSBTAG00000053007				ENSBTAG00000008700
ENSBTAG00000000251						ENSBTAG00000022580	ENSBTAG00000015449	ENSBTAG00000048854					ENSBTAG00000038878				ENSBTAG00000000161
ENSBTAG00000010980						ENSBTAG00000021069	ENSBTAG00000009294	ENSBTAG00000038173					ENSBTAG00000034776				ENSBTAG00000024493
ENSBTAG00000020192						ENSBTAG00000047807	ENSBTAG00000052472	ENSBTAG00000008954					ENSBTAG00000037650				ENSBTAG00000007431
ENSBTAG00000008866						ENSBTAG00000019901	ENSBTAG00000049640	ENSBTAG00000001806					ENSBTAG00000001068				ENSBTAG00000003089
ENSBTAG00000004976						ENSBTAG00000050742	ENSBTAG00000008223	ENSBTAG00000050782					ENSBTAG00000000305				ENSBTAG00000021025
ENSBTAG00000019312						ENSBTAG00000030973	ENSBTAG00000013960	ENSBTAG00000053776					ENSBTAG00000001711				ENSBTAG00000042458
ENSBTAG00000034347						ENSBTAG00000021466	ENSBTAG00000049393	ENSBTAG00000008182					ENSBTAG00000014064				ENSBTAG00000040244
ENSBTAG00000052472						ENSBTAG00000007247	ENSBTAG00000013081	ENSBTAG00000021340					ENSBTAG00000027425				ENSBTAG00000027081
ENSBTAG00000021457						ENSBTAG00000051333	ENSBTAG00000023731	ENSBTAG00000011530					ENSBTAG00000013942				ENSBTAG00000017564
ENSBTAG00000014947						ENSBTAG00000017716	ENSBTAG00000005244	ENSBTAG00000026893					ENSBTAG00000051381				ENSBTAG00000037649
ENSBTAG00000000027						ENSBTAG00000002117	ENSBTAG00000045625	ENSBTAG00000053682					ENSBTAG00000002742				ENSBTAG00000048462
ENSBTAG00000021801						ENSBTAG00000017284	ENSBTAG00000021811	ENSBTAG00000001599					ENSBTAG00000022067				ENSBTAG00000000898
ENSBTAG00000003038						ENSBTAG00000013669	ENSBTAG00000008951	ENSBTAG00000013239					ENSBTAG00000054469				ENSBTAG00000009768
ENSBTAG00000004964						ENSBTAG00000019262	ENSBTAG00000038462	ENSBTAG00000013275					ENSBTAG00000012861				ENSBTAG00000001825
ENSBTAG00000019518						ENSBTAG00000021745	ENSBTAG00000054059	ENSBTAG00000050874					ENSBTAG00000054531				ENSBTAG00000020199
ENSBTAG00000012321						ENSBTAG00000001474	ENSBTAG00000052904	ENSBTAG00000019690					ENSBTAG00000015426				ENSBTAG00000010361
ENSBTAG00000018067						ENSBTAG00000038306	ENSBTAG00000048701	ENSBTAG00000051533					ENSBTAG00000027321				ENSBTAG00000000564
ENSBTAG00000013699						ENSBTAG00000011307	ENSBTAG00000019406	ENSBTAG00000044758					ENSBTAG00000011617				ENSBTAG00000002929
ENSBTAG00000020567						ENSBTAG00000016131	ENSBTAG00000032902	ENSBTAG00000010362					ENSBTAG00000044006				ENSBTAG00000050371
ENSBTAG00000011554						ENSBTAG00000020100	ENSBTAG00000004222	ENSBTAG00000048857					ENSBTAG00000005708				ENSBTAG00000011403
ENSBTAG00000002854						ENSBTAG00000015387	ENSBTAG00000052586	ENSBTAG00000014441					ENSBTAG00000015595				ENSBTAG00000038662
ENSBTAG00000007681						ENSBTAG00000050371	ENSBTAG00000046728	ENSBTAG00000009443					ENSBTAG00000009956				ENSBTAG00000012526
ENSBTAG00000005413						ENSBTAG00000008499	ENSBTAG00000055064	ENSBTAG00000005454					ENSBTAG00000004168				ENSBTAG00000006679
ENSBTAG00000005263						ENSBTAG00000045767	ENSBTAG00000021945	ENSBTAG00000033319					ENSBTAG00000048821				ENSBTAG00000038495
ENSBTAG00000030319						ENSBTAG00000003027	ENSBTAG00000052839	ENSBTAG00000011882					ENSBTAG00000017680				ENSBTAG00000025101
ENSBTAG00000020652						ENSBTAG00000048591	ENSBTAG00000034075	ENSBTAG00000038103					ENSBTAG00000007047				ENSBTAG00000042305
ENSBTAG00000018417						ENSBTAG00000010820	ENSBTAG00000027768	ENSBTAG00000031468					ENSBTAG00000013009				ENSBTAG00000052403
ENSBTAG00000002774						ENSBTAG00000051083	ENSBTAG00000053533	ENSBTAG00000011071					ENSBTAG00000006035				ENSBTAG00000011338
ENSBTAG00000054832						ENSBTAG00000003749	ENSBTAG00000010881	ENSBTAG00000008307					ENSBTAG00000008539				ENSBTAG00000030425
ENSBTAG00000032534						ENSBTAG00000020227	ENSBTAG00000046753	ENSBTAG00000006233					ENSBTAG00000010048				ENSBTAG00000005244
ENSBTAG00000022009						ENSBTAG00000048453	ENSBTAG00000017339	ENSBTAG00000017287					ENSBTAG00000018579				ENSBTAG00000021835
ENSBTAG00000003866						ENSBTAG00000014920	ENSBTAG00000053194	ENSBTAG00000049337					ENSBTAG00000009719				ENSBTAG00000051068
ENSBTAG00000009351						ENSBTAG00000009618	ENSBTAG00000040477	ENSBTAG00000054342					ENSBTAG00000004159				ENSBTAG00000014237
ENSBTAG00000040116						ENSBTAG00000016320	ENSBTAG00000015439	ENSBTAG00000007389					ENSBTAG00000008772				ENSBTAG00000021111
ENSBTAG00000014297						ENSBTAG00000010622	ENSBTAG00000029844	ENSBTAG00000003196					ENSBTAG00000031575				ENSBTAG00000050065
ENSBTAG00000037703						ENSBTAG00000019777	ENSBTAG00000004388	ENSBTAG00000015818					ENSBTAG00000051082				ENSBTAG00000038286
ENSBTAG00000014828						ENSBTAG00000030749	ENSBTAG00000009260	ENSBTAG00000026813					ENSBTAG00000033174				ENSBTAG00000006434
ENSBTAG00000016350						ENSBTAG00000016746	ENSBTAG00000054736	ENSBTAG00000052665					ENSBTAG00000004190				ENSBTAG00000010030
ENSBTAG00000013478						ENSBTAG00000039055	ENSBTAG00000052139	ENSBTAG00000014297					ENSBTAG00000031242				ENSBTAG00000007773
ENSBTAG00000010511						ENSBTAG00000046699	ENSBTAG00000051992	ENSBTAG00000045770					ENSBTAG00000010270				ENSBTAG00000034192
ENSBTAG00000000423						ENSBTAG00000015988	ENSBTAG00000020859	ENSBTAG00000004796					ENSBTAG00000035182				ENSBTAG00000013148
ENSBTAG00000021062						ENSBTAG00000012071	ENSBTAG00000001322	ENSBTAG00000001395					ENSBTAG00000046337				ENSBTAG00000003650
ENSBTAG00000008291						ENSBTAG00000052632	ENSBTAG00000003531	ENSBTAG00000016768					ENSBTAG00000021920				ENSBTAG00000000648
ENSBTAG00000005702						ENSBTAG00000021673	ENSBTAG00000006572	ENSBTAG00000014224					ENSBTAG00000009819				ENSBTAG00000010793
ENSBTAG00000013629						ENSBTAG00000000838	ENSBTAG00000006686	ENSBTAG00000031851					ENSBTAG00000016502				ENSBTAG00000007732
ENSBTAG00000048516						ENSBTAG00000014835	ENSBTAG00000014606	ENSBTAG00000039861					ENSBTAG00000010109				ENSBTAG00000048367
ENSBTAG00000004887						ENSBTAG00000000752	ENSBTAG00000039355	ENSBTAG00000026429					ENSBTAG00000011455				ENSBTAG00000020350
ENSBTAG00000006250						ENSBTAG00000008175	ENSBTAG00000012043	ENSBTAG00000021217					ENSBTAG00000014666				ENSBTAG00000008097
ENSBTAG00000011644						ENSBTAG00000008656	ENSBTAG00000034871	ENSBTAG00000024132					ENSBTAG00000034182				ENSBTAG00000006939
ENSBTAG00000020980						ENSBTAG00000013469	ENSBTAG00000049914	ENSBTAG00000018669					ENSBTAG00000027625				ENSBTAG00000004787
ENSBTAG00000010998						ENSBTAG00000003877	ENSBTAG00000052315	ENSBTAG00000012212					ENSBTAG00000011014				ENSBTAG00000050607
ENSBTAG00000005195						ENSBTAG00000019743	ENSBTAG00000047316	ENSBTAG00000053118					ENSBTAG00000010047				ENSBTAG00000039466
ENSBTAG00000008185						ENSBTAG00000002331	ENSBTAG00000049214	ENSBTAG00000002356					ENSBTAG00000017215				ENSBTAG00000050072
ENSBTAG00000014903						ENSBTAG00000052132	ENSBTAG00000038549	ENSBTAG00000001687					ENSBTAG00000020313				ENSBTAG00000054218
ENSBTAG00000007390						ENSBTAG00000053767	ENSBTAG00000025664	ENSBTAG00000000082					ENSBTAG00000023938				ENSBTAG00000001864
ENSBTAG00000044019						ENSBTAG00000048366	ENSBTAG00000050974	ENSBTAG00000002894					ENSBTAG00000020406				ENSBTAG00000052787
ENSBTAG00000018727						ENSBTAG00000010774	ENSBTAG00000054394	ENSBTAG00000000995					ENSBTAG00000049560				ENSBTAG00000017882
ENSBTAG00000021842						ENSBTAG00000000033	ENSBTAG00000008687	ENSBTAG00000052403					ENSBTAG00000039319				ENSBTAG00000007286
ENSBTAG00000009213						ENSBTAG00000025597	ENSBTAG00000052396	ENSBTAG00000019314					ENSBTAG00000048358				ENSBTAG00000048959
ENSBTAG00000020314						ENSBTAG00000017969	ENSBTAG00000052286	ENSBTAG00000017507					ENSBTAG00000005129				ENSBTAG00000021434
ENSBTAG00000021523						ENSBTAG00000050112	ENSBTAG00000009599	ENSBTAG00000017150					ENSBTAG00000006760				ENSBTAG00000033603
ENSBTAG00000043036						ENSBTAG00000018216	ENSBTAG00000006357	ENSBTAG00000020199					ENSBTAG00000051299				ENSBTAG00000000667
ENSBTAG00000015666						ENSBTAG00000001231	ENSBTAG00000002180	ENSBTAG00000052892					ENSBTAG00000024874				ENSBTAG00000046411
ENSBTAG00000003639						ENSBTAG00000051218	ENSBTAG00000043250	ENSBTAG00000046875					ENSBTAG00000051950				ENSBTAG00000052731
ENSBTAG00000010945						ENSBTAG00000008934	ENSBTAG00000002169	ENSBTAG00000046333					ENSBTAG00000015836				ENSBTAG00000051055
ENSBTAG00000013557						ENSBTAG00000021181	ENSBTAG00000040226	ENSBTAG00000051055					ENSBTAG00000012943				ENSBTAG00000000973
ENSBTAG00000044035						ENSBTAG00000001605	ENSBTAG00000048400	ENSBTAG00000009277					ENSBTAG00000002918				ENSBTAG00000017716
ENSBTAG00000021697						ENSBTAG00000051840	ENSBTAG00000019028	ENSBTAG00000044591					ENSBTAG00000007003				ENSBTAG00000012261
ENSBTAG00000019539						ENSBTAG00000051540	ENSBTAG00000016754	ENSBTAG00000006697					ENSBTAG00000012592				ENSBTAG00000046753
ENSBTAG00000018358						ENSBTAG00000051985	ENSBTAG00000054141	ENSBTAG00000000897					ENSBTAG00000037757				ENSBTAG00000051503
ENSBTAG00000010789						ENSBTAG00000014400	ENSBTAG00000055172	ENSBTAG00000006792					ENSBTAG00000054404				ENSBTAG00000025554
ENSBTAG00000003298						ENSBTAG00000024115	ENSBTAG00000010151	ENSBTAG00000017367					ENSBTAG00000054382				ENSBTAG00000046803
ENSBTAG00000017091						ENSBTAG00000004943	ENSBTAG00000005343	ENSBTAG00000001042					ENSBTAG00000014699				ENSBTAG00000035182
ENSBTAG00000021156						ENSBTAG00000002826	ENSBTAG00000036395	ENSBTAG00000048029					ENSBTAG00000008779				ENSBTAG00000000507
ENSBTAG00000005280						ENSBTAG00000006024	ENSBTAG00000020341	ENSBTAG00000021434					ENSBTAG00000008411				ENSBTAG00000054456
ENSBTAG00000019884						ENSBTAG00000007237	ENSBTAG00000003370	ENSBTAG00000035744					ENSBTAG00000002620				ENSBTAG00000032531
ENSBTAG00000020681						ENSBTAG00000024449	ENSBTAG00000050180	ENSBTAG00000021547					ENSBTAG00000020928				ENSBTAG00000034106
ENSBTAG00000006633						ENSBTAG00000000660	ENSBTAG00000008571	ENSBTAG00000009832					ENSBTAG00000005812				ENSBTAG00000050775
ENSBTAG00000017799						ENSBTAG00000025258	ENSBTAG00000008095	ENSBTAG00000034366					ENSBTAG00000008181				ENSBTAG00000004388
ENSBTAG00000017492						ENSBTAG00000008758	ENSBTAG00000054415	ENSBTAG00000037508					ENSBTAG00000006278				ENSBTAG00000018366
ENSBTAG00000006574						ENSBTAG00000010896	ENSBTAG00000031135	ENSBTAG00000055100					ENSBTAG00000042741				ENSBTAG00000021328
ENSBTAG00000045593						ENSBTAG00000019278	ENSBTAG00000047110	ENSBTAG00000009888					ENSBTAG00000020301				ENSBTAG00000024272
ENSBTAG00000006208						ENSBTAG00000004388	ENSBTAG00000044409	ENSBTAG00000053976					ENSBTAG00000007102				ENSBTAG00000005141
ENSBTAG00000011146						ENSBTAG00000003946	ENSBTAG00000003367	ENSBTAG00000011304					ENSBTAG00000005607				ENSBTAG00000008636
ENSBTAG00000000742						ENSBTAG00000010990	ENSBTAG00000018833	ENSBTAG00000005034					ENSBTAG00000004712				ENSBTAG00000015470
ENSBTAG00000018446						ENSBTAG00000010384		ENSBTAG00000052428					ENSBTAG00000021346				ENSBTAG00000013002
ENSBTAG00000053086						ENSBTAG00000037756		ENSBTAG00000018418					ENSBTAG00000008963				ENSBTAG00000053571
ENSBTAG00000014474						ENSBTAG00000047613		ENSBTAG00000006735					ENSBTAG00000017911				ENSBTAG00000001244
ENSBTAG00000011693						ENSBTAG00000027386		ENSBTAG00000051579					ENSBTAG00000048487				ENSBTAG00000017969
ENSBTAG00000020359						ENSBTAG00000048750		ENSBTAG00000004770					ENSBTAG00000007765				ENSBTAG00000010362
ENSBTAG00000025778						ENSBTAG00000017448		ENSBTAG00000052130					ENSBTAG00000006432				ENSBTAG00000054059
ENSBTAG00000001283						ENSBTAG00000005244		ENSBTAG00000021791					ENSBTAG00000046286				ENSBTAG00000010314
ENSBTAG00000015436						ENSBTAG00000001816		ENSBTAG00000020355					ENSBTAG00000014239				ENSBTAG00000017194
ENSBTAG00000004688						ENSBTAG00000007860		ENSBTAG00000050998					ENSBTAG00000017549				ENSBTAG00000018331
ENSBTAG00000014721						ENSBTAG00000012436		ENSBTAG00000031767					ENSBTAG00000005979				ENSBTAG00000008271
ENSBTAG00000021635						ENSBTAG00000004085		ENSBTAG00000054394					ENSBTAG00000009655				ENSBTAG00000052862
ENSBTAG00000015046						ENSBTAG00000014207		ENSBTAG00000051786					ENSBTAG00000004931				ENSBTAG00000014975
ENSBTAG00000027151						ENSBTAG00000025246		ENSBTAG00000050414					ENSBTAG00000008693				ENSBTAG00000000707
ENSBTAG00000002478						ENSBTAG00000049524		ENSBTAG00000010665					ENSBTAG00000002882				ENSBTAG00000002757
ENSBTAG00000009924						ENSBTAG00000052247		ENSBTAG00000003666					ENSBTAG00000003079				ENSBTAG00000017045
ENSBTAG00000007983						ENSBTAG00000001920		ENSBTAG00000021201					ENSBTAG00000051528				ENSBTAG00000010797
ENSBTAG00000000977						ENSBTAG00000008088		ENSBTAG00000000501					ENSBTAG00000033699				ENSBTAG00000040398
ENSBTAG00000030255						ENSBTAG00000040065		ENSBTAG00000014885					ENSBTAG00000002299				ENSBTAG00000002138
ENSBTAG00000001926						ENSBTAG00000024726		ENSBTAG00000009186					ENSBTAG00000002675				ENSBTAG00000040253
ENSBTAG00000016026						ENSBTAG00000011584		ENSBTAG00000020350					ENSBTAG00000022244				ENSBTAG00000009294
ENSBTAG00000019907						ENSBTAG00000006882		ENSBTAG00000007755					ENSBTAG00000019208				ENSBTAG00000052381
ENSBTAG00000017155						ENSBTAG00000004570		ENSBTAG00000003189					ENSBTAG00000032372				ENSBTAG00000033169
ENSBTAG00000019090						ENSBTAG00000019347		ENSBTAG00000006707					ENSBTAG00000006404				ENSBTAG00000015296
ENSBTAG00000023365						ENSBTAG00000038865		ENSBTAG00000025792					ENSBTAG00000005294				ENSBTAG00000017378
ENSBTAG00000003806						ENSBTAG00000002751		ENSBTAG00000004964					ENSBTAG00000004034				ENSBTAG00000010704
ENSBTAG00000014687						ENSBTAG00000049318		ENSBTAG00000049915					ENSBTAG00000003701				ENSBTAG00000020352
ENSBTAG00000013167						ENSBTAG00000016619		ENSBTAG00000053232					ENSBTAG00000005803				ENSBTAG00000000278
ENSBTAG00000000024						ENSBTAG00000017446		ENSBTAG00000002669					ENSBTAG00000045574				ENSBTAG00000001605
ENSBTAG00000027446						ENSBTAG00000039820		ENSBTAG00000010785					ENSBTAG00000021156				ENSBTAG00000030876
ENSBTAG00000000806						ENSBTAG00000016478		ENSBTAG00000015582					ENSBTAG00000006779				ENSBTAG00000040257
ENSBTAG00000000078						ENSBTAG00000006939		ENSBTAG00000000202					ENSBTAG00000044614				ENSBTAG00000052931
ENSBTAG00000007755						ENSBTAG00000013100		ENSBTAG00000046597					ENSBTAG00000004939				ENSBTAG00000019772
ENSBTAG00000012762						ENSBTAG00000047254		ENSBTAG00000005786					ENSBTAG00000045876				ENSBTAG00000002215
ENSBTAG00000031476						ENSBTAG00000005456		ENSBTAG00000019062					ENSBTAG00000008814				ENSBTAG00000009292
ENSBTAG00000015778						ENSBTAG00000004948		ENSBTAG00000043391					ENSBTAG00000011482				ENSBTAG00000044021
ENSBTAG00000013329						ENSBTAG00000044417		ENSBTAG00000004380					ENSBTAG00000000988				ENSBTAG00000053367
ENSBTAG00000021569						ENSBTAG00000021904		ENSBTAG00000015978					ENSBTAG00000027357				ENSBTAG00000024081
ENSBTAG00000011495						ENSBTAG00000052375		ENSBTAG00000054003					ENSBTAG00000017021				ENSBTAG00000046169
ENSBTAG00000015978						ENSBTAG00000018410		ENSBTAG00000000920					ENSBTAG00000004906				ENSBTAG00000042388
ENSBTAG00000007173						ENSBTAG00000046279		ENSBTAG00000008612					ENSBTAG00000019402				ENSBTAG00000012541
ENSBTAG00000012234						ENSBTAG00000005586		ENSBTAG00000008373					ENSBTAG00000029920				ENSBTAG00000050757
ENSBTAG00000020221						ENSBTAG00000002444		ENSBTAG00000006581					ENSBTAG00000049089				ENSBTAG00000021176
ENSBTAG00000038079						ENSBTAG00000046753		ENSBTAG00000052052					ENSBTAG00000000419				ENSBTAG00000048435
ENSBTAG00000007077						ENSBTAG00000018864		ENSBTAG00000024291					ENSBTAG00000017427				ENSBTAG00000011682
ENSBTAG00000006836						ENSBTAG00000021328		ENSBTAG00000027317					ENSBTAG00000021390				ENSBTAG00000014882
ENSBTAG00000012907						ENSBTAG00000014326		ENSBTAG00000010798					ENSBTAG00000015341				ENSBTAG00000034323
ENSBTAG00000011350						ENSBTAG00000007281		ENSBTAG00000003039					ENSBTAG00000038325				ENSBTAG00000038169
ENSBTAG00000000981						ENSBTAG00000006551		ENSBTAG00000000128					ENSBTAG00000009217				ENSBTAG00000050402
ENSBTAG00000011304						ENSBTAG00000018975		ENSBTAG00000019070					ENSBTAG00000007804				ENSBTAG00000007243
ENSBTAG00000018538						ENSBTAG00000009714		ENSBTAG00000000737					ENSBTAG00000044000				ENSBTAG00000017986
ENSBTAG00000006951						ENSBTAG00000039462		ENSBTAG00000039275					ENSBTAG00000002104				ENSBTAG00000003775
ENSBTAG00000013159						ENSBTAG00000052904		ENSBTAG00000054700					ENSBTAG00000006434				ENSBTAG00000007496
ENSBTAG00000000842						ENSBTAG00000005010		ENSBTAG00000052765					ENSBTAG00000052951				ENSBTAG00000025258
ENSBTAG00000013065						ENSBTAG00000021874		ENSBTAG00000001567					ENSBTAG00000006185				ENSBTAG00000018237
ENSBTAG00000006588						ENSBTAG00000005111		ENSBTAG00000021338					ENSBTAG00000053461				ENSBTAG00000002390
ENSBTAG00000000988						ENSBTAG00000040361		ENSBTAG00000013557					ENSBTAG00000033690				ENSBTAG00000018645
ENSBTAG00000023697						ENSBTAG00000021899		ENSBTAG00000006695					ENSBTAG00000001243				ENSBTAG00000009599
ENSBTAG00000016527						ENSBTAG00000008216		ENSBTAG00000018731					ENSBTAG00000000641				ENSBTAG00000034147
ENSBTAG00000013525						ENSBTAG00000002224		ENSBTAG00000030690					ENSBTAG00000012687				ENSBTAG00000003398
ENSBTAG00000009907						ENSBTAG00000013249		ENSBTAG00000021837					ENSBTAG00000020198				ENSBTAG00000018432
ENSBTAG00000009780						ENSBTAG00000038275		ENSBTAG00000000204					ENSBTAG00000044875				ENSBTAG00000050786
ENSBTAG00000046248						ENSBTAG00000018432		ENSBTAG00000007935					ENSBTAG00000014236				ENSBTAG00000039820
ENSBTAG00000001576						ENSBTAG00000052091		ENSBTAG00000053542					ENSBTAG00000013008
ENSBTAG00000018984						ENSBTAG00000054059		ENSBTAG00000005182					ENSBTAG00000024081
ENSBTAG00000048379						ENSBTAG00000014435		ENSBTAG00000003531					ENSBTAG00000052148
ENSBTAG00000016387						ENSBTAG00000006730		ENSBTAG00000049466					ENSBTAG00000053525
ENSBTAG00000013527						ENSBTAG00000016726		ENSBTAG00000016800					ENSBTAG00000007196
ENSBTAG00000021452						ENSBTAG00000007956		ENSBTAG00000001969					ENSBTAG00000052949
ENSBTAG00000020089						ENSBTAG00000014975		ENSBTAG00000014828					ENSBTAG00000001609
ENSBTAG00000014501						ENSBTAG00000021681		ENSBTAG00000038600					ENSBTAG00000004488
ENSBTAG00000014790						ENSBTAG00000001191		ENSBTAG00000008509					ENSBTAG00000009291
ENSBTAG00000052900						ENSBTAG00000054817		ENSBTAG00000019872					ENSBTAG00000020854
ENSBTAG00000001852						ENSBTAG00000021111		ENSBTAG00000050072					ENSBTAG00000046717
ENSBTAG00000004549						ENSBTAG00000020992		ENSBTAG00000000619					ENSBTAG00000010927
ENSBTAG00000012975						ENSBTAG00000013163		ENSBTAG00000027204					ENSBTAG00000020685
ENSBTAG00000006396						ENSBTAG00000054218		ENSBTAG00000000675					ENSBTAG00000054238
ENSBTAG00000012216						ENSBTAG00000016507		ENSBTAG00000001026					ENSBTAG00000052273
ENSBTAG00000039055						ENSBTAG00000015875		ENSBTAG00000039453					ENSBTAG00000019052
ENSBTAG00000007592						ENSBTAG00000015644		ENSBTAG00000052820					ENSBTAG00000048921
ENSBTAG00000020214						ENSBTAG00000017411		ENSBTAG00000018446					ENSBTAG00000011682
ENSBTAG00000024107						ENSBTAG00000016826		ENSBTAG00000050683					ENSBTAG00000044509
ENSBTAG00000008548						ENSBTAG00000001052		ENSBTAG00000031718					ENSBTAG00000050086
ENSBTAG00000013298						ENSBTAG00000030876		ENSBTAG00000001492					ENSBTAG00000005936
ENSBTAG00000006063						ENSBTAG00000013990		ENSBTAG00000004378					ENSBTAG00000043875
ENSBTAG00000020193						ENSBTAG00000005141		ENSBTAG00000013263					ENSBTAG00000016928
ENSBTAG00000030977						ENSBTAG00000055059		ENSBTAG00000050790					ENSBTAG00000009788
ENSBTAG00000008933						ENSBTAG00000012032		ENSBTAG00000053433					ENSBTAG00000025755
ENSBTAG00000000746						ENSBTAG00000029980		ENSBTAG00000019938					ENSBTAG00000039485
ENSBTAG00000016895						ENSBTAG00000008097		ENSBTAG00000017271					ENSBTAG00000001862
ENSBTAG00000051021						ENSBTAG00000050504		ENSBTAG00000050747					ENSBTAG00000011246
ENSBTAG00000009693						ENSBTAG00000050775		ENSBTAG00000020620					ENSBTAG00000048510
ENSBTAG00000010928						ENSBTAG00000055183		ENSBTAG00000052480					ENSBTAG00000054927
ENSBTAG00000018823						ENSBTAG00000040253		ENSBTAG00000000312					ENSBTAG00000053215
ENSBTAG00000052892						ENSBTAG00000019772		ENSBTAG00000005814					ENSBTAG00000050766
ENSBTAG00000019138						ENSBTAG00000044021		ENSBTAG00000020261					ENSBTAG00000054610
ENSBTAG00000021217						ENSBTAG00000051674		ENSBTAG00000016362					ENSBTAG00000027013
ENSBTAG00000009305						ENSBTAG00000006631		ENSBTAG00000003089					ENSBTAG00000054983
ENSBTAG00000012012						ENSBTAG00000010689		ENSBTAG00000046052					ENSBTAG00000006734
ENSBTAG00000005787						ENSBTAG00000008828		ENSBTAG00000019716					ENSBTAG00000007146
ENSBTAG00000010312						ENSBTAG00000017145		ENSBTAG00000054774
ENSBTAG00000011215						ENSBTAG00000003234		ENSBTAG00000039035
ENSBTAG00000044049						ENSBTAG00000054705		ENSBTAG00000050992
ENSBTAG00000045876						ENSBTAG00000046803		ENSBTAG00000050209
ENSBTAG00000004934						ENSBTAG00000018367		ENSBTAG00000049679
ENSBTAG00000047147						ENSBTAG00000046466		ENSBTAG00000012646
ENSBTAG00000009903						ENSBTAG00000004658		ENSBTAG00000012149
ENSBTAG00000005917						ENSBTAG00000027320		ENSBTAG00000008441
ENSBTAG00000011563						ENSBTAG00000017073		ENSBTAG00000023283
ENSBTAG00000018524						ENSBTAG00000053509		ENSBTAG00000000910
ENSBTAG00000016354						ENSBTAG00000019628		ENSBTAG00000020269
ENSBTAG00000006003								ENSBTAG00000018543
ENSBTAG00000010158								ENSBTAG00000000434
ENSBTAG00000012252								ENSBTAG00000049473
ENSBTAG00000018770								ENSBTAG00000001576
ENSBTAG00000004000								ENSBTAG00000000707
ENSBTAG00000006016								ENSBTAG00000031769
ENSBTAG00000016515								ENSBTAG00000053359
ENSBTAG00000012397								ENSBTAG00000017005
ENSBTAG00000037533								ENSBTAG00000021916
ENSBTAG00000011514								ENSBTAG00000016220
ENSBTAG00000003237								ENSBTAG00000007302
ENSBTAG00000009187								ENSBTAG00000044049
ENSBTAG00000013294								ENSBTAG00000010945
ENSBTAG00000018159								ENSBTAG00000017002
ENSBTAG00000003941								ENSBTAG00000015164
ENSBTAG00000009664								ENSBTAG00000016381
ENSBTAG00000007447								ENSBTAG00000018709
ENSBTAG00000024105								ENSBTAG00000051039
ENSBTAG00000018710								ENSBTAG00000051909
ENSBTAG00000015593								ENSBTAG00000006387
ENSBTAG00000027789								ENSBTAG00000037179
ENSBTAG00000013662								ENSBTAG00000007970
ENSBTAG00000014029								ENSBTAG00000013699
ENSBTAG00000012742								ENSBTAG00000053930
ENSBTAG00000049547								ENSBTAG00000005475
ENSBTAG00000043560								ENSBTAG00000021375
ENSBTAG00000005998								ENSBTAG00000008923
ENSBTAG00000020873								ENSBTAG00000016042
ENSBTAG00000012946								ENSBTAG00000047942
ENSBTAG00000017388								ENSBTAG00000010256
ENSBTAG00000015711								ENSBTAG00000002132
ENSBTAG00000014728								ENSBTAG00000010127
ENSBTAG00000021442								ENSBTAG00000012140
ENSBTAG00000013177								ENSBTAG00000012626
ENSBTAG00000004339								ENSBTAG00000002080
ENSBTAG00000001042								ENSBTAG00000030369
ENSBTAG00000007438								ENSBTAG00000037983
ENSBTAG00000021574								ENSBTAG00000017461
ENSBTAG00000010451								ENSBTAG00000034385
ENSBTAG00000034222								ENSBTAG00000012222
ENSBTAG00000001295								ENSBTAG00000014599
ENSBTAG00000038325								ENSBTAG00000001874
ENSBTAG00000040313								ENSBTAG00000020649
ENSBTAG00000007450								ENSBTAG00000005038
ENSBTAG00000013227								ENSBTAG00000004237
ENSBTAG00000046111								ENSBTAG00000046720
ENSBTAG00000009611								ENSBTAG00000004037
ENSBTAG00000014433								ENSBTAG00000002850
ENSBTAG00000010068								ENSBTAG00000003970
ENSBTAG00000002125								ENSBTAG00000004971
ENSBTAG00000006760								ENSBTAG00000014760
ENSBTAG00000012335								ENSBTAG00000012409
ENSBTAG00000044118								ENSBTAG00000017063
ENSBTAG00000004259								ENSBTAG00000039657
ENSBTAG00000000460								ENSBTAG00000006638
ENSBTAG00000015527								ENSBTAG00000017830
ENSBTAG00000006697								ENSBTAG00000050466
ENSBTAG00000012208								ENSBTAG00000021474
ENSBTAG00000009841								ENSBTAG00000033107
ENSBTAG00000008953								ENSBTAG00000003375
ENSBTAG00000006510								ENSBTAG00000011187
ENSBTAG00000031461								ENSBTAG00000008541
ENSBTAG00000004343								ENSBTAG00000009762
ENSBTAG00000043556								ENSBTAG00000032453
ENSBTAG00000012350								ENSBTAG00000014728
ENSBTAG00000000546								ENSBTAG00000004208
ENSBTAG00000011433								ENSBTAG00000040040
ENSBTAG00000010126								ENSBTAG00000014721
ENSBTAG00000014601								ENSBTAG00000055144
ENSBTAG00000010256								ENSBTAG00000012112
ENSBTAG00000011643								ENSBTAG00000004761
ENSBTAG00000003294								ENSBTAG00000019386
ENSBTAG00000013046								ENSBTAG00000016546
ENSBTAG00000021520								ENSBTAG00000054206
ENSBTAG00000016381								ENSBTAG00000008172
ENSBTAG00000013545								ENSBTAG00000007836
ENSBTAG00000014744								ENSBTAG00000020172
ENSBTAG00000011431								ENSBTAG00000002767
ENSBTAG00000001537								ENSBTAG00000004558
ENSBTAG00000010919								ENSBTAG00000012234
ENSBTAG00000008147								ENSBTAG00000004540
ENSBTAG00000017233								ENSBTAG00000052579
ENSBTAG00000040055								ENSBTAG00000001020
ENSBTAG00000004131								ENSBTAG00000004952
ENSBTAG00000021943								ENSBTAG00000008330
ENSBTAG00000031696								ENSBTAG00000003038
ENSBTAG00000004381								ENSBTAG00000012397
ENSBTAG00000018731								ENSBTAG00000009150
ENSBTAG00000004732								ENSBTAG00000031453
ENSBTAG00000021634								ENSBTAG00000013108
ENSBTAG00000007053								ENSBTAG00000043036
ENSBTAG00000040569								ENSBTAG00000003436
ENSBTAG00000014729								ENSBTAG00000021077
ENSBTAG00000053050								ENSBTAG00000019079
ENSBTAG00000002779								ENSBTAG00000016529
ENSBTAG00000012796								ENSBTAG00000007117
ENSBTAG00000017287								ENSBTAG00000051030
ENSBTAG00000006429								ENSBTAG00000036401
ENSBTAG00000003928								ENSBTAG00000015133
ENSBTAG00000004970								ENSBTAG00000014540
ENSBTAG00000005676								ENSBTAG00000018065
ENSBTAG00000000725								ENSBTAG00000053111
ENSBTAG00000022489								ENSBTAG00000004272
ENSBTAG00000015271								ENSBTAG00000050182
ENSBTAG00000012365								ENSBTAG00000032538
ENSBTAG00000055295								ENSBTAG00000004381
ENSBTAG00000018229								ENSBTAG00000011131
ENSBTAG00000016869								ENSBTAG00000018569
ENSBTAG00000007871								ENSBTAG00000003676
ENSBTAG00000011859								ENSBTAG00000003658
ENSBTAG00000006751								ENSBTAG00000054422
ENSBTAG00000008600								ENSBTAG00000038480
ENSBTAG00000049623								ENSBTAG00000050733
ENSBTAG00000000317								ENSBTAG00000012851
ENSBTAG00000008821								ENSBTAG00000011287
ENSBTAG00000054135								ENSBTAG00000019406
ENSBTAG00000013535								ENSBTAG00000005299
ENSBTAG00000005251								ENSBTAG00000006974
ENSBTAG00000021019								ENSBTAG00000044155
ENSBTAG00000014575								ENSBTAG00000012350
ENSBTAG00000004178								ENSBTAG00000006240
ENSBTAG00000011494								ENSBTAG00000023551
ENSBTAG00000050718								ENSBTAG00000012047
ENSBTAG00000010871								ENSBTAG00000044091
ENSBTAG00000001294								ENSBTAG00000054678
ENSBTAG00000020561								ENSBTAG00000005230
ENSBTAG00000016995								ENSBTAG00000015318
ENSBTAG00000000744								ENSBTAG00000006864
ENSBTAG00000019345								ENSBTAG00000020400
ENSBTAG00000012745								ENSBTAG00000012621
ENSBTAG00000010677								ENSBTAG00000017091
ENSBTAG00000017482								ENSBTAG00000006651
ENSBTAG00000000563								ENSBTAG00000009578
ENSBTAG00000016972								ENSBTAG00000051167
ENSBTAG00000009132								ENSBTAG00000001533
ENSBTAG00000019059								ENSBTAG00000051224
ENSBTAG00000020485								ENSBTAG00000020060
ENSBTAG00000019687								ENSBTAG00000019857
ENSBTAG00000003436								ENSBTAG00000044536
ENSBTAG00000021661								ENSBTAG00000012007
ENSBTAG00000050549								ENSBTAG00000018951
ENSBTAG00000012550								ENSBTAG00000042099
ENSBTAG00000014238								ENSBTAG00000024406
ENSBTAG00000020504								ENSBTAG00000017112
ENSBTAG00000005069								ENSBTAG00000038124
ENSBTAG00000008577								ENSBTAG00000015716
ENSBTAG00000037461								ENSBTAG00000011600
ENSBTAG00000003075								ENSBTAG00000002425
ENSBTAG00000051298								ENSBTAG00000001002
ENSBTAG00000004117								ENSBTAG00000001078
ENSBTAG00000005249								ENSBTAG00000017873
ENSBTAG00000002413								ENSBTAG00000016092
ENSBTAG00000019680								ENSBTAG00000010158
ENSBTAG00000009832								ENSBTAG00000018229
ENSBTAG00000052906								ENSBTAG00000038062
ENSBTAG00000015572								ENSBTAG00000019587
ENSBTAG00000000462								ENSBTAG00000025853
ENSBTAG00000021487								ENSBTAG00000049919
ENSBTAG00000018937								ENSBTAG00000052614
ENSBTAG00000019838								ENSBTAG00000020116
ENSBTAG00000004421								ENSBTAG00000008013
ENSBTAG00000001579								ENSBTAG00000053277
ENSBTAG00000009310								ENSBTAG00000012297
ENSBTAG00000005083								ENSBTAG00000009238
ENSBTAG00000006695								ENSBTAG00000001867
ENSBTAG00000052901								ENSBTAG00000008177
ENSBTAG00000051794								ENSBTAG00000015505
ENSBTAG00000021669								ENSBTAG00000020159
ENSBTAG00000010763								ENSBTAG00000020537
ENSBTAG00000054342								ENSBTAG00000051024
ENSBTAG00000038045								ENSBTAG00000018497
ENSBTAG00000003943								ENSBTAG00000014605
ENSBTAG00000007115								ENSBTAG00000046555
ENSBTAG00000021922								ENSBTAG00000025762
ENSBTAG00000021504								ENSBTAG00000014898
ENSBTAG00000013988								ENSBTAG00000003532
ENSBTAG00000011278								ENSBTAG00000019952
ENSBTAG00000005815								ENSBTAG00000006538
ENSBTAG00000051039								ENSBTAG00000008573
ENSBTAG00000002271								ENSBTAG00000017827
ENSBTAG00000003232								ENSBTAG00000021766
ENSBTAG00000003387								ENSBTAG00000052436
ENSBTAG00000016709								ENSBTAG00000013147
ENSBTAG00000016362								ENSBTAG00000052291
ENSBTAG00000009806								ENSBTAG00000037803
ENSBTAG00000019465								ENSBTAG00000019146
ENSBTAG00000001395								ENSBTAG00000016265
ENSBTAG00000051786								ENSBTAG00000014088
ENSBTAG00000014129								ENSBTAG00000006355
ENSBTAG00000015318								ENSBTAG00000010796
ENSBTAG00000006449								ENSBTAG00000021102
ENSBTAG00000006646								ENSBTAG00000039037
ENSBTAG00000002021								ENSBTAG00000015259
ENSBTAG00000023279								ENSBTAG00000052414
ENSBTAG00000003578								ENSBTAG00000050863
ENSBTAG00000025622								ENSBTAG00000004893
ENSBTAG00000053649								ENSBTAG00000049068
ENSBTAG00000052841								ENSBTAG00000054543
ENSBTAG00000020884								ENSBTAG00000055197
ENSBTAG00000014913								ENSBTAG00000002011
ENSBTAG00000020125								ENSBTAG00000021514
ENSBTAG00000018422								ENSBTAG00000009558
ENSBTAG00000010442								ENSBTAG00000049289
ENSBTAG00000016710								ENSBTAG00000000900
ENSBTAG00000053682								ENSBTAG00000000990
ENSBTAG00000012944								ENSBTAG00000051443
ENSBTAG00000018249								ENSBTAG00000009024
ENSBTAG00000016042								ENSBTAG00000003326
ENSBTAG00000010196								ENSBTAG00000026861
ENSBTAG00000011909								ENSBTAG00000017500
ENSBTAG00000020731								ENSBTAG00000000161
ENSBTAG00000013726								ENSBTAG00000038267
ENSBTAG00000008429								ENSBTAG00000020963
ENSBTAG00000012989								ENSBTAG00000034519
ENSBTAG00000002049								ENSBTAG00000000505
ENSBTAG00000006287								ENSBTAG00000015163
ENSBTAG00000007921								ENSBTAG00000000828
ENSBTAG00000012656								ENSBTAG00000051842
ENSBTAG00000016445								ENSBTAG00000046700
ENSBTAG00000055095								ENSBTAG00000014056
ENSBTAG00000002028								ENSBTAG00000019614
ENSBTAG00000004136								ENSBTAG00000006016
ENSBTAG00000001126								ENSBTAG00000050714
ENSBTAG00000009238								ENSBTAG00000034848
ENSBTAG00000034626								ENSBTAG00000019712
ENSBTAG00000034985								ENSBTAG00000014698
ENSBTAG00000021326								ENSBTAG00000008690
ENSBTAG00000033731								ENSBTAG00000018966
ENSBTAG00000038132								ENSBTAG00000006209
ENSBTAG00000018732								ENSBTAG00000005523
ENSBTAG00000039696								ENSBTAG00000017452
ENSBTAG00000030973								ENSBTAG00000048414
ENSBTAG00000003975								ENSBTAG00000002181
ENSBTAG00000054678								ENSBTAG00000013213
ENSBTAG00000002185								ENSBTAG00000020402
ENSBTAG00000004066								ENSBTAG00000005606
ENSBTAG00000018065								ENSBTAG00000006907
ENSBTAG00000008576								ENSBTAG00000016060
ENSBTAG00000031737								ENSBTAG00000005164
ENSBTAG00000004875								ENSBTAG00000005816
ENSBTAG00000037702								ENSBTAG00000008551
ENSBTAG00000014438								ENSBTAG00000016527
ENSBTAG00000003189								ENSBTAG00000009223
ENSBTAG00000044083								ENSBTAG00000031194
ENSBTAG00000011321								ENSBTAG00000005584
ENSBTAG00000002791								ENSBTAG00000033367
ENSBTAG00000006168								ENSBTAG00000007446
ENSBTAG00000018116								ENSBTAG00000014912
ENSBTAG00000005780								ENSBTAG00000003608
ENSBTAG00000019662								ENSBTAG00000005372
ENSBTAG00000019735								ENSBTAG00000007942
ENSBTAG00000053071								ENSBTAG00000038034
ENSBTAG00000005182								ENSBTAG00000000767
ENSBTAG00000038844								ENSBTAG00000003941
ENSBTAG00000013411								ENSBTAG00000017289
ENSBTAG00000011842								ENSBTAG00000009681
ENSBTAG00000005089								ENSBTAG00000005989
ENSBTAG00000010899								ENSBTAG00000051880
ENSBTAG00000009072								ENSBTAG00000001983
ENSBTAG00000030839								ENSBTAG00000029982
ENSBTAG00000033182								ENSBTAG00000003585
ENSBTAG00000016469								ENSBTAG00000052562
ENSBTAG00000007865								ENSBTAG00000036078
ENSBTAG00000012128								ENSBTAG00000010002
ENSBTAG00000012322								ENSBTAG00000005776
ENSBTAG00000003044								ENSBTAG00000050538
ENSBTAG00000038115								ENSBTAG00000021801
ENSBTAG00000038536								ENSBTAG00000013507
ENSBTAG00000010432								ENSBTAG00000054738
ENSBTAG00000007304								ENSBTAG00000042713
ENSBTAG00000015636								ENSBTAG00000010166
ENSBTAG00000012751								ENSBTAG00000015212
ENSBTAG00000002242								ENSBTAG00000002921
ENSBTAG00000020773								ENSBTAG00000003495
ENSBTAG00000016557								ENSBTAG00000014304
ENSBTAG00000016167								ENSBTAG00000015810
ENSBTAG00000047975								ENSBTAG00000021669
ENSBTAG00000011990								ENSBTAG00000019345
ENSBTAG00000020777								ENSBTAG00000009997
ENSBTAG00000049228								ENSBTAG00000005734
ENSBTAG00000009786								ENSBTAG00000007173
ENSBTAG00000016378								ENSBTAG00000016869
ENSBTAG00000031874								ENSBTAG00000055119
ENSBTAG00000034848								ENSBTAG00000021091
ENSBTAG00000009443								ENSBTAG00000011121
ENSBTAG00000000785								ENSBTAG00000001660
ENSBTAG00000008612								ENSBTAG00000000211
ENSBTAG00000012022								ENSBTAG00000004283
ENSBTAG00000006864								ENSBTAG00000001368
ENSBTAG00000028421								ENSBTAG00000009441
ENSBTAG00000003740								ENSBTAG00000014312
ENSBTAG00000006235								ENSBTAG00000021565
ENSBTAG00000024851								ENSBTAG00000048377
ENSBTAG00000044758								ENSBTAG00000052443
ENSBTAG00000016185								ENSBTAG00000007962
ENSBTAG00000000277								ENSBTAG00000004117
ENSBTAG00000011258								ENSBTAG00000051004
ENSBTAG00000044079								ENSBTAG00000050944
ENSBTAG00000010106								ENSBTAG00000007593
ENSBTAG00000002921								ENSBTAG00000050527
ENSBTAG00000053571								ENSBTAG00000012552
ENSBTAG00000000736								ENSBTAG00000015165
ENSBTAG00000000801								ENSBTAG00000051904
ENSBTAG00000011975								ENSBTAG00000009868
ENSBTAG00000011846								ENSBTAG00000020646
ENSBTAG00000002323								ENSBTAG00000000238
ENSBTAG00000051809								ENSBTAG00000035171
ENSBTAG00000009639								ENSBTAG00000021639
ENSBTAG00000016352								ENSBTAG00000040567
ENSBTAG00000005470								ENSBTAG00000019949
ENSBTAG00000033315								ENSBTAG00000043738
ENSBTAG00000049615								ENSBTAG00000026172
ENSBTAG00000006690								ENSBTAG00000011929
ENSBTAG00000038241								ENSBTAG00000021071
ENSBTAG00000015103								ENSBTAG00000019017
ENSBTAG00000033699								ENSBTAG00000016166
ENSBTAG00000002688								ENSBTAG00000004257
ENSBTAG00000011244								ENSBTAG00000037558
ENSBTAG00000004328								ENSBTAG00000051768
ENSBTAG00000029897								ENSBTAG00000049375
ENSBTAG00000047133								ENSBTAG00000001785
ENSBTAG00000009058								ENSBTAG00000050403
ENSBTAG00000018887								ENSBTAG00000014737
ENSBTAG00000050862								ENSBTAG00000054270
ENSBTAG00000003800								ENSBTAG00000011324
ENSBTAG00000011125								ENSBTAG00000001510
ENSBTAG00000010497								ENSBTAG00000052934
ENSBTAG00000048876								ENSBTAG00000004515
ENSBTAG00000013407								ENSBTAG00000052520
ENSBTAG00000032369								ENSBTAG00000008092
ENSBTAG00000015779								ENSBTAG00000002293
ENSBTAG00000008003								ENSBTAG00000054517
ENSBTAG00000000202								ENSBTAG00000043233
ENSBTAG00000004912								ENSBTAG00000035230
ENSBTAG00000007016								ENSBTAG00000051440
ENSBTAG00000052980								ENSBTAG00000010763
ENSBTAG00000052670								ENSBTAG00000014947
ENSBTAG00000009504								ENSBTAG00000033735
ENSBTAG00000003719								ENSBTAG00000010987
ENSBTAG00000053424								ENSBTAG00000024928
ENSBTAG00000031852								ENSBTAG00000030483
ENSBTAG00000000494								ENSBTAG00000050844
ENSBTAG00000003701								ENSBTAG00000019342
ENSBTAG00000011043								ENSBTAG00000015713
ENSBTAG00000019674								ENSBTAG00000019791
ENSBTAG00000051872								ENSBTAG00000017138
ENSBTAG00000007061								ENSBTAG00000050239
ENSBTAG00000022007								ENSBTAG00000001294
ENSBTAG00000004288								ENSBTAG00000016804
ENSBTAG00000012725								ENSBTAG00000001457
ENSBTAG00000019581								ENSBTAG00000050846
ENSBTAG00000000137								ENSBTAG00000039696
ENSBTAG00000009091								ENSBTAG00000005365
ENSBTAG00000006342								ENSBTAG00000051035
ENSBTAG00000019432								ENSBTAG00000045523
ENSBTAG00000010356								ENSBTAG00000001824
ENSBTAG00000009636								ENSBTAG00000051745
ENSBTAG00000007167								ENSBTAG00000029925
ENSBTAG00000047274								ENSBTAG00000016906
ENSBTAG00000005904								ENSBTAG00000006633
ENSBTAG00000037465								ENSBTAG00000015563
ENSBTAG00000006611								ENSBTAG00000020053
ENSBTAG00000003039								ENSBTAG00000034626
ENSBTAG00000010555								ENSBTAG00000052620
ENSBTAG00000005606								ENSBTAG00000017580
ENSBTAG00000006056								ENSBTAG00000015666
ENSBTAG00000009738								ENSBTAG00000007169
ENSBTAG00000006615								ENSBTAG00000002363
ENSBTAG00000003143								ENSBTAG00000016723
ENSBTAG00000027357								ENSBTAG00000015230
ENSBTAG00000052904								ENSBTAG00000013125
ENSBTAG00000001747								ENSBTAG00000000736
ENSBTAG00000003970								ENSBTAG00000023179
ENSBTAG00000020705								ENSBTAG00000045572
ENSBTAG00000000998								ENSBTAG00000019563
ENSBTAG00000006933								ENSBTAG00000018851
ENSBTAG00000007867								ENSBTAG00000031388
ENSBTAG00000006712								ENSBTAG00000013641
ENSBTAG00000049294								ENSBTAG00000039302
ENSBTAG00000003215								ENSBTAG00000054546
ENSBTAG00000003649								ENSBTAG00000014650
ENSBTAG00000047135								ENSBTAG00000052517
ENSBTAG00000008409								ENSBTAG00000021326
ENSBTAG00000001225								ENSBTAG00000007379
ENSBTAG00000025496								ENSBTAG00000012496
ENSBTAG00000031806								ENSBTAG00000020736
ENSBTAG00000015563								ENSBTAG00000055064
ENSBTAG00000020318								ENSBTAG00000027626
ENSBTAG00000002786								ENSBTAG00000014099
ENSBTAG00000031435								ENSBTAG00000006378
ENSBTAG00000054345								ENSBTAG00000024918
ENSBTAG00000004344								ENSBTAG00000018245
ENSBTAG00000001533								ENSBTAG00000044083
ENSBTAG00000034519								ENSBTAG00000040177
ENSBTAG00000020244								ENSBTAG00000019174
ENSBTAG00000048628								ENSBTAG00000005973
ENSBTAG00000021653								ENSBTAG00000049228
ENSBTAG00000009201								ENSBTAG00000019517
ENSBTAG00000008562								ENSBTAG00000015248
ENSBTAG00000014440								ENSBTAG00000023734
ENSBTAG00000002798								ENSBTAG00000006804
ENSBTAG00000012927								ENSBTAG00000011876
ENSBTAG00000019805								ENSBTAG00000017104
ENSBTAG00000001551								ENSBTAG00000008552
ENSBTAG00000008880								ENSBTAG00000050227
ENSBTAG00000006911								ENSBTAG00000006609
ENSBTAG00000008614								ENSBTAG00000044025
ENSBTAG00000010238								ENSBTAG00000021019
ENSBTAG00000027386								ENSBTAG00000011798
ENSBTAG00000008406								ENSBTAG00000004694
ENSBTAG00000003208								ENSBTAG00000016095
ENSBTAG00000000639								ENSBTAG00000020731
ENSBTAG00000015228								ENSBTAG00000016732
ENSBTAG00000005897								ENSBTAG00000021859
ENSBTAG00000014529								ENSBTAG00000010372
ENSBTAG00000020475								ENSBTAG00000011274
ENSBTAG00000007519								ENSBTAG00000000711
ENSBTAG00000007170								ENSBTAG00000014111
ENSBTAG00000022917								ENSBTAG00000052901
ENSBTAG00000010368								ENSBTAG00000053135
ENSBTAG00000053952								ENSBTAG00000051798
ENSBTAG00000047874								ENSBTAG00000003639
ENSBTAG00000054162								ENSBTAG00000001017
ENSBTAG00000015266								ENSBTAG00000018249
ENSBTAG00000002147								ENSBTAG00000013888
ENSBTAG00000013851								ENSBTAG00000007850
ENSBTAG00000005657								ENSBTAG00000046723
ENSBTAG00000046750								ENSBTAG00000018724
ENSBTAG00000044074								ENSBTAG00000011434
ENSBTAG00000008909								ENSBTAG00000020399
ENSBTAG00000019283								ENSBTAG00000014471
ENSBTAG00000007389								ENSBTAG00000037087
ENSBTAG00000051396								ENSBTAG00000048783
ENSBTAG00000011765								ENSBTAG00000020904
ENSBTAG00000016656								ENSBTAG00000004840
ENSBTAG00000022227								ENSBTAG00000017875
ENSBTAG00000003807								ENSBTAG00000010208
ENSBTAG00000003616								ENSBTAG00000003560
ENSBTAG00000001857								ENSBTAG00000015087
ENSBTAG00000008759								ENSBTAG00000015052
ENSBTAG00000005980								ENSBTAG00000000854
ENSBTAG00000015717								ENSBTAG00000021709
ENSBTAG00000006388								ENSBTAG00000017950
ENSBTAG00000019310								ENSBTAG00000027629
ENSBTAG00000055100								ENSBTAG00000025903
ENSBTAG00000001714								ENSBTAG00000003546
ENSBTAG00000019937								ENSBTAG00000025826
ENSBTAG00000010961								ENSBTAG00000006367
ENSBTAG00000007186								ENSBTAG00000002362
ENSBTAG00000019577								ENSBTAG00000001231
ENSBTAG00000019621								ENSBTAG00000043976
ENSBTAG00000020482								ENSBTAG00000046220
ENSBTAG00000012873								ENSBTAG00000008635
ENSBTAG00000031107								ENSBTAG00000000076
ENSBTAG00000009512								ENSBTAG00000001000
ENSBTAG00000007356								ENSBTAG00000046073
ENSBTAG00000018877								ENSBTAG00000002414
ENSBTAG00000002796								ENSBTAG00000030897
ENSBTAG00000003316								ENSBTAG00000032613
ENSBTAG00000049435								ENSBTAG00000033580
ENSBTAG00000001839								ENSBTAG00000012443
ENSBTAG00000019938								ENSBTAG00000011083
ENSBTAG00000007070								ENSBTAG00000017582
ENSBTAG00000014318								ENSBTAG00000006560
ENSBTAG00000019633								ENSBTAG00000045902
ENSBTAG00000015752								ENSBTAG00000007208
ENSBTAG00000020783								ENSBTAG00000010944
ENSBTAG00000004472								ENSBTAG00000002227
ENSBTAG00000016904								ENSBTAG00000010641
ENSBTAG00000009131								ENSBTAG00000030973
ENSBTAG00000043567								ENSBTAG00000018413
ENSBTAG00000009410								ENSBTAG00000025129
ENSBTAG00000018773								ENSBTAG00000015101
ENSBTAG00000009022								ENSBTAG00000010821
ENSBTAG00000004558								ENSBTAG00000053007
ENSBTAG00000015718								ENSBTAG00000038878
ENSBTAG00000019202								ENSBTAG00000034776
ENSBTAG00000000312								ENSBTAG00000037650
ENSBTAG00000008224								ENSBTAG00000001068
ENSBTAG00000004761								ENSBTAG00000019002
ENSBTAG00000045834								ENSBTAG00000000305
ENSBTAG00000005709								ENSBTAG00000001711
ENSBTAG00000005796								ENSBTAG00000014064
ENSBTAG00000021514								ENSBTAG00000027425
ENSBTAG00000013410								ENSBTAG00000048591
ENSBTAG00000008175								ENSBTAG00000003877
ENSBTAG00000001612								ENSBTAG00000013942
ENSBTAG00000016764								ENSBTAG00000051381
ENSBTAG00000054773								ENSBTAG00000002742
ENSBTAG00000012038								ENSBTAG00000022067
ENSBTAG00000017550								ENSBTAG00000054469
ENSBTAG00000004387								ENSBTAG00000021745
ENSBTAG00000011136								ENSBTAG00000012861
ENSBTAG00000030567								ENSBTAG00000054531
ENSBTAG00000007075								ENSBTAG00000015426
ENSBTAG00000050538								ENSBTAG00000054601
ENSBTAG00000045808								ENSBTAG00000046724
ENSBTAG00000020515								ENSBTAG00000024115
ENSBTAG00000049851								ENSBTAG00000027321
ENSBTAG00000009655								ENSBTAG00000015280
ENSBTAG00000012120								ENSBTAG00000011617
ENSBTAG00000031420								ENSBTAG00000044006
ENSBTAG00000025181								ENSBTAG00000005708
ENSBTAG00000010324								ENSBTAG00000015595
ENSBTAG00000012212								ENSBTAG00000009956
ENSBTAG00000011399								ENSBTAG00000004168
ENSBTAG00000013941								ENSBTAG00000016746
ENSBTAG00000007970								ENSBTAG00000048821
ENSBTAG00000020904								ENSBTAG00000054069
ENSBTAG00000032089								ENSBTAG00000017680
ENSBTAG00000008490								ENSBTAG00000007047
ENSBTAG00000038831								ENSBTAG00000016625
ENSBTAG00000014375								ENSBTAG00000013009
ENSBTAG00000031214								ENSBTAG00000006035
ENSBTAG00000020237								ENSBTAG00000008539
ENSBTAG00000014472								ENSBTAG00000005031
ENSBTAG00000024918								ENSBTAG00000010048
ENSBTAG00000037907								ENSBTAG00000018579
ENSBTAG00000015238								ENSBTAG00000009719
ENSBTAG00000001665								ENSBTAG00000012629
ENSBTAG00000017845								ENSBTAG00000048453
ENSBTAG00000018548								ENSBTAG00000004159
ENSBTAG00000048308								ENSBTAG00000008772
ENSBTAG00000017375								ENSBTAG00000031575
ENSBTAG00000017951								ENSBTAG00000002756
ENSBTAG00000018049								ENSBTAG00000051082
ENSBTAG00000001510								ENSBTAG00000033174
ENSBTAG00000010290								ENSBTAG00000005111
ENSBTAG00000027317								ENSBTAG00000002117
ENSBTAG00000018246								ENSBTAG00000000838
ENSBTAG00000007804								ENSBTAG00000005877
ENSBTAG00000019796								ENSBTAG00000004190
ENSBTAG00000017027								ENSBTAG00000031242
ENSBTAG00000034529								ENSBTAG00000010270
ENSBTAG00000047997								ENSBTAG00000035182
ENSBTAG00000013128								ENSBTAG00000046337
ENSBTAG00000013722								ENSBTAG00000005670
ENSBTAG00000012024								ENSBTAG00000021920
ENSBTAG00000016456								ENSBTAG00000009819
ENSBTAG00000017967								ENSBTAG00000016502
ENSBTAG00000016546								ENSBTAG00000010109
ENSBTAG00000016455								ENSBTAG00000011455
ENSBTAG00000054438								ENSBTAG00000014666
ENSBTAG00000054868								ENSBTAG00000011447
ENSBTAG00000008682								ENSBTAG00000034182
ENSBTAG00000053433								ENSBTAG00000027625
ENSBTAG00000007181								ENSBTAG00000011014
ENSBTAG00000009677								ENSBTAG00000010047
ENSBTAG00000001552								ENSBTAG00000017215
ENSBTAG00000007320								ENSBTAG00000020313
ENSBTAG00000019788								ENSBTAG00000017284
ENSBTAG00000046580								ENSBTAG00000023938
ENSBTAG00000005116								ENSBTAG00000020406
ENSBTAG00000043974								ENSBTAG00000049560
ENSBTAG00000023734								ENSBTAG00000039319
ENSBTAG00000000957								ENSBTAG00000048358
ENSBTAG00000006489								ENSBTAG00000006024
ENSBTAG00000010351								ENSBTAG00000005129
ENSBTAG00000004635								ENSBTAG00000006760
ENSBTAG00000021461								ENSBTAG00000051299
ENSBTAG00000037179								ENSBTAG00000024874
ENSBTAG00000001815								ENSBTAG00000039055
ENSBTAG00000012451								ENSBTAG00000051950
ENSBTAG00000017631								ENSBTAG00000015836
ENSBTAG00000032331								ENSBTAG00000012943
ENSBTAG00000052838								ENSBTAG00000002918
ENSBTAG00000006353								ENSBTAG00000007003
ENSBTAG00000017486								ENSBTAG00000012592
ENSBTAG00000019174								ENSBTAG00000038306
ENSBTAG00000016580								ENSBTAG00000026704
ENSBTAG00000026993								ENSBTAG00000037757
ENSBTAG00000048160								ENSBTAG00000013249
ENSBTAG00000002098								ENSBTAG00000054404
ENSBTAG00000014724								ENSBTAG00000054382
ENSBTAG00000017039								ENSBTAG00000014699
ENSBTAG00000020399								ENSBTAG00000012032
ENSBTAG00000006479								ENSBTAG00000046699
ENSBTAG00000012495								ENSBTAG00000008779
ENSBTAG00000048916								ENSBTAG00000008411
ENSBTAG00000008954								ENSBTAG00000038011
ENSBTAG00000000240								ENSBTAG00000002620
ENSBTAG00000003151								ENSBTAG00000020928
ENSBTAG00000008092								ENSBTAG00000005812
ENSBTAG00000004211								ENSBTAG00000008181
ENSBTAG00000050733								ENSBTAG00000006278
ENSBTAG00000004257								ENSBTAG00000042741
ENSBTAG00000000390								ENSBTAG00000020301
ENSBTAG00000005766								ENSBTAG00000007783
ENSBTAG00000021986								ENSBTAG00000008175
ENSBTAG00000010083								ENSBTAG00000015986
ENSBTAG00000017053								ENSBTAG00000007102
ENSBTAG00000054517								ENSBTAG00000005607
ENSBTAG00000013254								ENSBTAG00000049318
ENSBTAG00000006792								ENSBTAG00000003946
ENSBTAG00000005180								ENSBTAG00000014207
ENSBTAG00000012157								ENSBTAG00000005825
ENSBTAG00000030913								ENSBTAG00000004712
ENSBTAG00000008743								ENSBTAG00000016991
ENSBTAG00000038477								ENSBTAG00000021346
ENSBTAG00000049393								ENSBTAG00000008963
ENSBTAG00000018951								ENSBTAG00000017911
ENSBTAG00000020357								ENSBTAG00000048487
ENSBTAG00000025003								ENSBTAG00000007765
ENSBTAG00000006886								ENSBTAG00000019777
ENSBTAG00000014119								ENSBTAG00000054059
ENSBTAG00000008545								ENSBTAG00000012068
ENSBTAG00000026676								ENSBTAG00000006432
ENSBTAG00000018625								ENSBTAG00000011027
ENSBTAG00000020436								ENSBTAG00000049393
ENSBTAG00000008539								ENSBTAG00000047810
ENSBTAG00000019989								ENSBTAG00000046286
ENSBTAG00000001614								ENSBTAG00000014239
ENSBTAG00000017670								ENSBTAG00000052307
ENSBTAG00000049308								ENSBTAG00000010766
ENSBTAG00000014374								ENSBTAG00000017549
ENSBTAG00000005791								ENSBTAG00000005979
ENSBTAG00000008154								ENSBTAG00000009655
ENSBTAG00000016116								ENSBTAG00000004931
ENSBTAG00000014945								ENSBTAG00000052904
ENSBTAG00000010739								ENSBTAG00000000841
ENSBTAG00000020957								ENSBTAG00000015988
ENSBTAG00000054656								ENSBTAG00000014380
ENSBTAG00000017919								ENSBTAG00000008693
ENSBTAG00000044591								ENSBTAG00000039709
ENSBTAG00000016828								ENSBTAG00000002981
ENSBTAG00000007958								ENSBTAG00000002882
ENSBTAG00000015390								ENSBTAG00000001816
ENSBTAG00000051479								ENSBTAG00000003079
ENSBTAG00000011028								ENSBTAG00000051528
ENSBTAG00000006260								ENSBTAG00000033699
ENSBTAG00000045762								ENSBTAG00000001385
ENSBTAG00000008077								ENSBTAG00000009383
ENSBTAG00000010666								ENSBTAG00000002299
ENSBTAG00000003743								ENSBTAG00000001920
ENSBTAG00000011214								ENSBTAG00000002675
ENSBTAG00000025400								ENSBTAG00000015355
ENSBTAG00000054546								ENSBTAG00000051083
ENSBTAG00000006533								ENSBTAG00000047254
ENSBTAG00000020382								ENSBTAG00000022244
ENSBTAG00000008470								ENSBTAG00000021880
ENSBTAG00000015968								ENSBTAG00000019208
ENSBTAG00000001098								ENSBTAG00000047613
ENSBTAG00000004636								ENSBTAG00000032372
ENSBTAG00000009948								ENSBTAG00000008575
ENSBTAG00000052382								ENSBTAG00000008066
ENSBTAG00000010792								ENSBTAG00000021069
ENSBTAG00000037650								ENSBTAG00000006404
ENSBTAG00000051931								ENSBTAG00000005294
ENSBTAG00000006654								ENSBTAG00000020992
ENSBTAG00000021781								ENSBTAG00000021181
ENSBTAG00000021671								ENSBTAG00000053398
ENSBTAG00000011337								ENSBTAG00000004034
ENSBTAG00000050172								ENSBTAG00000007799
ENSBTAG00000047755								ENSBTAG00000003701
ENSBTAG00000014648								ENSBTAG00000005803
ENSBTAG00000018523								ENSBTAG00000002115
ENSBTAG00000003384								ENSBTAG00000010896
ENSBTAG00000016878								ENSBTAG00000045574
ENSBTAG00000000160								ENSBTAG00000021156
ENSBTAG00000036087								ENSBTAG00000052139
ENSBTAG00000009263								ENSBTAG00000006779
ENSBTAG00000009498								ENSBTAG00000021673
ENSBTAG00000003636								ENSBTAG00000005269
ENSBTAG00000014820								ENSBTAG00000044614
ENSBTAG00000043570								ENSBTAG00000004939
ENSBTAG00000020964								ENSBTAG00000014835
ENSBTAG00000018420								ENSBTAG00000048366
ENSBTAG00000001182								ENSBTAG00000045876
ENSBTAG00000016768								ENSBTAG00000008814
ENSBTAG00000039453								ENSBTAG00000052247
ENSBTAG00000003239								ENSBTAG00000027696
ENSBTAG00000000576								ENSBTAG00000011482
ENSBTAG00000011549								ENSBTAG00000019901
ENSBTAG00000013265								ENSBTAG00000017339
ENSBTAG00000001229								ENSBTAG00000003971
ENSBTAG00000018206								ENSBTAG00000000988
ENSBTAG00000017824								ENSBTAG00000007247
ENSBTAG00000046862								ENSBTAG00000019347
ENSBTAG00000013900								ENSBTAG00000020100
ENSBTAG00000003652								ENSBTAG00000047807
ENSBTAG00000018426								ENSBTAG00000031352
ENSBTAG00000016311								ENSBTAG00000027357
ENSBTAG00000019451								ENSBTAG00000017021
ENSBTAG00000012667								ENSBTAG00000017448
ENSBTAG00000023369								ENSBTAG00000054817
ENSBTAG00000023445								ENSBTAG00000009618
ENSBTAG00000019399								ENSBTAG00000004906
ENSBTAG00000031718								ENSBTAG00000026971
ENSBTAG00000019279								ENSBTAG00000016619
ENSBTAG00000013251								ENSBTAG00000019402
ENSBTAG00000031731								ENSBTAG00000013669
ENSBTAG00000013821								ENSBTAG00000029920
ENSBTAG00000050875								ENSBTAG00000010721
ENSBTAG00000020536								ENSBTAG00000008180
ENSBTAG00000053404								ENSBTAG00000000638
ENSBTAG00000052100								ENSBTAG00000018975
ENSBTAG00000019515								ENSBTAG00000049089
ENSBTAG00000020538								ENSBTAG00000000419
ENSBTAG00000001393								ENSBTAG00000010077
ENSBTAG00000015037								ENSBTAG00000013509
ENSBTAG00000004772								ENSBTAG00000007281
ENSBTAG00000010124								ENSBTAG00000017427
ENSBTAG00000053766								ENSBTAG00000008656
ENSBTAG00000015363								ENSBTAG00000021390
ENSBTAG00000018423								ENSBTAG00000000660
ENSBTAG00000007757								ENSBTAG00000052472
ENSBTAG00000010813								ENSBTAG00000015341
ENSBTAG00000051030								ENSBTAG00000038325
ENSBTAG00000055107								ENSBTAG00000009217
ENSBTAG00000020632								ENSBTAG00000019743
ENSBTAG00000010795								ENSBTAG00000008758
ENSBTAG00000008142								ENSBTAG00000007860
ENSBTAG00000014762								ENSBTAG00000007804
ENSBTAG00000005573								ENSBTAG00000044000
ENSBTAG00000019013								ENSBTAG00000051540
ENSBTAG00000000056								ENSBTAG00000024449
ENSBTAG00000050844								ENSBTAG00000002104
ENSBTAG00000054228								ENSBTAG00000040361
ENSBTAG00000015596								ENSBTAG00000010774
ENSBTAG00000014731								ENSBTAG00000006434
ENSBTAG00000005392								ENSBTAG00000021193
ENSBTAG00000017690								ENSBTAG00000016131
ENSBTAG00000000836								ENSBTAG00000018864
ENSBTAG00000027064								ENSBTAG00000052951
ENSBTAG00000008703								ENSBTAG00000010165
ENSBTAG00000016841								ENSBTAG00000006185
ENSBTAG00000020257								ENSBTAG00000053461
ENSBTAG00000025246								ENSBTAG00000033690
ENSBTAG00000007766								ENSBTAG00000001243
ENSBTAG00000000694								ENSBTAG00000019262
ENSBTAG00000010506								ENSBTAG00000002826
ENSBTAG00000004242								ENSBTAG00000052632
ENSBTAG00000010185								ENSBTAG00000008499
ENSBTAG00000002600								ENSBTAG00000000641
ENSBTAG00000003570								ENSBTAG00000014400
ENSBTAG00000002226								ENSBTAG00000002719
ENSBTAG00000006320								ENSBTAG00000007237
ENSBTAG00000004977								ENSBTAG00000012687
ENSBTAG00000013708								ENSBTAG00000018142
ENSBTAG00000007429								ENSBTAG00000020198
ENSBTAG00000020164								ENSBTAG00000002331
ENSBTAG00000002765								ENSBTAG00000044875
ENSBTAG00000011658								ENSBTAG00000005586
ENSBTAG00000014599								ENSBTAG00000014236
ENSBTAG00000003958								ENSBTAG00000004943
ENSBTAG00000002690								ENSBTAG00000013008
ENSBTAG00000014060								ENSBTAG00000024081
ENSBTAG00000046875								ENSBTAG00000005010
ENSBTAG00000047810								ENSBTAG00000018838
ENSBTAG00000003901								ENSBTAG00000052148
ENSBTAG00000013074								ENSBTAG00000053525
ENSBTAG00000005062								ENSBTAG00000008934
ENSBTAG00000018994								ENSBTAG00000007196
ENSBTAG00000054889								ENSBTAG00000018216
ENSBTAG00000017866								ENSBTAG00000052949
ENSBTAG00000023064								ENSBTAG00000024726
ENSBTAG00000018291								ENSBTAG00000006686
ENSBTAG00000001529								ENSBTAG00000004948
ENSBTAG00000003288								ENSBTAG00000001609
ENSBTAG00000013645								ENSBTAG00000000752
ENSBTAG00000006322								ENSBTAG00000006882
ENSBTAG00000000504								ENSBTAG00000010384
ENSBTAG00000052031								ENSBTAG00000014326
ENSBTAG00000001512								ENSBTAG00000004488
ENSBTAG00000022006								ENSBTAG00000009291
ENSBTAG00000013855								ENSBTAG00000009362
ENSBTAG00000012740								ENSBTAG00000020854
ENSBTAG00000048664								ENSBTAG00000054218
ENSBTAG00000020116								ENSBTAG00000021874
ENSBTAG00000010898								ENSBTAG00000010689
ENSBTAG00000003835								ENSBTAG00000046717
ENSBTAG00000006466								ENSBTAG00000013100
ENSBTAG00000003178								ENSBTAG00000004085
ENSBTAG00000021935								ENSBTAG00000039462
ENSBTAG00000044208								ENSBTAG00000005456
ENSBTAG00000007455								ENSBTAG00000002444
ENSBTAG00000052606								ENSBTAG00000010927
ENSBTAG00000016969								ENSBTAG00000040065
ENSBTAG00000023851								ENSBTAG00000013990
ENSBTAG00000004921								ENSBTAG00000018410
ENSBTAG00000051830								ENSBTAG00000020685
ENSBTAG00000005785								ENSBTAG00000021466
ENSBTAG00000003766								ENSBTAG00000054238
ENSBTAG00000010381								ENSBTAG00000052273
ENSBTAG00000034349								ENSBTAG00000013801
ENSBTAG00000013824								ENSBTAG00000008088
ENSBTAG00000008991								ENSBTAG00000019278
ENSBTAG00000000928								ENSBTAG00000040253
ENSBTAG00000004114								ENSBTAG00000021681
ENSBTAG00000001143								ENSBTAG00000021899
ENSBTAG00000006754								ENSBTAG00000006631
ENSBTAG00000021565								ENSBTAG00000001191
ENSBTAG00000006846								ENSBTAG00000006551
ENSBTAG00000007593								ENSBTAG00000009714
ENSBTAG00000018805								ENSBTAG00000019052
ENSBTAG00000010619								ENSBTAG00000016726
ENSBTAG00000019008								ENSBTAG00000052091
ENSBTAG00000018848								ENSBTAG00000014435
ENSBTAG00000016442								ENSBTAG00000048921
ENSBTAG00000007809								ENSBTAG00000015875
ENSBTAG00000010388								ENSBTAG00000017446
ENSBTAG00000018938								ENSBTAG00000006939
ENSBTAG00000002209								ENSBTAG00000011682
ENSBTAG00000010875								ENSBTAG00000044509
ENSBTAG00000034680								ENSBTAG00000050086
ENSBTAG00000027051								ENSBTAG00000005936
ENSBTAG00000021160								ENSBTAG00000043875
ENSBTAG00000038034								ENSBTAG00000008216
ENSBTAG00000002849								ENSBTAG00000016507
ENSBTAG00000013895								ENSBTAG00000020227
ENSBTAG00000006707								ENSBTAG00000016928
ENSBTAG00000008428								ENSBTAG00000002224
ENSBTAG00000012416								ENSBTAG00000009788
ENSBTAG00000020043								ENSBTAG00000019628
ENSBTAG00000008321								ENSBTAG00000025755
ENSBTAG00000047502								ENSBTAG00000039485
ENSBTAG00000027204								ENSBTAG00000001862
ENSBTAG00000000490								ENSBTAG00000044021
ENSBTAG00000018600								ENSBTAG00000011246
ENSBTAG00000021921								ENSBTAG00000048510
ENSBTAG00000009206								ENSBTAG00000054927
ENSBTAG00000007393								ENSBTAG00000053215
ENSBTAG00000011316								ENSBTAG00000050766
ENSBTAG00000003052								ENSBTAG00000054610
ENSBTAG00000000773								ENSBTAG00000027013
ENSBTAG00000021497								ENSBTAG00000008828
ENSBTAG00000005650								ENSBTAG00000054983
ENSBTAG00000003500								ENSBTAG00000006734
ENSBTAG00000031715								ENSBTAG00000007146
ENSBTAG00000053807								ENSBTAG00000021111
ENSBTAG00000052436
ENSBTAG00000046588
ENSBTAG00000005812
ENSBTAG00000011447
ENSBTAG00000000313
ENSBTAG00000002836
ENSBTAG00000008881
ENSBTAG00000015127
ENSBTAG00000014759
ENSBTAG00000006916
ENSBTAG00000027983
ENSBTAG00000010235
ENSBTAG00000047680
ENSBTAG00000001867
ENSBTAG00000000454
ENSBTAG00000012406
ENSBTAG00000021090
ENSBTAG00000010457
ENSBTAG00000010163
ENSBTAG00000052421
ENSBTAG00000005814
ENSBTAG00000000900
ENSBTAG00000053168
ENSBTAG00000014877
ENSBTAG00000001120
ENSBTAG00000019218
ENSBTAG00000001773
ENSBTAG00000019652
ENSBTAG00000000283
ENSBTAG00000015839
ENSBTAG00000037980
ENSBTAG00000016658
ENSBTAG00000053806
ENSBTAG00000001002
ENSBTAG00000015952
ENSBTAG00000014668
ENSBTAG00000014126
ENSBTAG00000004709
ENSBTAG00000049203
ENSBTAG00000003516
ENSBTAG00000008063
ENSBTAG00000016625
ENSBTAG00000001497
ENSBTAG00000001879
ENSBTAG00000004077
ENSBTAG00000004139
ENSBTAG00000049377
ENSBTAG00000002727
ENSBTAG00000021853
ENSBTAG00000006735
ENSBTAG00000000990
ENSBTAG00000050602
ENSBTAG00000019478
ENSBTAG00000049289
ENSBTAG00000004720
ENSBTAG00000046204
ENSBTAG00000007586
ENSBTAG00000019054
ENSBTAG00000013145
ENSBTAG00000019979
ENSBTAG00000003025
ENSBTAG00000018181
ENSBTAG00000011861
ENSBTAG00000005578
ENSBTAG00000021880
ENSBTAG00000010361
ENSBTAG00000005357
ENSBTAG00000021201
ENSBTAG00000011406
ENSBTAG00000009851
ENSBTAG00000001790
ENSBTAG00000002472
ENSBTAG00000001296
ENSBTAG00000009177
ENSBTAG00000004625
ENSBTAG00000014683
ENSBTAG00000005181
ENSBTAG00000013860
ENSBTAG00000004515
ENSBTAG00000014707
ENSBTAG00000047367
ENSBTAG00000052619
ENSBTAG00000038233
ENSBTAG00000015925
ENSBTAG00000000095
ENSBTAG00000053051
ENSBTAG00000030347
ENSBTAG00000052635
ENSBTAG00000001498
ENSBTAG00000032521
ENSBTAG00000010206
ENSBTAG00000008860
ENSBTAG00000001289
ENSBTAG00000009019
ENSBTAG00000009172
ENSBTAG00000018730
ENSBTAG00000009334
ENSBTAG00000006186
ENSBTAG00000045577
ENSBTAG00000030670
ENSBTAG00000007281
ENSBTAG00000040151
ENSBTAG00000000646
ENSBTAG00000000902
ENSBTAG00000000447
ENSBTAG00000037902
ENSBTAG00000013341
ENSBTAG00000003221
ENSBTAG00000011875
ENSBTAG00000018699
ENSBTAG00000021620
ENSBTAG00000004038
ENSBTAG00000020166
ENSBTAG00000000371
ENSBTAG00000008471
ENSBTAG00000004544
ENSBTAG00000013510
ENSBTAG00000014100
ENSBTAG00000054322
ENSBTAG00000016555
ENSBTAG00000008219
ENSBTAG00000018594
ENSBTAG00000004097
ENSBTAG00000027612
ENSBTAG00000018752
ENSBTAG00000019327
ENSBTAG00000030932
ENSBTAG00000001368
ENSBTAG00000012471
ENSBTAG00000006175
ENSBTAG00000037527
ENSBTAG00000007330
ENSBTAG00000016595
ENSBTAG00000003366
ENSBTAG00000046235
ENSBTAG00000004489
ENSBTAG00000019027
ENSBTAG00000019868
ENSBTAG00000012724
ENSBTAG00000009075
ENSBTAG00000037489
ENSBTAG00000016169
ENSBTAG00000014636
ENSBTAG00000021485
ENSBTAG00000050182
ENSBTAG00000005205
ENSBTAG00000002275
ENSBTAG00000005973
ENSBTAG00000015764
ENSBTAG00000021856
ENSBTAG00000003423
ENSBTAG00000004910
ENSBTAG00000046189
ENSBTAG00000020480
ENSBTAG00000009047
ENSBTAG00000047658
ENSBTAG00000023452
ENSBTAG00000002605
ENSBTAG00000014056
ENSBTAG00000009632
ENSBTAG00000031913
ENSBTAG00000007494
ENSBTAG00000027321
ENSBTAG00000013225
ENSBTAG00000015438
ENSBTAG00000000473
ENSBTAG00000040551
ENSBTAG00000011112
ENSBTAG00000008801
ENSBTAG00000007934
ENSBTAG00000005430
ENSBTAG00000037803
ENSBTAG00000035744
ENSBTAG00000013419
ENSBTAG00000012107
ENSBTAG00000016661
ENSBTAG00000019069
ENSBTAG00000009308
ENSBTAG00000002363
ENSBTAG00000054953
ENSBTAG00000002315
ENSBTAG00000010676
ENSBTAG00000011973
ENSBTAG00000003914
ENSBTAG00000001721
ENSBTAG00000007449
ENSBTAG00000003960
ENSBTAG00000000495
ENSBTAG00000000275
ENSBTAG00000016217
ENSBTAG00000044536
ENSBTAG00000005067
ENSBTAG00000000892
ENSBTAG00000003361
ENSBTAG00000005328
ENSBTAG00000014373
ENSBTAG00000047628
ENSBTAG00000012143
ENSBTAG00000018200
ENSBTAG00000008441
ENSBTAG00000009048
ENSBTAG00000021338
ENSBTAG00000006017
ENSBTAG00000025762
ENSBTAG00000007523
ENSBTAG00000014579
ENSBTAG00000003749
ENSBTAG00000005816
ENSBTAG00000015609
ENSBTAG00000010934
ENSBTAG00000040056
ENSBTAG00000019437
ENSBTAG00000018084
ENSBTAG00000003699
ENSBTAG00000011343
ENSBTAG00000012658
ENSBTAG00000039967
ENSBTAG00000002243
ENSBTAG00000005448
ENSBTAG00000018722
ENSBTAG00000002721
ENSBTAG00000019290
ENSBTAG00000046031
ENSBTAG00000011816
ENSBTAG00000037634
ENSBTAG00000025233
ENSBTAG00000018343
ENSBTAG00000006657
ENSBTAG00000016204
ENSBTAG00000011511
ENSBTAG00000030282
ENSBTAG00000027425
ENSBTAG00000011491
ENSBTAG00000010375
ENSBTAG00000020537
ENSBTAG00000046271
ENSBTAG00000006104
ENSBTAG00000049029
ENSBTAG00000015242
ENSBTAG00000015014
ENSBTAG00000012421
ENSBTAG00000005068
ENSBTAG00000054241
ENSBTAG00000032265
ENSBTAG00000008696
ENSBTAG00000016890
ENSBTAG00000001036
ENSBTAG00000011405
ENSBTAG00000007543
ENSBTAG00000019492
ENSBTAG00000002972
ENSBTAG00000015919
ENSBTAG00000005166
ENSBTAG00000016199
ENSBTAG00000006377
ENSBTAG00000052499
ENSBTAG00000048558
ENSBTAG00000053568
ENSBTAG00000017009
ENSBTAG00000040567
ENSBTAG00000001904
ENSBTAG00000018418
ENSBTAG00000038845
ENSBTAG00000049277
ENSBTAG00000006721
ENSBTAG00000011420
ENSBTAG00000006941
ENSBTAG00000004238
ENSBTAG00000012899
ENSBTAG00000009760
ENSBTAG00000007228
ENSBTAG00000020646
ENSBTAG00000001013
ENSBTAG00000008303
ENSBTAG00000031347
ENSBTAG00000011396
ENSBTAG00000034936
ENSBTAG00000045628
ENSBTAG00000018804
ENSBTAG00000010944
ENSBTAG00000020177
ENSBTAG00000006824
ENSBTAG00000007413
ENSBTAG00000031998
ENSBTAG00000011529
ENSBTAG00000005225
ENSBTAG00000004930
ENSBTAG00000013592
ENSBTAG00000006989
ENSBTAG00000051004
ENSBTAG00000019823
ENSBTAG00000007976
ENSBTAG00000019313
ENSBTAG00000031044
ENSBTAG00000001305
ENSBTAG00000038062
ENSBTAG00000019604
ENSBTAG00000011851
ENSBTAG00000018599
ENSBTAG00000046752
ENSBTAG00000008021
ENSBTAG00000042099
ENSBTAG00000023377
ENSBTAG00000005584
ENSBTAG00000052118
ENSBTAG00000002850
ENSBTAG00000045588
ENSBTAG00000011913
ENSBTAG00000019536
ENSBTAG00000010221
ENSBTAG00000031686
ENSBTAG00000000851
ENSBTAG00000006378
ENSBTAG00000017771
ENSBTAG00000009923
ENSBTAG00000042950
ENSBTAG00000003849
ENSBTAG00000047035
ENSBTAG00000015333
ENSBTAG00000037508
ENSBTAG00000015807
ENSBTAG00000033648
ENSBTAG00000013587
ENSBTAG00000000021
ENSBTAG00000014490
ENSBTAG00000002883
ENSBTAG00000008182
ENSBTAG00000014442
ENSBTAG00000049156
ENSBTAG00000001329
ENSBTAG00000016908
ENSBTAG00000011841
ENSBTAG00000004502
ENSBTAG00000053679
ENSBTAG00000021791
ENSBTAG00000011285
[truncated: 1,682 more rows]
