# Supplementary material for: Protective Roles of Folic Acid in the Responses of Bovine Mammary Epithelial Cells to Different Virulent Staphylococcus aureus Strains
Source: Biology (Basel). 2021 Nov 12;10(11):1164. doi: 10.3390/biology10111164 (PMC8615268; doi:10.3390/biology10111164)
Supplement: Supplementary file 1 [file biology-10-01164-s001.zip › S6 GWAS enrichment.xlsx]

## Sheet: Sheet1
p value of Cattle GWAS enrichment
Genesets	Sire calv ease	Sire still ease	DFB	Dtr cal ease	Dtr preg rate	Dtr still birth	Cow con rate	AFC	Heifer con rate	Liva	RETP	METR	KETO	DASB	CALC	MAST	Pro life	Pro percent	Protein	Fat	Fat percent	SCS	Milk
Turquoise	0.271917	0	16	0.0651723	16	0	16	13.3272	7.62969	10.698	0.000706475	5.96721	0.413435	0.0171341	0.000169033	5.46419	11.6361	16	4.0023	16	16	16	16
Brown	0.000168653	1.3e-15	0.00956764	0.0579417	7.07572	2.85e-05	0.327067	5.74497	0.264695	1.09795	0.00138453	3.89089	5.30933	2.74208	2.23861	6.18921	0.289695	16	7.54149	16	16	14.4231	10.4673
Magenta	0.765292	0.0277739	0.0796843	12.1886	4.1147	5.86793	8.93041	3.38158	0.421223	3.18014	0.347252	0.0113692	7.32211	2.72433	1.57878	0.0259188	1.30481	4.77593	9.85e-05	0.00858465	0.000771299	12.8743	0.00321896
Midnightblue	4.05e-09	0.00150183	1.80723	0.0201071	2.56414	2.04e-12	3.30906	1.26882	0.0319742	0.0144389	0.110805	0.0600512	9.23e-10	0.720191	0.0098445	0.000134876	5.32e-05	4.34e-16	6.24446	1.93249	0	0.500554	0.053862
Tan	4.77e-15	9.58e-08	0.287905	0.0053266	1.10171	1.21e-08	0.925009	0.109903	0.132448	0.00377951	0.12764	1.0328	3.95e-05	0.0806719	0.00225739	0.250552	0.088649	12.8481	0.592367	0.306054	5.05e-05	0.0418367	0.85428
DEG C vs F	3.69707	2.2e-10	4.6901	8.33e-07	0.0785991	0.403355	4.22142	15.6536	11.4636	1.33223	3.53405	0.349359	0.6847	0.0103488	5.64456	0.0118512	0.206724	5.3394	2.69336	2.82686	0.729675	1.53812	4.52784
DEG L vs FL	0.0030862	1e-08	2.71372	0.0914174	0.0151759	0.308248	2.24438	16	7.5331	7.66195	0.431942	9.5067	2.0063	2.47363	0.604862	1.43817	0.917124	11.2594	9.89011	4.89867	6.14e-08	4.6803	6.24869
DEG M vs FM	2.4152	0	0.299616	0	6.45e-05	1.78e-14	0.00550376	3.10885	0.835962	3.38991	1.87628	3.65887	0.263905	2.16022	0.0215746	7.37239	0.828522	16	9.45349	2.10235	1.70131	0.0194382	6.99537
DEG MM vs FMM	0.00838888	2.17e-15	8.7485	1.45e-05	0.582107	1.74e-15	3.54537	16	6.17114	1.6019	0.220552	3.00882	4.64191	12.9787	1.90621	0.773928	2.87787	16	4.24798	7.11093	16	16	16
DEG FA common	2.23629	0.000266987	0.0018615	0.0115393	9.58e-07	0.0181962	0.0866641	13.844	16	3.7982	11.6484	1.42614	0.0165963	0.135541	3.33877	0.078056	0.0283814	15.1764	8.31104	15.6536	0.684582	9.69e-07	4.92374
DEG C vs F SP	5.47131	6.21e-09	2.57013	9.18e-05	3.89568	0.000932534	5.10864	2.27389	0.0787353	0.194412	0.00240054	1.08618	0.135408	0.00105975	6.10865	0.00506829	0.31008	2.48e-09	0.00562106	0.00160745	6.24e-06	2.21031	0.380028
DEG L vs FL SP	1.38e-07	0.247653	0.000429559	8e-05	0.002796	2.51829	0.0101661	1.02e-05	0.589309	0.0824542	0.0753005	0.257355	1.20355	0.0731996	7.54e-06	0.00620108	0.00112042	12.3221	0.0057999	0.0419816	7.71e-05	0.0030798	0.574688
DEG M vs FM SP	11.4526	1.12e-05	1.76899	2.23e-11	0.119559	3.68e-06	0.0475641	0.00360428	2.82e-06	0.00237951	7.89e-09	0.000252906	0.0546189	0.0339293	0.000145266	10.6631	0.51373	8.69463	4.93969	0.172619	1.12896	0.0145812	3.11143
DEG MM vs FMM SP	0.207134	4.65e-07	3.51562	6.05e-05	0.621241	9.55e-15	2.73338	1.8716	0.846174	0.0100077	4.93e-05	0.00056162	1.86057	10.6418	1.37904	0.00240474	1.49071	16	0.122093	6.03173	16	12.5297	16
DEG C vs L SP	0.135263	4.4e-06	2.19e-08	0.0570774	0.220624	6.52e-06	0.807453	0.00134704	0.152141	0.0215696	8.95e-06	2.56e-06	2.84e-07	0.550693	0.0203435	0.000692551	1.90672	16	16	0.411463	0.23318	13.3033	16
DEG C vs M SP	1.44e-07	1.28989	0.186693	10.2943	4.21905	0.566763	13.3959	0.516078	0.112072	16	0.00758691	8.18874	0.163914	0.53012	2.43e-06	0.0477518	13.9252	15.0515	0.473708	0.00356705	5.29558	3.01394	3.37448
DEG C vs MM SP	3.44e-07	1.74e-15	0.510567	0.00864508	2.6764	6.52e-08	1.12501	0.000448359	0.179455	0.000549289	1.16e-08	4.84e-06	3.23e-06	0.183172	0.419226	4.96057	0.912502	2.91051	8.81e-05	0.00125492	0.0904623	0.287284	0.000118058
DEG C vs L	0.0679855	4.02e-13	0.000745981	9.03e-07	0.0200595	0.000285622	0.676907	0.00240287	1.99973	0.0177079	0.0227511	0.00415281	0.00375763	0.767597	0.0153525	0.00155702	0.244184	2.9707	5.10366	0.000423646	1.66e-11	7.92209	16
DEG C vs M	0.00485366	0.00023031	0.677325	0.0001055	3.6089	0.012816	5.12011	0.000259013	0.417314	8.94913	4.06068	4.01163	0.842068	0.243623	8.61e-12	0.00135488	5.01369	2.08753	0.0715923	2.82e-06	0.0293595	3.2211	1.41244
DEG C vs MM	6.27e-06	0	0.584297	5.25e-06	0.116736	4e-05	1.00215	0.00549463	1.18535	0.0186832	3.96e-11	4.81e-07	5.85e-05	0.946025	0.464373	1.51695	0.091801	0.015585	1.76e-06	5.16e-08	2.88e-12	0.358018	1.45978
DEG S. aureus common	0.0393234	8.73e-05	1.00794	2.54e-12	0.147479	0.00104267	1.56151	0.000200699	0.00908723	1.52581	0.0384332	6.83e-07	0.0189122	1.00541	1.21e-05	1.73e-05	0.266495	6.28e-08	0.000124537	1.99e-05	1.95e-06	1.59803	0.0948744
DSG C vs F	0.0287764	0.00863471	6.04274	2.90372	0.601732	0.000271206	8.1467	6.52169	0.473965	7.67724	0.146848	6.18105	0.00200072	4.60001	5.25e-09	6.52505	0.11675	16	5.71822	7.78649	16	3.15173	16
DSG L vs FL	0.0874525	0.357205	1.70173	1.79174	0.702117	0.819485	0.808126	14.4494	4.33094	2.98667	2.98e-05	0.284307	0.000343252	0.00206116	2.41e-07	0.071311	1.2e-06	16	0.0535668	0.00217495	1.23801	0.1199	6.27243
DSG M vs FM	0.0610642	0.634183	6.26552	3.57538	0.0686778	0.0102369	0.427241	16	3.95865	3.45183	0.0825021	8.77074	1.57e-07	0.00627386	1.18e-06	0.324509	0.00153162	0.138958	3.0749	0.225017	0.418557	1.10681	2.05823
DSG MM VS FMM	0.0663104	0.0746753	3.4411	2.54632	0.326692	1.84e-05	1.98094	3.97392	7.74487	2.89836	0.535308	8.0543	0.742687	0.739431	0.00433322	7.4651	0.00716156	2.8872	0.0187125	0.481983	1.19e-11	0.00216273	0.000531627
DSG FA common	1.48606	5.70601	4.89886	3.51411	0.109668	1.57232	6.91663	7.38677	6.28719	16	0.221048	2.99092	0.936773	0.0532902	0.000465496	0.0628136	0.0932755	4.35e-06	2.13312	0.393767	0.000119183	0.000397591	0.0027347
DSG C vs F SP	0.00112903	5.82e-07	5.55207	1.90677	0.977536	7.71e-05	6.94689	1.15522	1.13e-05	1.01594	0.0126467	1.1232	0.0147045	3.03492	3.98e-06	8.55818	0.066691	16	6.94278	7.75362	16	7.25652	16
DSG L vs FL SP	0.0027712	0.0162495	0.047345	0.106913	3.18535	0.362768	0.000301168	11.1884	0.233474	7.56e-05	3.92e-05	0.0613776	8.74e-09	0.0284692	0.000848688	0.669578	1.79e-06	16	0.000747773	0.000259181	2.78581	9.91e-08	6.51453
DSG M vs FM SP	0.0716943	0.000542606	7.4487	0.699288	0.522592	0.00607647	0.0371616	9.12083	0.451337	0.000260755	0.0343054	0.131658	3.13e-09	0.0108714	0.0381181	0.0901556	0.0684326	3.95e-05	5.33948	0.197215	0.102855	0.216871	5.98736
DSG MM vs FMM SP	0.0426708	0.0046624	5.41823	0.253059	1.5341	1.11e-06	2.46456	0.911976	6.00957	0.844345	1.46931	2.7805	3.03127	0.674748	0.295822	7.95567	0.014849	0.601419	0.158145	1.76372	2.48e-11	0.00823498	0.00258288
DSG C vs L	1.43e-05	9.06e-08	0.0414431	0.00364734	1.10421	9.12e-06	1.7491	4.49411	3.31664	2.76958	1.33654	0.90318	2.29194	3.35904	0.577571	0.523716	0.714931	5.30904	3.32544	8.03554	8.63293	16	5.5632
DSG C vs M	0.456619	0.110248	0.00461607	0.63185	0.256206	0.00877293	0.461456	0.00730279	8.60468	0.0111951	0.000370828	5.6073	0	0.00747862	0.721128	0.050448	0.238522	0.296146	0.0538837	0.384872	0.288037	0.530389	0.101023
DSG C vs MM	6.84e-08	8.36e-10	0.015634	0.0449585	1.44e-05	1.37e-09	0.0154391	2.18688	0.00632812	0.000195774	0.408985	1.21766	1.38e-05	1.61078	0.0113485	0.65983	0.000126529	5.96e-13	4.34e-16	9.92e-05	0.0125496	0.0326193	3.13e-14
DSG C vs L SP	0.00203628	6.73e-06	0.207715	0.00196838	1.84661	0.00556785	4.20434	8.74965	2.48156	3.2311	0.462232	0.0554241	3.55918	4.14361	2.3075	1.483	0.697697	10.2061	7.54811	14.8406	12.7125	16	11.2611
DSG C VS M SP	2.56737	1.58613	0.276966	0.101624	0.45388	0	1.84025	0.0333558	1.07402	0.0258845	0.0542568	0.0100759	0	0.151705	3.59967	0.827557	0.555763	0.521353	0.805896	1.59969	0	0.217912	1.34653
DSG C vs MM SP	4.68e-05	1.94e-07	0.0861358	0.00536475	0.000371392	3.94e-08	0.244914	4.09637	0.00034969	0.000226178	0.0658496	2.08466	2.63e-05	1.77832	0.202919	1.59379	0.000170287	2.34e-11	1.31e-11	0.00795105	0.120513	0.000108295	7.45e-10
