# Supplementary material for: Protective Roles of Folic Acid in the Responses of Bovine Mammary Epithelial Cells to Different Virulent Staphylococcus aureus Strains
Source: Biology (Basel). 2021 Nov 12;10(11):1164. doi: 10.3390/biology10111164 (PMC8615268; doi:10.3390/biology10111164)
Supplement: Supplementary file 1 [file biology-10-01164-s001.zip › S7. PheWAS summary.xlsx]

## Sheet: ZBP1
atlas ID	PMID	Year	Domain	Trait	P-value	N
18	20418890	2010	Psychiatric	Former versus current smokers	0.042521	41278
25	24839885	2014	Psychiatric	Internalizing	0.037029	4596
59	23358156	2014	Cognitive	Childhood IQ	0.03001	12441
66	27416945	2016	Endocrine	Insulin sensitivity index (combined influence of the genotype effect adjusted for BMI and the interaction effect between the genotype and BMI on ISI)	0.0085435	16753
67	26192919	2015	Gastrointestinal	Inflammatory Bowel Disease	0.018813	34652
68	26192919	2015	Gastrointestinal	Crohn's Disease	0.0092182	20883
75	23455636	2013	Ophthalmological	Geographic atrophy	0.0048915	48550
198	26631737	2016	Metabolic	Urinary albumin-to-creatinine ratio (diabetes positive)	0.049592	5825
222	25772697	2015	Immunological	B:%Mature	0.011062	669
246	25772697	2015	Immunological	CD56 on NK eff	0.037281	669
247	25772697	2015	Immunological	CD56 on 2+NK eff	0.033414	669
265	25772697	2015	Immunological	CD8:%RTE	0.019022	669
397	24816252	2014	Metabolic	Amino acid::Phenylalanine & tyrosine metabolism::phenylacetate	0.041954	4754
415	24816252	2014	Metabolic	Amino acid::Urea cycle; arginine-, proline-, metabolism::N-acetylornithine	0.030647	7574
417	24816252	2014	Metabolic	Amino acid::Urea cycle; arginine-, proline-, metabolism::proline	0.017254	7816
431	24816252	2014	Metabolic	Amino acid::Valine, leucine and isoleucine metabolism::leucine	0.019137	7799
461	24816252	2014	Metabolic	Energy::Krebs cycle::succinylcarnitine	0.019736	6948
471	24816252	2014	Metabolic	Lipid::Bile acid metabolism::taurocholate	0.032045	4032
477	24816252	2014	Metabolic	Lipid::Carnitine metabolism::acetylcarnitine	0.011178	7805
494	24816252	2014	Metabolic	Lipid::Fatty acid metabolism (also BCAA metabolism)::butyrylcarnitine	0.032678	7796
521	24816252	2014	Metabolic	Lipid::Long chain fatty acid::myristate (14:0)	0.041118	7811
555	24816252	2014	Metabolic	Lipid::Medium chain fatty acid::caprate (10:0)	0.0047802	7799
580	24816252	2014	Metabolic	Nucleotide::Purine metabolism, (hypo)xanthine, inosine containing::hypoxanthine	0.048805	7287
609	24816252	2014	Metabolic	Peptide::gamma-glutamyl::gamma-glutamylvaline	0.021173	7753
626	24816252	2014	Metabolic	Xenobiotics::Drug::metoprolol acid metabolite*	0.024021	286
692	24816252	2014	Metabolic	::::X-11315	0.01902	7785
702	24816252	2014	Metabolic	::::X-11438	0.040458	7084
723	24816252	2014	Metabolic	::::X-11550	0.01705	7776
727	24816252	2014	Metabolic	::::X-11787	0.014953	7811
778	24816252	2014	Metabolic	::::X-12443	0.0093954	5357
779	24816252	2014	Metabolic	::::X-12450	0.028836	6432
788	24816252	2014	Metabolic	::::X-12645	0.044441	5254
815	24816252	2014	Metabolic	Lipid::Fatty acid amide::X-13183--stearamide	0.0097737	2503
816	24816252	2014	Metabolic	::::X-13215	0.046349	6305
909	27005778	2016	Metabolic	Leucine	0.030583	24728
988	27989323	2017	Immunological	Interleukin-1 receptor antagonist	0.042892	3638
1007	27989323	2017	Immunological	Stem cell factor	0.0028306	8290
1054	17362836	2007	Neurological	Amyotrophic lateral sclerosis	0.025777	547
1068	19488044	2009	Psychiatric	Bipolar disorder	0.046947	1033
1071	16775037	2006	Endocrine	Diabetic Nephropathy in Type 1 Diabetes	0.025664	1889
1082	19875614	2010	Hematological	Hemoglobin A1C level in conventional treatment group	0.047905	667
1093	22886559	2012	Neoplasms	Glioma	0.036738	6811
1123	27918534	2017	Metabolic	Subcutaneous adipose tissue attenuation	0.03514	18247
1142	27494321	2016	Psychiatric	Sleep duration	0.013198	128266
1157	22581228	2012	Metabolic	Fasting glucose main effect (adjusted for BMI)	0.024886	58074
1181	27992416	2017	Psychiatric	Sleep duration	0.0011965	111975
1183	27992416	2017	Psychiatric	Sleep duration (female)	0.0082954	59365
1189	23388002	2013	Cardiovascular	Aortic-valve calcification	0.0041074	6942
1228	17052657	2006	Neurological	Parkinson Disease (additive model)	0.012815	537
1229	17052657	2006	Neurological	Parkinson Disease	0.0024691	537
2005	22377632	2012	Reproduction	Maternal transmission distortion	0.04477	4728
2006	22377632	2012	Reproduction	Paternal transmission distortion	0.04477	4728
2007	22377632	2012	Reproduction	Parental transmission distortion	0.04477	4728
2023	24934506	2014	Endocrine	Skin fluorescence	0.01649	1082
2029	28067908	2017	Gastrointestinal	Crohn's Disease	0.0041039	40266
2031	28067908	2017	Gastrointestinal	Inflammatory Bowel Disease	0.016028	59957
2033	27957625	2016	Neurological	Cluster headache	0.012323	459
2046	26962152	2016	Gastrointestinal	Periodontal complex trait 1 - Socransky trait	0.042396	975
2047	26962152	2016	Gastrointestinal	Periodontal complex trait 2	0.010445	975
2054	23377640	2013	Psychiatric	Percentage improvement after 12 weeks of antidepressant treatment in MDD	0.012748	2256
2055	23377640	2013	Psychiatric	Remission after 12 weeks of antidepressant treatment in MDD	0.0032808	2256
2067	28240269	2017	Cell	TIMP2 - Metalloproteinase inhibitor 2	0.00032075	1000
2072	28240269	2017	Cell	BDNF - Brain-derived neurotrophic factor	0.034497	1000
2079	28240269	2017	Cell	PLA2G2E - Group IIE secretory phospholipase A2	0.011655	1000
2086	28240269	2017	Cell	TNFSF12 - Tumor necrosis factor ligand superfamily member 12	0.002114	1000
2102	28240269	2017	Cell	MMP9 - Matrix metalloproteinase-9	0.0023651	1000
2113	28240269	2017	Cell	CST3 - Cystatin-C	0.043352	1000
2116	28240269	2017	Cell	EFNA4 - Ephrin-A4	0.01958	1000
2117	28240269	2017	Cell	EFNA5 - Ephrin-A5	0.0082351	1000
2151	28240269	2017	Cell	TDGF1 - Teratocarcinoma-derived growth factor 1	0.024571	1000
2156	28240269	2017	Cell	IGFBP5 - Insulin-like growth factor-binding protein 5	0.040908	1000
2221	28240269	2017	Cell	BCAM - Basal Cell Adhesion Molecule	0.00054854	1000
2224	28240269	2017	Cell	COMMD7 - COMM domain-containing protein 7	0.042513	1000
2250	28240269	2017	Cell	KPNA2 - Importin subunit alpha-1	0.040851	1000
2297	28240269	2017	Cell	CNTN1 - Contactin-1	0.018332	1000
2321	28240269	2017	Cell	TSLP - Thymic stromal lymphopoietin	0.029557	1000
2329	28240269	2017	Cell	FTH1 FTL - Ferritin	0.00083371	1000
2336	28240269	2017	Cell	CCL3 - C-C motif chemokine 3	0.031246	1000
2338	28240269	2017	Cell	MB - Myoglobin	0.028889	1000
2351	28240269	2017	Cell	TNFSF13B - Tumor necrosis factor ligand superfamily member 13B	0.00078253	1000
2363	28240269	2017	Cell	RARRES2 - Retinoic acid receptor responder protein 2	0.018785	1000
2379	28240269	2017	Cell	APP - Amyloid beta A4 protein	0.041572	1000
2402	28240269	2017	Cell	KLK12 - Kallikrein-12	0.018704	1000
2415	28240269	2017	Cell	SERPINE2 - Glia-derived nexin	0.041712	1000
2426	28240269	2017	Cell	BGN - Biglycan	0.029315	1000
2429	28240269	2017	Cell	CD109 - CD109 antigen	0.021607	1000
2439	28240269	2017	Cell	DLL4 - Delta-like protein 4	0.014649	1000
2452	28240269	2017	Cell	LY9 - T-lymphocyte surface antigen Ly-9	0.0016026	1000
2461	28240269	2017	Cell	THBS4 - Thrombospondin-4	0.036001	1000
2476	28240269	2017	Cell	CD207 - C-type lectin domain family 4 member K	0.043422	1000
2477	28240269	2017	Cell	CHRDL1 - Chordin-like protein 1	0.011698	1000
2481	28240269	2017	Cell	ECM1 - Extracellular matrix protein 1	0.026204	1000
2507	28240269	2017	Cell	IBSP - Bone sialoprotein 2	0.024871	1000
2534	28240269	2017	Cell	PDGFRB - Platelet-derived growth factor receptor beta	0.009901	1000
2536	28240269	2017	Cell	PRKACA - cAMP-dependent protein kinase catalytic subunit alpha	0.02106	1000
2541	28240269	2017	Cell	MPL - Thrombopoietin Receptor	0.01658	1000
2559	28240269	2017	Cell	ITGA1 ITGB1 - Integrin alpha-I: beta-1 complex	0.020384	1000
2561	28240269	2017	Cell	LTA LTB - Lymphotoxin alpha1:beta2	0.029131	1000
2564	28240269	2017	Cell	CCL15 - C-C motif chemokine 15	0.018827	1000
2610	28240269	2017	Cell	OLR1 - Oxidized low-density lipoprotein receptor 1	0.018682	1000
2640	28240269	2017	Cell	SST - Somatostatin-28	0.015447	1000
2649	28240269	2017	Cell	PTGS2 - Prostaglandin G/H synthase 2	0.021435	1000
2651	28240269	2017	Cell	TEK - Angiopoietin-1 receptor, soluble	0.026697	1000
2653	28240269	2017	Cell	ANGPTL4 - Angiopoietin-related protein 4	0.0012854	1000
2657	28240269	2017	Cell	CKB - Creatine kinase B-type	0.019972	1000
2691	28240269	2017	Cell	NACA - Nascent polypeptide-associated complex subunit alpha	0.022899	1000
2726	28240269	2017	Cell	DDR1 - Epithelial discoidin domain-containing receptor 1	0.014763	1000
2728	28240269	2017	Cell	HSPA1A - Heat shock 70 kDa protein 1A/1B	0.024722	1000
2730	28240269	2017	Cell	BPI - Bactericidal permeability-increasing protein	0.025376	1000
2739	28240269	2017	Cell	IGHE IGK@ IGL@ - Immunoglobulin E	0.0092052	1000
2748	28240269	2017	Cell	NTF3 - Neurotrophin-3	0.029026	1000
2751	28240269	2017	Cell	PDGFB - Platelet-derived growth factor subunit B	0.020019	1000
2765	28240269	2017	Cell	TG - Thyroglobulin	0.0089143	1000
2781	28240269	2017	Cell	IGF1R - Insulin-like growth factor 1 receptor	0.013616	1000
2787	28240269	2017	Cell	L1CAM - Neural cell adhesion molecule L1	0.006748	1000
2789	28240269	2017	Cell	NSFL1C - NSFL1 cofactor p47	0.018686	1000
2790	28240269	2017	Cell	NME1 - Nucleoside diphosphate kinase A	0.024812	1000
2794	28240269	2017	Cell	PES1 - Pescadillo homolog	0.041835	1000
2795	28240269	2017	Cell	PFDN5 - Prefoldin subunit 5	0.033941	1000
2809	28240269	2017	Cell	DCTPP1 - dCTP pyrophosphatase 1	0.0084211	1000
2846	28240269	2017	Cell	PCSK7 - Proprotein convertase subtilisin/kexin type 7	0.039697	1000
2869	28240269	2017	Cell	PDGFA - Platelet-derived growth factor subunit A	0.0083162	1000
2872	28240269	2017	Cell	PRSS22 - Brain-specific serine protease 4	0.018831	1000
2896	28240269	2017	Cell	SLITRK5 - SLIT and NTRK-like protein 5	0.0013813	1000
2903	28240269	2017	Cell	FABP3 - Fatty acid-binding protein, heart	0.0057532	1000
2906	28240269	2017	Cell	EPB41 - Protein 4.1	0.039426	1000
2918	28240269	2017	Cell	SERPINA6 - Corticosteroid-binding globulin	0.025558	1000
2928	28240269	2017	Cell	EPHA2 - Ephrin type-A receptor 2	0.012437	1000
2952	28240269	2017	Cell	ENG - Endoglin	0.013685	1000
2953	28240269	2017	Cell	LGALS8 - Galectin-8	0.025267	1000
2954	28240269	2017	Cell	PLA2G1B - Phospholipase A2	0.038486	1000
2956	28240269	2017	Cell	GOT1 - Aspartate aminotransferase, cytoplasmic	0.0099623	1000
2970	28240269	2017	Cell	F3 - Tissue Factor	0.049797	1000
2981	28240269	2017	Cell	CAPG - Macrophage-capping protein	0.039855	1000
2982	28240269	2017	Cell	CA1 - Carbonic anhydrase 1	0.00041944	1000
2996	28240269	2017	Cell	FGFR4 - Fibroblast growth factor receptor 4	0.042062	1000
3017	28240269	2017	Cell	AK1 - Adenylate kinase isoenzyme 1	0.013464	1000
3022	28240269	2017	Cell	PRDX5 - Peroxiredoxin-5, mitochondrial	0.0024174	1000
3027	28240269	2017	Cell	PSME1 - Proteasome activator complex subunit 1	0.016657	1000
3028	28240269	2017	Cell	ADSL - Adenylosuccinate lyase	0.016806	1000
3051	28240269	2017	Cell	EPHB2 - Ephrin type-B receptor 2	0.011763	1000
3065	28240269	2017	Cell	AMICA1 - Junctional adhesion molecule-like	0.033324	1000
3078	28240269	2017	Cell	NOTCH3 - Neurogenic locus notch homolog protein 3	0.0060754	1000
3085	28240269	2017	Cell	ROBO2 - Roundabout homolog 2	0.010627	1000
3088	28240269	2017	Cell	SEMA6A - Semaphorin-6A	0.045238	1000
3094	28240269	2017	Cell	TNFRSF19 - Tumor necrosis factor receptor superfamily member 19	0.039505	1000
3119	28240269	2017	Cell	MAPK9 - Mitogen-activated protein kinase 9	0.026146	1000
3131	28240269	2017	Cell	ABL2 - Abelson tyrosine-protein kinase 2	0.041054	1000
3178	28240269	2017	Cell	SLAMF7 - SLAM family member 7	0.037436	1000
3203	31427789	2019	Environment	Age completed full time education	0.010958	253580
3224	31427789	2019	Activities	Weekly usage of mobile phone in last 3 months	0.022039	322862
3225	31427789	2019	Activities	Hands-free device/speakerphone use with mobile phone in last 3 month	0.025482	324453
3241	31427789	2019	Nutritional	Salad / raw vegetable intake	0.016111	363780
3246	31427789	2019	Nutritional	Processed meat intake	0.039931	385801
3247	31427789	2019	Nutritional	Poultry intake	0.04023	385728
3248	31427789	2019	Nutritional	Beef intake	0.0053234	385050
3249	31427789	2019	Nutritional	Lamb/mutton intake	0.034642	384188
3256	31427789	2019	Nutritional	Coffee intake	0.027972	358093
3270	31427789	2019	Metabolic	Comparative body size at age 10	0.006735	379749
3274	31427789	2019	Dermatological	Ease of skin tanning	0.036865	378364
3280	31427789	2019	Mortality	Mother still alive	0.0022059	379747
3281	31427789	2019	Social Interactions	Mother's age	0.046951	151327
3282	31427789	2019	Social Interactions	Number of full brothers	0.0029956	380062
3293	31427789	2019	Psychiatric	Suffer from 'nerves'	0.027774	372273
3305	31427789	2019	Reproduction	Lifetime number of sexual partners	0.00079866	316569
3307	31427789	2019	Activities	Overall health rating	0.03913	384850
3319	31427789	2019	Respiratory	Wheeze or whistling in the chest in last year	0.034873	379150
3342	31427789	2019	Metabolic	Birth weight of first child (female)	0.021809	165872
3344	31427789	2019	Reproduction	Age at last live birth (female)	0.030013	140855
3346	31427789	2019	Reproduction	Ever taken oral contraceptive pill (female)	0.036865	208136
3354	31427789	2019	Psychiatric	Age stopped smoking	0.049327	94873
3424	31427789	2019	Cognitive	Symbol digit substitution test - Number of symbol digit matches made correctly	0.030382	95669
3512	31427789	2019	Psychiatric	Type of tobacco previously smoked: Manufactured cigarettes	0.0087041	95358
3515	31427789	2019	Activities	Gas or solid-fuel cooking/heating: An open solid fuel fire that you use regularly in winter time	0.032401	385289
3518	31427789	2019	Social Interactions	How are people in household related to participant: Son and/or daughter (include step-children)	0.042651	312871
3528	31427789	2019	Nutritional	Never eat eggs, dairy, wheat, sugar: Eggs or foods containing eggs	0.00062786	384986
3582	31427789	2019	Activities	Types of transport used (excluding work): Walk	0.02187	384551
3585	31427789	2019	Activities	Types of physical activity in last 4 weeks: Walking for pleasure (not as a means of transport)	0.0087872	384450
3594	31427789	2019	Activities	Mineral and other dietary supplements: Calcium	0.025254	385261
3603	31427789	2019	Neurological	Non-cancer illness code, self-reported: migraine	0.0085532	289307
3681	31427789	2019	Respiratory	Diagnoses - main ICD10: R07 Pain in throat and chest	0.0066139	300791
3693	31427789	2019	Cardiovascular	Diagnoses - secondary ICD10: I25 Chronic ischemic heart disease	0.035129	244890
3698	31427789	2019	Gastrointestinal	Diagnoses - secondary ICD10: K44 Diaphragmatic hernia	0.011262	244890
3702	31427789	2019	Skeletal	Diagnoses - secondary ICD10: R10 Abdominal and pelvic pain	0.013903	244890
3714	31427789	2019	Mortality	Diagnoses - secondary ICD10: Z90 Acquired absence of organs, not elsewhere classified	0.014708	244890
3734	31427789	2019	Psychiatric	Depression - Duration of worst depression	0.028983	70731
3774	31427789	2019	Psychiatric	Traumatic events - Been in aconfiding relationship as an adult	0.018289	123584
3788	30804565	2019	Neurological	Insomnia (female)	0.040096	177817
3853	27863252	2016	Immunological	Monocyte count (two-way meta)	0.011117	131544
3854	27863252	2016	Immunological	Monocyte percentage of white cells (two-way meta)	0.014804	131305
3862	27863252	2016	Immunological	Platelet distribution width (two-way meta)	0.047483	127171
3864	27863252	2016	Immunological	Red blood cell count (two-way meta)	0.036254	132690
3911	28073927	2017	Ophthalmological	Cup area	0.029345	29817
3912	28073927	2017	Ophthalmological	Cup area	0.017488	22484
3918	28334899	2017	Metabolic	High-density lipoprotein cholesterol	0.020886	34374
3921	28334899	2017	Metabolic	Triglycerides cholesterol	0.047776	33566
3935	28878392	2017	Metabolic	Disialylation	0.033241	2078
3946	28898252	2017	Metabolic	HbA1c	0.012545	7564
4000	29500382	2018	Psychiatric	Suffer from 'nerves' (SUF-NERV)	0.035411	262321
4013	29662059	2018	Psychiatric	Major depressive disorder (ICD-coded)	0.048536	217584
4045	30054458	2018	Endocrine	Type 2 Diabetes	0.00073577	659256
4049	28358823	2017	Body Structures	Achilles tendon injury	0.043431	102979
4050	28358823	2017	Body Structures	Anterior cruciate ligament rupture (fixed effect model)	0.04668	99342
4124	29403010	2018	Metabolic	Prothrombin time	0.028696	58110
4136	29403010	2018	Hematological	Hemoglobin	0.015913	108769
4137	29403010	2018	Immunological	Hematocrit	0.037432	108757
4143	29403010	2018	Cardiovascular	Diastolic Blood Pressure	0.012103	136615
4154	29403010	2018	Cardiovascular	Ejection fraction	0.02435	19516
4208	31152163	2019	Metabolic	Blood urea nitrogen	0.041182	243031
4209	31152163	2019	Metabolic	Chronic kidney disease	3.579e-05	625219
4210	31152163	2019	Metabolic	Chronic kidney disease	0.0005321	480698
4220	31015401	2019	Environmental	Antihypertensives	0.0016092	152380
4234	31015401	2019	Environmental	Antidepressants	0.048134	304162
4238	31015401	2019	Environmental	Antiglaucoma preparations and miotics	0.049412	100868
4255	30952852	2019	Psychiatric	Sleep efficiency	0.021811	84810
4269	30867560	2019	Psychiatric	Neuroticism general factor	0.041519	270059
4272	30846698	2019	Psychiatric	Sleep duration	0.043828	446118
4274	30846698	2019	Psychiatric	Short sleep	0.029849	411934
4318	30649302	2019	Reproduction	Anti-Mullerian hormone	0.043988	3344
4321	30643256	2019	Psychiatric	Neuroticism (univariate)	0.036807	523783
4322	30643256	2019	Psychiatric	Depressive symptoms (univariate)	0.04194	1067913
4327	30643256	2019	Psychiatric	Well-being spectrum	0.032111	2311184
4343	30531941	2018	Psychiatric	Sleep sedentary	0.014403	91105
4344	30531941	2018	Psychiatric	Sleep sedentary (conditioning sex and BMI)	0.011877	91105
4354	30281099	2018	Gastrointestinal	Infantile hypertrophic pyloric stenosis	0.042597	5833
4355	30206230	2018	Immunological	IL-1beta in gingival crevicular	0.040537	4910
4371	30367059	2018	Endocrine	Thyroid-stimulating hormone (female)	0.0054031	30236
4443	30053915	2018	Cell	Epstein Barr Virus antigen VCA IgG levels	0.0023132	956
4495	31676860	2019	Neurological	Right postcentral	0.036893	19629
4520	31676860	2019	Neurological	Left cerebellum white matter	0.039534	19629
4521	31676860	2019	Neurological	Left thalamus proper	0.0059635	19629
4527	31676860	2019	Neurological	Left accumbens area	0.017419	19629
4533	31676860	2019	Neurological	Right cerebellum white matter	0.022632	19629
4534	31676860	2019	Neurological	Right thalamus proper	0.0042445	19629
4576	31676860	2019	Neurological	Left insula	0.049207	21821
4596	31676860	2019	Neurological	Right postcentral	0.013417	21821
4622	31676860	2019	Neurological	Left thalamus proper	0.010802	21821
4628	31676860	2019	Neurological	Left accumbens area	0.013909	21821
4634	31676860	2019	Neurological	Right cerebellum white matter	0.047696	21821
4635	31676860	2019	Neurological	Right thalamus proper	0.0064098	21821
4652	BioRxiv: https://doi.org/10.1101/288560	2019	Neurological	Cingulum (hippocampus) fractional anisotropy	0.014221	17706
4740	BioRxiv: https://doi.org/10.1101/288648	2019	Neurological	Cingulum (hippocampus) radial diusivities	0.0062929	17706

## Sheet: TEF
atlas ID	PMID	Year	Domain	Trait	P-value	N
362	25772697	2015	Immunological	1c+mDC:%32+	0.021221	669
4515	31676860	2019	Neurological	4th ventricle	0.0344	19629
692	24816252	2014	Metabolic	::::X-11315	0.035418	7785
713	24816252	2014	Metabolic	::::X-11485	0.046888	4544
733	24816252	2014	Metabolic	::::X-11818	0.045096	6790
745	24816252	2014	Metabolic	::::X-12007	0.00011999	1362
762	24816252	2014	Metabolic	::::X-12212	0.014574	4566
764	24816252	2014	Metabolic	::::X-12217	0.039907	6469
778	24816252	2014	Metabolic	::::X-12443	0.020517	5357
793	24816252	2014	Metabolic	::::X-12717	0.016925	1632
800	24816252	2014	Metabolic	::::X-12749	0.035735	7178
4362	29899525	2018	Activities	Acceleration average	0.022286	91084
77	22479202	2012	Metabolic	Adiponectin level	0.047962	29347
4235	31015401	2019	Environmental	Adrenergics, inhalants	1.1482e-05	176445
47	27798627	2016	Reproduction	Age at first birth	0.017837	251151
48	27798627	2016	Reproduction	Age at first birth (female)	0.025738	225230
3343	31427789	2019	Reproduction	Age at first live birth (female)	0.0091995	141051
3344	31427789	2019	Reproduction	Age at last live birth (female)	0.0009659	140855
4313	30643251	2019	Psychiatric	Age of initiation of regular smoking	0.00096625	632802
4019	29895819	2018	Dermatological	Age spot	0.042186	11253
3347	31427789	2019	Reproduction	Age started oral contraceptive pill (female)	0.027925	165121
3310	31427789	2019	Activities	Age started wearing glasses or contact lenses	0.0046137	332074
3339	31427789	2019	Reproduction	Age when periods started (menarche) (female)	0.045419	202636
3656	31427789	2019	Psychiatric	Alcohol - Alcohol drinker status: Never	0.0024997	386082
3261	31427789	2019	Psychiatric	Alcohol intake frequency	1.7036e-06	386082
370	24816252	2014	Metabolic	Amino acid::Creatine metabolism::creatinine	0.025978	7810
385	24816252	2014	Metabolic	Amino acid::Guanidino and acetamido metabolism::4-acetamidobutanoate	0.035901	6930
399	24816252	2014	Metabolic	Amino acid::Phenylalanine & tyrosine metabolism::phenylalanine	0.013299	7803
700	24816252	2014	Metabolic	Amino acid::Phenylalanine & tyrosine metabolism::X-11423--O-sulfo-L-tyrosine	0.027785	7765
403	24816252	2014	Metabolic	Amino acid::Tryptophan metabolism::C-glycosyltryptophan*	0.018588	7786
405	24816252	2014	Metabolic	Amino acid::Tryptophan metabolism::indolelactate	0.00013621	7378
417	24816252	2014	Metabolic	Amino acid::Urea cycle; arginine-, proline-, metabolism::proline	0.026455	7816
420	24816252	2014	Metabolic	Amino acid::Valine, leucine and isoleucine metabolism::2-hydroxyisobutyrate	0.0032318	6539
421	24816252	2014	Metabolic	Amino acid::Valine, leucine and isoleucine metabolism::2-methylbutyroylcarnitine	0.0011439	7420
429	24816252	2014	Metabolic	Amino acid::Valine, leucine and isoleucine metabolism::isoleucine	0.011025	7801
431	24816252	2014	Metabolic	Amino acid::Valine, leucine and isoleucine metabolism::leucine	0.021829	7799
433	24816252	2014	Metabolic	Amino acid::Valine, leucine and isoleucine metabolism::valine	0.037587	7808
3718	31427789	2019	Psychiatric	Amount of alcohol drunk on a typical drinking day	0.022759	116163
4713	BioRxiv: https://doi.org/10.1101/288621	2019	Neurological	Anterior corona radiata mode of anisotropy	0.0043807	17706
4228	31015401	2019	Environmental	Anti-inflammatory and antirheumatic products, non-steroids	0.019528	164520
4238	31015401	2019	Environmental	Antiglaucoma preparations and miotics	0.023025	100868
4218	31015401	2019	Environmental	Antithrombotic agents	0.043671	153639
4301	30664634	2019	Metabolic	Arms-arm fat ratio (male)	0.0090335	167431
4119	29403010	2018	Metabolic	Aspartate aminotransferase	0.0054404	134154
4334	30552067	2018	Respiratory	Asthma	0.022924	30810
4267	30929738	2019	Respiratory	Asthma (adult-onset)	5.7192e-05	327253
4266	30929738	2019	Respiratory	Asthma (child-onset)	9.6278e-10	314633
3818	29083406	2017	Respiratory	Asthma, hay fever or eczema	1.5092e-10	242569
4361	30061737	2018	Cardiovascular	Atrial fibrillation	0.03623	1030836
4715	BioRxiv: https://doi.org/10.1101/288623	2019	Neurological	Average across all tracts mode of anisotropy	0.0087539	17706
3264	31427789	2019	Psychiatric	Average weekly beer plus cider intake	0.00064201	274556
3408	31427789	2019	Psychiatric	Average weekly intake of other alcoholic drinks	0.021824	91288
3262	31427789	2019	Psychiatric	Average weekly red wine intake	0.0063441	274058
3265	31427789	2019	Psychiatric	Average weekly spirits intake	0.039724	273678
3869	27863252	2016	Immunological	Basophil count (three-way meta)	0.025895	171846
3833	27863252	2016	Immunological	Basophil count (two-way meta)	0.042557	131860
3871	27863252	2016	Immunological	Basophil percentage of granulocytes (three-way meta)	0.00013439	170223
3835	27863252	2016	Immunological	Basophil percentage of granulocytes (two-way meta)	0.00034372	131536
3870	27863252	2016	Immunological	Basophil percentage of white cells (three-way meta)	0.0079848	171996
3834	27863252	2016	Immunological	Basophil percentage of white cells (two-way meta)	0.010336	131863
3248	31427789	2019	Nutritional	Beef intake	1.1083e-08	385050
4359	30102696	2018	Gastrointestinal	Biliary atresia	0.015709	2059
92	23202124	2013	Metabolic	Birth weight	0.0034064	26836
3552	31427789	2019	Respiratory	Blood clot, DVT, bronchitis, emphysema, asthma, rhinitis, eczema, allergy diagnosed by doctor: Asthma	5.1519e-10	385822
3553	31427789	2019	Respiratory	Blood clot, DVT, bronchitis, emphysema, asthma, rhinitis, eczema, allergy diagnosed by doctor: Hayfever, allergic rhinitis or eczema	2.0812e-10	385822
4207	31152163	2019	Metabolic	Blood urea nitrogen	3.209e-05	416178
4208	31152163	2019	Metabolic	Blood urea nitrogen	1.9653e-05	243031
143	25673413	2015	Metabolic	Body Mass Index	0.033447	234069
146	25673413	2015	Metabolic	Body Mass Index	0.025507	236231
3435	31427789	2019	Metabolic	Body Mass Index	0.047029	385336
3939	28892062	2017	Metabolic	Body Mass Index	0.022386	158284
4044	30124842	2018	Metabolic	Body Mass Index	0.0334	681275
4074	30239722	2018	Metabolic	Body Mass Index	0.034192	806834
149	26426971	2015	Metabolic	Body Mass Index (female > 50 yrs)	0.0066432	88625
145	25673413	2015	Metabolic	Body Mass Index (female)	0.031034	132115
4076	30239722	2018	Metabolic	Body Mass Index (female)	0.01727	434794
3940	28892062	2017	Metabolic	Body Mass Index (male)	0.00036663	85894
3485	31427789	2019	Nutritional	Bread type: White	0.045812	372617
3269	31427789	2019	Activities	Breastfed as a baby	0.0064876	293760
3660	31427789	2019	Neoplasms	Cancer register - Histology of cancer tumour: Basal cell carcinoma, NOS	0.02884	60692
3744	31427789	2019	Psychiatric	Cannabis use - Ever taken cannabis	0.027821	126632
434	24816252	2014	Metabolic	Carbohydrate::Aminosugars metabolism::erythronate*	0.016631	7752
4276	30833571	2019	Connective Tissue	Carpal tunnel syndrome	0.0020335	401656
245	25772697	2015	Immunological	CD34 on Stem	0.037812	669
313	25772697	2015	Immunological	CD4nv:%TFH (1)	0.01058	669
308	25772697	2015	Immunological	CD4nv:%Th0	0.024315	669
4015	29760442	2018	Ophthalmological	Central corneal thickness	0.046362	17803
3491	31427789	2019	Nutritional	Cereal type: Muesli	0.0043184	319477
3251	31427789	2019	Nutritional	Cheese intake	8.6234e-06	377082
4294	30696823	2019	Psychiatric	Chronotype	0.01941	449732
4315	30643251	2019	Psychiatric	Cigarettes per day	0.0011562	263954
4718	BioRxiv: https://doi.org/10.1101/288626	2019	Neurological	Cingulum (hippocampus) mode of anisotropy	0.018868	17706
454	24816252	2014	Metabolic	Cofactors and vitamins::Pantothenate and CoA metabolism::pantothenate	0.040823	7604
457	24816252	2014	Metabolic	Cofactors and vitamins::Vitamin B6 metabolism::pyridoxate	0.01028	7703
3256	31427789	2019	Nutritional	Coffee intake	0.00046833	358093
4067	30038396	2018	Cognitive	Cognitive performance	2.387e-05	257828
3270	31427789	2019	Metabolic	Comparative body size at age 10	5.8496e-06	379749
3271	31427789	2019	Skeletal	Comparative height size at age 10	0.0056587	380167
4126	29403010	2018	Metabolic	Creatine kinase	0.00082021	106080
68	26192919	2015	Gastrointestinal	Crohn's Disease	0.0041609	20883
1193	21102463	2010	Gastrointestinal	Crohn's Disease	0.00139	21447
2029	28067908	2017	Gastrointestinal	Crohn's Disease	6.3091e-05	40266
3235	31427789	2019	Psychiatric	Current tobacco smoking	2.6687e-06	386150
3234	31427789	2019	Psychiatric	Daytime dozing / sleeping (narcolepsy)	0.018072	384879
3792	30804565	2019	Psychiatric	Daytime napping	0.010793	386577
3741	31427789	2019	Psychiatric	Depression - Professional informed about depression	0.019282	71538
3772	31427789	2019	Psychiatric	Depression - Recent feelings of tiredness or low enery	0.028762	126540
3782	31427789	2019	Psychiatric	Depression - Sleeping too much	0.024873	48926
3797	29942085	2018	Psychiatric	Depressive affect subcluster	3.1266e-07	357957
4326	30643256	2019	Psychiatric	Depressive symptoms (MA GWAMA)	2.7907e-06	1067913
4322	30643256	2019	Psychiatric	Depressive symptoms (univariate)	2.188e-05	1067913
3328	31427789	2019	Endocrine	Diabetes (diagnosed by doctor)	0.045533	385420
3667	31427789	2019	Ophthalmological	Diagnoses - main ICD10: H26 Other cataract	0.0077382	300791
3685	31427789	2019	Endocrine	Diagnoses - secondary ICD10: E03 Other hypothyroidism	6.7117e-06	244890
3687	31427789	2019	Metabolic	Diagnoses - secondary ICD10: E66 Overweight and obesity	0.0036212	244890
3690	31427789	2019	Psychiatric	Diagnoses - secondary ICD10: F32 Major depressive disorder, single episode	0.025568	244890
3695	31427789	2019	Respiratory	Diagnoses - secondary ICD10: J45 Asthma	6.3442e-10	244890
3697	31427789	2019	Gastrointestinal	Diagnoses - secondary ICD10: K29 Gastritis and duodenitis	0.00098935	244890
3707	31427789	2019	Mortality	Diagnoses - secondary ICD10: Z72 Problems related to lifestyle	0.0070099	244890
1095	21909115	2011	Cardiovascular	Diastolic Blood Pressure	0.030996	69395
4143	29403010	2018	Cardiovascular	Diastolic Blood Pressure	0.028664	136615
4249	30952852	2019	Psychiatric	Diurnal inactivity duration	0.0025051	84757
3438	31427789	2019	Respiratory	Doctor diagnosed asthma	0.02238	97640
3437	31427789	2019	Respiratory	Doctor diagnosed hayfever or allergic rhinitis	1.2542e-07	97640
4317	30643251	2019	Psychiatric	Drinks per day	2.7209e-06	537349
4069	BioRxiv: https://doi.org/10.1101/261081	2018	Psychiatric	Drinks per week	4.308e-09	414343
3215	31427789	2019	Activities	Duration of light DIY	2.2068e-07	190862
3207	31427789	2019	Activities	Duration of moderate activity	0.027238	287789
3791	30804565	2019	Psychiatric	Ease of getting up in the morning	0.0096393	385949
3274	31427789	2019	Dermatological	Ease of skin tanning	3.2249e-07	378364
1135	26482879	2015	Dermatological	Eczema	0.0007222	40835
3409	31427789	2019	Environment	Education - Qualifications	0.0046703	318526
3874	27863252	2016	Immunological	Eosinophil count (three-way meta)	9.5134e-10	172275
3838	27863252	2016	Immunological	Eosinophil count (two-way meta)	8.919e-08	131999
3876	27863252	2016	Immunological	Eosinophil percentage of granulocytes (three-way meta)	3.0189e-12	170536
3840	27863252	2016	Immunological	Eosinophil percentage of granulocytes (two-way meta)	7.4376e-11	131525
3875	27863252	2016	Immunological	Eosinophil percentage of white cells (three-way meta)	8.4781e-11	172378
3839	27863252	2016	Immunological	Eosinophil percentage of white cells (two-way meta)	7.0892e-09	132052
3810	19853236	2009	Immunological	Eosinphil count	0.007375	4216
3979	28869591	2017	Skeletal	Estimated BMD	3.3009e-06	142487
4328	30598549	2018	Skeletal	Estimated bone mineral density from heel ultrasounds	1.0325e-11	426824
4205	31152163	2019	Metabolic	Estimated glomerular filtration rate	0.022065	765348
4206	31152163	2019	Metabolic	Estimated glomerular filtration rate	0.01656	567460
4215	31015462	2019	Metabolic	Estimated glomerular filtration rate	0.017574	350504
202	20383146	2010	Metabolic	Estimated glomerular filtration rate based on cystain C	0.014572	20957
196	26831199	2016	Metabolic	Estimated glomerular filtration rate based on serum creatinine	0.014355	16474
201	20383146	2010	Metabolic	Estimated glomerular filtration rate based on serum creatinine	0.015721	67093
4057	27920155	2017	Metabolic	Estimated glomerular filtration rate based on serum creatinine	0.018	111666
4055	27920155	2017	Metabolic	Estimated glomerular filtration rate based on serum creatinine (non-diabetic)	0.018	94677
4314	30643251	2019	Psychiatric	Ever smoked regulary	0.026943	262990
4070	BioRxiv: https://doi.org/10.1101/261081	2018	Psychiatric	Ever smoker	0.004451	518633
3355	31427789	2019	Psychiatric	Ever stopped smoking for 6+ months	0.0033925	93871
1175	27992416	2017	Psychiatric	Excessive daytime sleepness	0.029931	111648
33	26362575	2016	Psychiatric	Extraversion (IRT)	0.037829	63661
118	23563607	2013	Skeletal	Extreme Height	0.048849	16196
3276	31427789	2019	Activities	Facial ageing	1.0889e-06	354097
4262	30946739	2019	Activities	Facial attractiveness (female-coder, female samples)	0.031735	2062
4261	30946739	2019	Activities	Facial attractiveness (male-coder, female samples)	0.038479	2062
3388	31427789	2019	Social Interactions	Family relationship satisfaction	0.047677	127932
3358	31427789	2019	Social Interactions	Father's age	0.041114	86941
3288	31427789	2019	Psychiatric	Fed-up feelings	1.6993e-07	378357
3995	29500382	2018	Psychiatric	Fed-up feelings (FED_UP)	3.0975e-06	266208
1210	26635072	2015	Respiratory	FEV1/FCV	0.019249	38199
4280	30804560	2019	Respiratory	FEV1/FVC ratio	6.3965e-06	400102
4284	30804560	2019	Respiratory	FEV1/FVC ratio	0.00086363	321047
4288	30804560	2019	Respiratory	FEV1/FVC ratio	0.0036546	79055
4072	BioRxiv: https://doi.org/10.1101/261081	2018	Activities	First PC of the four riskly behaviours	0.00051343	315894
3413	31427789	2019	Cognitive	Fluid intelligence score	0.011544	125935
3428	31427789	2019	Cognitive	Fluid intelligence test - FI5 : family relationship calculation	0.00035725	96979
1201	25087078	2014	Neurological	Focal epilepsy	0.03787	31467
4372	30367059	2018	Endocrine	Free thyroxine (FT4)	0.0023095	49269
4374	30367059	2018	Endocrine	Free thyroxine (FT4, female)	0.001447	27380
3726	31427789	2019	Psychiatric	Frequency of consuming six or more units of alcohol	0.04015	116394
3725	31427789	2019	Psychiatric	Frequency of drinking alcohol	5.3788e-08	126656
3216	31427789	2019	Social Interactions	Frequency of friend/family visits	2.451e-05	383941
3214	31427789	2019	Activities	Frequency of light DIY in last 4 weeks	0.046827	191872
3299	31427789	2019	Psychiatric	Frequency of tenseness / restlessness in last 2 weeks	0.018993	371869
3300	31427789	2019	Psychiatric	Frequency of tiredness / lethargy in last 2 weeks	1.5183e-05	375053
4290	30804566	2019	Neurological	Frequent insomnia symptoms	2.6773e-05	237627
4279	30804560	2019	Respiratory	FVC	0.010063	400102
4283	30804560	2019	Respiratory	FVC	0.027712	321047
3515	31427789	2019	Activities	Gas or solid-fuel cooking/heating: An open solid fuel fire that you use regularly in winter time	0.0024311	385289
3229	31427789	2019	Psychiatric	Getting up in morning	0.0071333	385494
4236	31015401	2019	Environmental	Glucocorticoids	0.0012277	205700
3841	27863252	2016	Immunological	Granulocyte count (two-way meta)	0.039516	130875
3295	31427789	2019	Psychiatric	Guilty feelings	0.0027618	376361
4002	29500382	2018	Psychiatric	Guilty feelings (GUILT)	0.0055722	265139
3499	31427789	2019	Dermatological	Hair colour (natural, before greying): Black	0.0011586	385603
3495	31427789	2019	Dermatological	Hair colour (natural, before greying): Blonde	3.5167e-07	385603
3498	31427789	2019	Dermatological	Hair colour (natural, before greying): Dark brown	2.8454e-06	385603
3497	31427789	2019	Dermatological	Hair colour (natural, before greying): Light brown	0.03506	385603
3385	31427789	2019	Psychiatric	Happiness	0.022891	128677
3988	29497042	2018	Cardiovascular	Heart rate recovery at 40 secnds	0.041663	58818
4175	30048462	2018	Skeletal	Heel bone mineral density	5.3791e-10	394929
113	20881960	2010	Skeletal	Height	0.033122	133653
4043	30124842	2018	Skeletal	Height	2.6241e-05	693529
126	23754948	2013	Skeletal	Height (male)	0.005387	60588
4378	30940143	2019	Cardiovascular	High blood pressure	0.014721	458554
3186	31427789	2019	Metabolic	Hip circumference	0.00024875	385887
878	27005778	2016	Metabolic	Histidine	0.023784	19244
3636	31427789	2019	Environment	Illnesses of father: Severe depression	0.00080971	355137
3883	27863252	2016	Immunological	Immature fraction of reticulocytes (three-way meta)	0.048808	170548
3465	31427789	2019	Metabolic	Impedance measures - Arm fat mass (left)	2.9714e-05	379663
3461	31427789	2019	Metabolic	Impedance measures - Arm fat mass (right)	2.8267e-05	379725
3464	31427789	2019	Metabolic	Impedance measures - Arm fat percentage (left)	1.5162e-10	379699
3460	31427789	2019	Metabolic	Impedance measures - Arm fat percentage (right)	5.2132e-10	379752
3466	31427789	2019	Metabolic	Impedance measures - Arm fat-free mass (left)	5.6143e-05	379653
3462	31427789	2019	Metabolic	Impedance measures - Arm fat-free mass (right)	6.5583e-05	379723
3467	31427789	2019	Metabolic	Impedance measures - Arm predicted mass (left)	5.1324e-05	379638
3463	31427789	2019	Metabolic	Impedance measures - Arm predicted mass (right)	8.0815e-05	379716
3446	31427789	2019	Metabolic	Impedance measures - Basal metabolic rate	0.011314	379821
3441	31427789	2019	Metabolic	Impedance measures - Body fat percentage	1.1897e-12	379615
3451	31427789	2019	Metabolic	Impedance measures - Impedance of arm (left)	3.1794e-14	379803
3450	31427789	2019	Metabolic	Impedance measures - Impedance of arm (right)	2.0365e-13	379786
3449	31427789	2019	Metabolic	Impedance measures - Impedance of leg (left)	0.00037241	379807
3448	31427789	2019	Metabolic	Impedance measures - Impedance of leg (right)	0.00038687	379813
3447	31427789	2019	Metabolic	Impedance measures - Impedance of whole body	9.5956e-13	379792
3457	31427789	2019	Metabolic	Impedance measures - Leg fat mass (left)	0.00015209	379783
3453	31427789	2019	Metabolic	Impedance measures - Leg fat mass (right)	0.00016573	379802
3456	31427789	2019	Metabolic	Impedance measures - Leg fat percentage (left)	2.3977e-06	379786
3452	31427789	2019	Metabolic	Impedance measures - Leg fat percentage (right)	3.4655e-06	379806
3469	31427789	2019	Metabolic	Impedance measures - Trunk fat mass	3.4059e-10	379578
3468	31427789	2019	Metabolic	Impedance measures - Trunk fat percentage	6.4381e-14	379600
3470	31427789	2019	Metabolic	Impedance measures - Trunk fat-free mass	7.8989e-07	379507
3471	31427789	2019	Metabolic	Impedance measures - Trunk predicted mass	8.535e-07	379469
3440	31427789	2019	Metabolic	Impedance measures - Weight	0.0043857	379840
3442	31427789	2019	Metabolic	Impedance measures - Whole body fat mass	2.6108e-08	379203
3443	31427789	2019	Metabolic	Impedance measures - Whole body fat-free mass	0.00024045	379804
3444	31427789	2019	Metabolic	Impedance measures - Whole body water mass	0.00030023	379835
4724	BioRxiv: https://doi.org/10.1101/288632	2019	Neurological	Inferior fronto-occipital fasciculus mode of anisotropy	0.026573	17706
67	26192919	2015	Gastrointestinal	Inflammatory Bowel Disease	0.021486	34652
2031	28067908	2017	Gastrointestinal	Inflammatory Bowel Disease	0.00045383	59957
4435	30053915	2018	Cell	Influenza A IgG levels	0.041967	777
4420	30053915	2018	Immunological	Influenza A seropositivity	0.0034602	1000
3786	30804565	2019	Neurological	Insomnia	0.026637	386533
3785	29942086	2018	Cognitive	Intelligence	0.0023029	269867
988	27989323	2017	Immunological	Interleukin-1 receptor antagonist	0.0050237	3638
992	27989323	2017	Immunological	Interleukin-5	0.041262	3364
995	27989323	2017	Immunological	Interleukin-8 (CXCL8)	0.022668	3526
1226	27694991	2016	Neurological	Intracranial Volume	0.0039518	26577
3905	28073927	2017	Ophthalmological	Intraocular pressure	0.0094877	37930
3907	28073927	2017	Ophthalmological	Intraocular pressure	0.028523	8352
3286	31427789	2019	Psychiatric	Irritability	3.5366e-09	369232
3993	29500382	2018	Psychiatric	Irritability (IRR)	5.9344e-09	260369
4164	30531953	2018	Neurological	Juvenile Absence Epilepsy (JAE)	0.010967	24633
3373	31427789	2019	Neurological	Knee pain for 3+ months	0.028629	81142
3249	31427789	2019	Nutritional	Lamb/mutton intake	3.3636e-08	384188
4522	31676860	2019	Neurological	Left caudate	0.0039022	19629
4623	31676860	2019	Neurological	Left caudate	0.0020721	21821
4470	31676860	2019	Neurological	Left superior frontal	0.0030919	19629
4571	31676860	2019	Neurological	Left superior frontal	0.010844	21821
4304	30664634	2019	Metabolic	Legs-leg fat ratio (female)	6.6215e-12	195068
4303	30664634	2019	Metabolic	Legs-leg fat ratio (male)	2.4866e-06	167431
487	24816252	2014	Metabolic	Lipid::Essential fatty acid::dihomo-linolenate (20:3n3 or n6)	0.046179	7805
488	24816252	2014	Metabolic	Lipid::Essential fatty acid::docosahexaenoate (DHA; 22:6n3)	0.036585	7818
489	24816252	2014	Metabolic	Lipid::Essential fatty acid::docosapentaenoate (n3 DPA; 22:5n3)	0.043307	7821
516	24816252	2014	Metabolic	Lipid::Long chain fatty acid::adrenate (22:4n6)	0.010977	7778
519	24816252	2014	Metabolic	Lipid::Long chain fatty acid::eicosenoate (20:1n9 or 11)	0.016001	7799
530	24816252	2014	Metabolic	Lipid::Lysolipid::1-arachidonoylglycerophosphocholine*	0.026016	7507
534	24816252	2014	Metabolic	Lipid::Lysolipid::1-eicosadienoylglycerophosphocholine*	0.023126	6892
544	24816252	2014	Metabolic	Lipid::Lysolipid::1-palmitoylglycerophosphoethanolamine	0.048688	7763
561	24816252	2014	Metabolic	Lipid::Medium chain fatty acid::undecanoate (11:0)	0.023701	7500
4182	31217584	2019	Metabolic	Low cholesterol lipoprotein	0.036174	32221
1104	19060910	2009	Metabolic	Low-density lipoprotein - Birth cohorts	0.016543	4763
3919	28334899	2017	Metabolic	Low-density lipoprotein cholesterol	9.9904e-05	31732
3884	27863252	2016	Immunological	Lymphocyte count (three-way meta)	1.9445e-08	171643
3848	27863252	2016	Immunological	Lymphocyte count (two-way meta)	8.2129e-09	132452
3885	27863252	2016	Immunological	Lymphocyte percentage of white cells (three-way meta)	1.8855e-10	171748
3849	27863252	2016	Immunological	Lymphocyte percentage of white cells (two-way meta)	1.5089e-10	132570
4013	29662059	2018	Psychiatric	Major depressive disorder (ICD-coded)	0.0011988	217584
3259	31427789	2019	Nutritional	Major dietary changes in the last 5 years	4.5459e-08	385587
4351	30573740	2018	Dermatological	Male pattern baldness (BOLT LMM infinitesimal mixed model)	0.0077279	205327
4352	30573740	2018	Dermatological	Male pattern baldness (BOLT LMM non-infinitesimal mixed model)	0.00060391	205327
3503	31427789	2019	Dermatological	Male-specific factors - Hair/balding pattern: Pattern 4	0.041756	176380
3757	31427789	2019	Psychiatric	Mania - Ever had period extreme irritability	0.014031	122891
3277	31427789	2019	Environment	Maternal smoking around birth	0.00041327	331862
1097	21909110	2011	Cardiovascular	Mean Arterial Pressure	0.030739	69395
3886	27863252	2016	Immunological	Mean corpuscular hemoglobin concentration (three-way meta)	0.0023505	172851
3888	27863252	2016	Immunological	Mean corpuscular volume (three-way meta)	0.016036	172433
3560	31427789	2019	Activities	Medication for pain relief, constipation, heartburn: Omeprazole (e.g. Zanprol)	0.0089991	382089
3755	31427789	2019	Psychiatric	Mental distress - Ever sought or received professional help for mental distress	0.020004	126402
3756	31427789	2019	Psychiatric	Mental distress - Ever suffered mental distress preventing usual activities	0.045586	125147
3533	31427789	2019	Environment	Mental health - Illness, injury, bereavement, stress in last 2 years: Serious illness, injury or assault of a close relative	0.0074792	383913
3532	31427789	2019	Environment	Mental health - Illness, injury, bereavement, stress in last 2 years: Serious illness, injury or assault to yourself	0.013856	383913
205	21355061	2011	Metabolic	Microalbuminuria	0.012932	30482
3481	31427789	2019	Nutritional	Milk type used: Semi-skimmed	0.011064	373135
3482	31427789	2019	Nutritional	Milk type used: Skimmed	0.013489	373135
3483	31427789	2019	Nutritional	Milk type used: Soya	0.0021834	373135
3594	31427789	2019	Activities	Mineral and other dietary supplements: Calcium	0.011659	385261
3285	31427789	2019	Psychiatric	Miserableness	0.0012766	379907
3992	29500382	2018	Psychiatric	Miserableness (MIS)	0.0037111	267050
3889	27863252	2016	Immunological	Monocyte count (three-way meta)	2.9013e-05	170721
3853	27863252	2016	Immunological	Monocyte count (two-way meta)	4.8697e-06	131544
3890	27863252	2016	Immunological	Monocyte percentage of white cells (three-way meta)	2.0533e-05	170494
3854	27863252	2016	Immunological	Monocyte percentage of white cells (two-way meta)	4.8721e-06	131305
3284	31427789	2019	Psychiatric	Mood swings	3.4902e-09	377179
3991	29500382	2018	Psychiatric	Mood swings (MOOD)	2.1021e-08	265382
4295	30696823	2019	Psychiatric	Morning person (binary)	0.017237	403195
3549	31427789	2019	Body Structures	Mouth/teeth dental problems: Dentures	0.021128	385026
3547	31427789	2019	Body Structures	Mouth/teeth dental problems: Loose teeth	0.03593	385026
3819	21833088	2011	Neurological	Multiple Sclerosis	0.02225	27148
3892	27863252	2016	Immunological	Myeloid white cell count (three-way meta)	0.017213	169219
3856	27863252	2016	Immunological	Myeloid white cell count (two-way meta)	0.011903	130268
3289	31427789	2019	Psychiatric	Nervous feelings	0.00095119	376368
3996	29500382	2018	Psychiatric	Nervous feelings (NERV-FEEL)	0.00084377	264858
55	27089181	2016	Psychiatric	Neuroticism	0.00049728	170911
3795	29942085	2018	Psychiatric	Neuroticism	3.6557e-10	390278
4087	29255261	2018	Psychiatric	Neuroticism	7.3664e-09	329821
4325	30643256	2019	Psychiatric	Neuroticism (MA GWAMA)	4.4577e-07	523783
4321	30643256	2019	Psychiatric	Neuroticism (univariate)	8.0523e-08	523783
4269	30867560	2019	Psychiatric	Neuroticism general factor	1.1496e-07	270059
3417	31427789	2019	Psychiatric	Neuroticism score	3.0458e-08	312740
3990	29500382	2018	Psychiatric	Neuroticism sum score	1.3801e-09	380506
3895	27863252	2016	Immunological	Neutrophil count (three-way meta)	0.0033395	170702
3859	27863252	2016	Immunological	Neutrophil count (two-way meta)	0.0033102	131564
3894	27863252	2016	Immunological	Neutrophil percentage of granulocytes (three-way meta)	5.8165e-13	170672
3858	27863252	2016	Immunological	Neutrophil percentage of granulocytes (two-way meta)	7.4201e-12	131660
3896	27863252	2016	Immunological	Neutrophil percentage of white cells (three-way meta)	7.2073e-10	171542
3860	27863252	2016	Immunological	Neutrophil percentage of white cells (two-way meta)	1.519e-09	132352
3531	31427789	2019	Nutritional	Never eat eggs, dairy, wheat, sugar: I eat all of the above	0.0012678	384986
3530	31427789	2019	Nutritional	Never eat eggs, dairy, wheat, sugar: Sugar or foods/drinks containing sugar	0.0023164	384986
3529	31427789	2019	Nutritional	Never eat eggs, dairy, wheat, sugar: Wheat products	0.012886	384986
333	25772697	2015	Immunological	NKeff:%337+	0.044563	669
216	25772697	2015	Immunological	NKT:%4-8-	0.0386	669
3384	31427789	2019	Environment	Non-accidental death in close genetic family	0.026172	122322
3599	31427789	2019	Respiratory	Non-cancer illness code, self-reported: asthma	4.9514e-09	289307
3602	31427789	2019	Endocrine	Non-cancer illness code, self-reported: hypothyroidism/myxoedema	5.5566e-08	289307
583	24816252	2014	Metabolic	Nucleotide::Purine metabolism, adenine containing::N1-methyladenosine	0.0061209	7813
588	24816252	2014	Metabolic	Nucleotide::Purine metabolism, urate metabolism::urate	0.040232	7819
589	24816252	2014	Metabolic	Nucleotide::Pyrimidine metabolism, uracil containing::pseudouridine	0.0010597	7785
3326	31427789	2019	Social Interactions	Number of children fathered (male)	0.032166	176258
3204	31427789	2019	Activities	Number of days/week walked 10+ minutes	0.020971	379927
3283	31427789	2019	Social Interactions	Number of full sisters	0.039353	380122
3190	31427789	2019	Mortality	Number of self-reported non-cancer illnesses	4.818e-06	386581
4252	30952852	2019	Psychiatric	Number of sleep episodes	0.00021764	84810
3191	31427789	2019	Activities	Number of treatments/medications taken	0.0012156	386581
3194	31427789	2019	Environment	Number of vehicles in household	0.031578	383893
3434	31427789	2019	Cognitive	Numeric memory test - Maximum digits remembered correctly	0.0026054	89799
3244	31427789	2019	Nutritional	Oily fish intake	0.020597	384554
4168	29891935	2018	Ophthalmological	Open-angle glaucoma (fixed-effect model)	0.0018504	176890
4169	29891935	2018	Ophthalmological	Open-angle glaucoma (random-effect model)	0.0089025	176890
4335	30531941	2018	Activities	Overall activity	0.029507	91105
3307	31427789	2019	Activities	Overall health rating	0.039797	384850
4167	BioRxiv: https://doi.org/10.1101/388165	2019	Neurological	Parkinson disease of sibling pairs (tier 1)	0.00049702	482730
603	24816252	2014	Metabolic	Peptide::gamma-glutamyl::gamma-glutamylisoleucine*	0.012678	5522
604	24816252	2014	Metabolic	Peptide::gamma-glutamyl::gamma-glutamylleucine	0.0035844	7802
606	24816252	2014	Metabolic	Peptide::gamma-glutamyl::gamma-glutamylphenylalanine	0.0036118	7753
609	24816252	2014	Metabolic	Peptide::gamma-glutamyl::gamma-glutamylvaline	0.0067975	7753
1122	27918534	2017	Metabolic	Pericardial adipose tissue volume (adjusted for height and weight, female)	0.019591	6362
1121	27918534	2017	Metabolic	Pericardial adipose tissue volume (adjusted for height and weight, male)	0.023805	5842
2047	26962152	2016	Gastrointestinal	Periodontal complex trait 2	0.038502	975
3899	27863252	2016	Immunological	Platelet count (three-way meta)	0.0031763	166066
3863	27863252	2016	Immunological	Platelet count (two-way meta)	0.0044842	127127
3897	27863252	2016	Immunological	Plateletcrit (three-way meta)	1.3825e-05	164339
3861	27863252	2016	Immunological	Plateletcrit (two-way meta)	7.2529e-05	127033
3250	31427789	2019	Nutritional	Pork intake	0.00078964	384328
4324	30643256	2019	Activities	Positive affect (MA GWAMA)	0.012781	410603
3247	31427789	2019	Nutritional	Poultry intake	0.029215	385728
3822	26394269	2015	Gastrointestinal	Primary biliary cirrhosis	0.0020566	13239
2034	27992413	2017	Gastrointestinal	Primary sclerosing cholangitis	0.041163	14890
3246	31427789	2019	Nutritional	Processed meat intake	8.8661e-10	385801
4091	29777097	2018	Neurological	Proxy and clinically diagnosed Alzheimer's disease	0.022279	388324
932	27005778	2016	Metabolic	Pyruvate	0.031591	24756
40	27046643	2016	Cognitive	Reaction time	0.0050357	111483
4092	29844566	2018	Cognitive	Reaction time	0.01118	330069
3415	31427789	2019	Cognitive	Reaction time test - Mean time to correctly identify matches	0.0038137	383748
3539	31427789	2019	Activities	Reason for glasses/contact lenses: For short-sightedness, i.e. only or mainly for distance viewing such as driving, cinema etc (called 'myopia')	0.0060876	78647
3324	31427789	2019	Reproduction	Relative age of first facial hair (male)	0.0038855	171805
4535	31676860	2019	Neurological	Right caudate	0.021469	19629
4636	31676860	2019	Neurological	Right caudate	0.0085499	21821
4632	31676860	2019	Neurological	Right inferior lateral ventricle	0.018769	21821
4584	31676860	2019	Neurological	Right isthmus cingulate	0.040764	21821
4500	31676860	2019	Neurological	Right rostral middle frontal	0.015589	19629
4601	31676860	2019	Neurological	Right rostral middle frontal	0.025509	21821
4501	31676860	2019	Neurological	Right superior frontal	0.035581	19629
3241	31427789	2019	Nutritional	Salad / raw vegetable intake	0.00032473	363780
3254	31427789	2019	Nutritional	Salt added to food	4.3522e-07	386322
11	25056061	2014	Psychiatric	Schizophrenia	0.0017972	82315
3982	29483656	2018	Psychiatric	Schizophrenia	0.0022201	105318
4038	29906448	2018	Psychiatric	Schizophrenia	0.024965	87491
13	24280982	2014	Psychiatric	Schizophrenia vs Bipolar disorder	0.0017972	16381
4040	29906448	2018	Psychiatric	Schizophrenia/Bipolar disorder	0.043049	107620
3302	31427789	2019	Psychiatric	Seen a psychiatrist for nerves, anxiety, tension or depression	1.4435e-05	384700
3301	31427789	2019	Psychiatric	Seen doctor (GP) for nerves, anxiety, tension or depression	0.030596	383771
45	28194004	2018	Psychiatric	Self-reported tiredness	0.013961	108976
3287	31427789	2019	Psychiatric	Sensitivity / hurt feelings	0.0010115	375272
3994	29500382	2018	Psychiatric	Sensitivity / hurt feelings (HURT)	0.0014418	264144
4274	30846698	2019	Psychiatric	Short sleep	0.00035042	411934
3412	31427789	2019	Skeletal	Sitting height	7.5508e-05	385393
3273	31427789	2019	Dermatological	Skin colour	0.0010565	381433
4338	30531941	2018	Psychiatric	Sleep durataion (conditioning sex and BMI)	0.049481	91105
3228	31427789	2019	Psychiatric	Sleep duration	0.011991	384225
4272	30846698	2019	Psychiatric	Sleep duration	0.0025717	446118
4343	30531941	2018	Psychiatric	Sleep sedentary	0.026416	91105
3232	31427789	2019	Neurological	Sleeplessness / insomnia	5.2231e-06	386078
4316	30643251	2019	Psychiatric	Smoking cessation	7.9224e-09	312821
3654	31427789	2019	Psychiatric	Smoking status: Never	0.029207	384964
3655	31427789	2019	Psychiatric	Smoking status: Previous vs Current	0.00015413	177025
3577	31427789	2019	Social Interactions	Social support - Leisure/social activities: Pub or social club	0.00018739	385280
4172	29970889	2018	Social Interactions	Social support - Leisure/social activities: Pub or social club	0.0059265	452302
3578	31427789	2019	Social Interactions	Social support - Leisure/social activities: Religious group	0.033118	385280
4174	29970889	2018	Social Interactions	Social support - Leisure/social activities: Religious group	0.0043676	452302
3484	31427789	2019	Nutritional	Spread type: Butter/spreadable butter	3.2787e-05	344582
3187	31427789	2019	Skeletal	Standing height	9.38e-06	385748
1108	27918534	2017	Metabolic	Subcutaneous adipose tissue volume	0.0011699	18247
1110	27918534	2017	Metabolic	Subcutaneous adipose tissue volume (female)	0.00020533	9526
3872	27863252	2016	Immunological	Sum basophil neutrophil count (three-way meta)	0.0059619	170143
3836	27863252	2016	Immunological	Sum basophil neutrophil count (two-way meta)	0.0061529	131031
3873	27863252	2016	Immunological	Sum eosinophil basophil count (three-way meta)	1.0384e-10	171771
3837	27863252	2016	Immunological	Sum eosinophil basophil count (two-way meta)	6.3113e-09	131557
3893	27863252	2016	Immunological	Sum neutrophil eosinophil count (three-way meta)	0.037932	170384
3857	27863252	2016	Immunological	Sum neutrophil eosinophil count (two-way meta)	0.025713	131409
4730	BioRxiv: https://doi.org/10.1101/288638	2019	Neurological	Superior corona radiata mode of anisotropy	0.017417	17706
3332	31427789	2019	Activities	Taking other prescription medications	1.0269e-05	385236
3255	31427789	2019	Nutritional	Tea intake	2.7731e-09	373481
3291	31427789	2019	Psychiatric	Tense / 'highly strung'	8.628e-07	374129
3998	29500382	2018	Psychiatric	Tense / 'highly strung' (TENSE)	5.9858e-06	263635
4226	31015401	2019	Environmental	Thyroid preparations	2.5196e-08	305582
3217	31427789	2019	Activities	Time spend outdoors in summer	6.1908e-06	350364
3220	31427789	2019	Activities	Time spent using computer	0.014765	300974
3974	29304378	2018	Skeletal	Total body BMD (30-45 years old)	0.00016399	10062
4646	31676860	2019	Neurological	Total brain volume	0.048703	21821
3920	28334899	2017	Metabolic	Total cholesterol	0.0015853	27657
4098	29403010	2018	Metabolic	Total cholesterol	0.00084504	128305
4184	31217584	2019	Metabolic	Total cholesterol	0.0053299	33185
4413	30053915	2018	Cell	Total IgE levels	0.0091342	1000
3927	28743860	2017	Skeletal	Total-body lean mass	0.011846	10414
3928	28743860	2017	Skeletal	Total-body less head BMD and total body lean mass (bivariate meta-analysis)	0.016655	10414
4431	30053915	2018	Cell	Toxoplasmosis IgG levels	0.00022356	559
3423	31427789	2019	Cognitive	Trail making test - Duration to complete alphanumeric path (trail #2)	0.001341	84259
3753	31427789	2019	Psychiatric	Traumatic events - Repeated disturbing thoughts of stressful experience in past month	0.0070849	126635
3625	31427789	2019	Activities	Treatment/medication code: levothyroxine sodium	4.5266e-06	280443
3614	31427789	2019	Activities	Treatment/medication code: ventolin 100micrograms inhaler	5.8528e-06	280443
4306	30664634	2019	Metabolic	Trunk-trunk fat ratio (female)	3.4144e-11	195068
4305	30664634	2019	Metabolic	Trunk-trunk fat ratio (male)	1.8232e-08	167431
1011	27989323	2017	Immunological	Tumor necrosis factor beta	0.00013186	1559
4085	30297969	2018	Endocrine	Type 2 Diabetes	0.0046778	898130
4176	30718926	2019	Endocrine	Type 2 Diabetes	0.0016945	191764
3589	31427789	2019	Activities	Types of physical activity in last 4 weeks: Heavy DIY (eg: weeding, lawn mowing, carpentry, digging)	1.8352e-06	384450
4111	29403010	2018	Metabolic	Uric acid	0.0029994	109029
3315	31427789	2019	Activities	Use of sun/uv protection	0.022854	383659
3227	31427789	2019	Activities	Usual side of head for mobile phone use	3.8536e-05	324835
3210	31427789	2019	Activities	Usual walking pace	0.022908	384081
115	22982992	2012	Metabolic	Variability of Body Mass Index	0.019204	133154
3260	31427789	2019	Nutritional	Variation in diet	0.0030609	384869
3551	31427789	2019	Cardiovascular	Vascular/heart problems diagnosed by doctor: High blood pressure	0.026467	385699
4093	29844566	2018	Cognitive	Verbal-numerical reasoning	0.022987	168033
1113	27918534	2017	Metabolic	Visceral sdipose tissue volume (female)	0.0025771	9594
3563	31427789	2019	Activities	Vitamin and mineral supplements: Vitamin C	0.0049266	384452
3564	31427789	2019	Activities	Vitamin and mineral supplements: Vitamin D	0.0045625	384452
3832	27723757	2016	Dermatological	Vitiligo	8.9275e-12	44266
4300	30674883	2019	Dermatological	Vitiligo (early onset)	0.0064082	9735
4299	30674883	2019	Dermatological	Vitiligo (late onset)	3.0657e-10	20623
167	25673412	2015	Metabolic	Waist circumference	0.02464	232101
168	25673412	2015	Metabolic	Waist circumference	0.02464	244441
3185	31427789	2019	Metabolic	Waist circumference	0.00067392	385932
4081	30239722	2018	Metabolic	Waist-hip ratio (adjusted for BMI, male)	3.0922e-05	315284
4078	30239722	2018	Metabolic	Waist-hip ratio (male)	0.020468	316772
3258	31427789	2019	Nutritional	Water intake	0.00074831	357000
3309	31427789	2019	Activities	Wears glasses or contact lenses	0.0029968	386016
3436	31427789	2019	Metabolic	Weight	0.0020014	385473
136	23754948	2013	Metabolic	Weight (male)	0.035963	60016
4327	30643256	2019	Psychiatric	Well-being spectrum	1.8762e-07	2311184
3319	31427789	2019	Respiratory	Wheeze or whistling in the chest in last year	0.0072417	379150
3290	31427789	2019	Psychiatric	Worrier / anxious feelings	0.00030411	376411
3997	29500382	2018	Psychiatric	Worrier / anxious feelings (WORRY)	0.00043323	264646
3798	29942085	2018	Psychiatric	Worry subcluster	4.2762e-06	348219
3292	31427789	2019	Psychiatric	Worry too long after embarrassment	0.0093865	370660
3999	29500382	2018	Psychiatric	Worry too long after embarrassment (WORR-EMB)	0.015559	261094
613	24816252	2014	Metabolic	Xenobiotics::Benzoate metabolism::4-ethylphenylsulfate	0.037214	6012
614	24816252	2014	Metabolic	Xenobiotics::Benzoate metabolism::4-hydroxyhippurate	0.03294	4368
615	24816252	2014	Metabolic	Xenobiotics::Benzoate metabolism::4-vinylphenol sulfate	0.01873	7483
629	24816252	2014	Metabolic	Xenobiotics::Drug::salicyluric glucuronide*	0.0054501	832
632	24816252	2014	Metabolic	Xenobiotics::Food component, Plant::N-(2-furoyl)glycine	0.019466	604
638	24816252	2014	Metabolic	Xenobiotics::Sugar, sugar substitute, starch::erythritol	0.045662	7776

## Sheet: ERRB2
atlas ID	PMID	Year	Domain	Trait	P-value	N
1	20732625	2010	Psychiatric	Attention deficit hyperactivity disorder	0.00034969	5415
5	21926972	2011	Psychiatric	Bipolar disorder	0.011625	16731
6	26754954	2016	Psychiatric	Anxiety disorder (case/control)	0.027234	17310
11	25056061	2014	Psychiatric	Schizophrenia	0.018736	82315
13	24280982	2014	Psychiatric	Schizophrenia vs Bipolar disorder	0.018736	16381
15	28439101	2017	Psychiatric	Posttraumatic stress disorder	0.019735	9223
27	21173776	2012	Psychiatric	Neuroticism (NEO-FFI)	0.0071261	17375
38	27046643	2016	Cognitive	Verbal-numerical reasoning	0.011053	36035
43	27818178	2016	Environment	Social deprivation	0.025425	112151
46	28196072	2017	Dermatological	Baldness	0.047471	52874
47	27798627	2016	Reproduction	Age at first birth	0.036024	251151
49	27798627	2016	Reproduction	Age at first birth (male)	0.043271	48408
50	27798627	2016	Reproduction	Number of children ever born	2.7695e-05	343072
51	27798627	2016	Reproduction	Number of children ever born (female)	0.0044606	225230
52	27798627	2016	Reproduction	Number of children ever born (male)	0.0033126	103909
53	27225129	2016	Environment	Educational attainment	0.0054359	328917
60	25201988	2014	Environment	Educational attainment	0.0045211	106736
62	26414677	2015	Reproduction	Age at menopause	1.5515e-08	69360
67	26192919	2015	Gastrointestinal	Inflammatory Bowel Disease	7.8958e-11	34652
68	26192919	2015	Gastrointestinal	Crohn's Disease	5.3402e-07	20883
69	26192919	2015	Gastrointestinal	Ulcerative Colitis	7.1782e-07	27432
71	24097068	2013	Metabolic	High-density lipoprotein cholesterol	3.8765e-10	188577
73	24097068	2013	Metabolic	Total cholesterol	1.874e-05	188577
74	23455636	2013	Ophthalmological	Age-related Macular Degeneration	0.0097175	59462
75	23455636	2013	Ophthalmological	Geographic atrophy	0.010986	48550
85	26367794	2015	Skeletal	Femoral Neck BMD	0.017544	32965
87	20860503	2010	Respiratory	Asthma	2.231e-06	26475
88	22885922	2012	Endocrine	Type 2 Diabetes	0.022091	69033
114	20935629	2010	Metabolic	Waist-hip ratio (adjusted for BMI)	0.045081	77167
134	23754948	2013	Metabolic	Waist circumference (male, adjusted for BMI)	0.010828	36231
140	23754948	2013	Metabolic	Waist-hip ratio (male, adjusted for BMI)	0.020896	34629
142	25282103	2014	Skeletal	Height	0.043662	253288
151	26426971	2015	Metabolic	Waist-hip ratio (male > 50 yrs, adjusted for BMI)	0.020157	74324
167	25673412	2015	Metabolic	Waist circumference	0.019161	232101
168	25673412	2015	Metabolic	Waist circumference	0.027527	244441
173	25673412	2015	Metabolic	Waist circumference (adjusted for BMI)	0.0083419	231355
174	25673412	2015	Metabolic	Waist circumference (adjusted for BMI)	0.013232	245749
175	25673412	2015	Metabolic	Waist circumference (male, adjusted for BMI)	0.014968	104079
176	25673412	2015	Metabolic	Waist circumference (male, adjusted for BMI)	0.018234	109678
178	25673412	2015	Metabolic	Waist circumference (female, adjusted for BMI)	0.042725	134039
179	25673412	2015	Metabolic	Waist-hip ratio	0.006005	212248
180	25673412	2015	Metabolic	Waist-hip ratio	0.014554	226643
181	25673412	2015	Metabolic	Waist-hip ratio (male)	0.016168	94434
182	25673412	2015	Metabolic	Waist-hip ratio (male)	0.023992	100032
185	25673412	2015	Metabolic	Waist-hip ratio (adjusted for BMI)	0.03314	210086
187	25673412	2015	Metabolic	Waist-hip ratio (male, adjusted for BMI)	0.014854	93480
188	25673412	2015	Metabolic	Waist-hip ratio (male, adjusted for BMI)	0.017935	99078
191	26831199	2016	Metabolic	Estimated glomerular filtration rate based on serum creatinine	1.0887e-06	113814
193	26831199	2016	Metabolic	Estimated glomerular filtration rate based on serum creatinine (non-diabetic)	1.7217e-07	118460
196	26831199	2016	Metabolic	Estimated glomerular filtration rate based on serum creatinine	0.0034222	16474
201	20383146	2010	Metabolic	Estimated glomerular filtration rate based on serum creatinine	0.00086419	67093
204	21355061	2011	Metabolic	Urinary albumin-to-creatinine ratio	0.023818	31580
208	20453842	2010	Connective Tissue	Rheumatoid Arthritis	0.00032209	25708
209	28530673	2017	Cognitive	Intelligence	0.004126	78308
214	25772697	2015	Immunological	NK:%Term	0.041589	669
236	25772697	2015	Immunological	CD123 on pDC	0.026775	669
238	25772697	2015	Immunological	CD27 on IgA+B	0.016486	669
249	25772697	2015	Immunological	CD27 on CD4 T	0.012481	669
294	25772697	2015	Immunological	CD4mem:%Th1* (1)	0.015695	669
295	25772697	2015	Immunological	CD4mem:%Th17	0.0010108	669
297	25772697	2015	Immunological	CD4mem:%Th22	0.025503	669
299	25772697	2015	Immunological	CD4mem:%Th1* (2)	0.0033101	669
300	25772697	2015	Immunological	CD4mem:%Th1* (3)	0.0046794	669
301	25772697	2015	Immunological	CD4mem:%PD1-R6+	0.0032056	669
302	25772697	2015	Immunological	CD4mem:R6+	0.0011548	669
303	25772697	2015	Immunological	CD4mem:%Th1* (4)	0.0056014	669
304	25772697	2015	Immunological	CD4mem:%Th1* (5)	0.0044833	669
306	25772697	2015	Immunological	CD4mem:%cFTH (2)	0.0018873	669
315	25772697	2015	Immunological	CD8mem:%PD1+R6+	0.0093061	669
316	25772697	2015	Immunological	CD8mem:%"Th17"	0.013225	669
321	25772697	2015	Immunological	CD8mem:%R6+PD1+161-	0.039356	669
322	25772697	2015	Immunological	CD8mem:%"Th1"	0.016013	669
323	25772697	2015	Immunological	CD8mem:%"Th1*"	0.0058522	669
325	25772697	2015	Immunological	CD8mem:%"TFH" (2)	0.0016584	669
326	25772697	2015	Immunological	CD8mem:%"TFH" (3)	0.0012148	669
330	25772697	2015	Immunological	CD4mem:%R6+	0.0086702	669
332	25772697	2015	Immunological	NKeff:%Act(335+)	0.04919	669
335	25772697	2015	Immunological	NKeff:%314-158a+	0.0042776	669
344	25772697	2015	Immunological	NKearly:%335+314-	0.011977	669
358	25772697	2015	Immunological	earlyB:%27+	0.026385	669
363	25772697	2015	Immunological	Mono:%11c-16-274+	0.029501	669
373	24816252	2014	Metabolic	Amino acid::Cysteine, methionine, SAM, taurine metabolism::methionine	0.038238	7795
384	24816252	2014	Metabolic	Amino acid::Glycine, serine and threonine metabolism::threonine	0.033403	6020
411	24816252	2014	Metabolic	Amino acid::Urea cycle; arginine-, proline-, metabolism::arginine	0.0014122	7528
414	24816252	2014	Metabolic	Amino acid::Urea cycle; arginine-, proline-, metabolism::homocitrulline	0.022239	4135
466	24816252	2014	Metabolic	Lipid::Bile acid metabolism::glycochenodeoxycholate	0.01854	7087
561	24816252	2014	Metabolic	Lipid::Medium chain fatty acid::undecanoate (11:0)	0.006815	7500
583	24816252	2014	Metabolic	Nucleotide::Purine metabolism, adenine containing::N1-methyladenosine	0.037956	7813
602	24816252	2014	Metabolic	Peptide::gamma-glutamyl::gamma-glutamylglutamine	0.030437	7662
615	24816252	2014	Metabolic	Xenobiotics::Benzoate metabolism::4-vinylphenol sulfate	0.029899	7483
662	24816252	2014	Metabolic	Amino acid::Butanoate metabolism::X-04499--3,4-dihydroxybutyrate	0.041576	6948
672	24816252	2014	Metabolic	::::X-06351	0.0026683	4791
673	24816252	2014	Metabolic	::::X-07765	0.030142	2170
679	24816252	2014	Metabolic	::::X-09706	0.02031	7697
693	24816252	2014	Metabolic	::::X-11317	0.044407	7811
695	24816252	2014	Metabolic	::::X-11334	0.014109	5462
698	24816252	2014	Metabolic	::::X-11412	0.030607	6935
729	24816252	2014	Metabolic	Cofactors and vitamins::Hemoglobin and porphyrin metabolism::X-11793--oxidized bilirubin*	0.033248	7611
747	24816252	2014	Metabolic	::::X-12029	0.044677	7564
748	24816252	2014	Metabolic	::::X-12038	0.044114	7758
750	24816252	2014	Metabolic	::::X-12040	0.015308	559
751	24816252	2014	Metabolic	::::X-12056	0.046224	4130
753	24816252	2014	Metabolic	::::X-12092	0.031165	7500
768	24816252	2014	Metabolic	Peptide::Dipeptide::X-12244--N-acetylcarnosine	0.013053	6608
807	24816252	2014	Metabolic	::::X-12833	0.03791	243
821	24816252	2014	Metabolic	::::X-13496	0.030437	7656
824	24816252	2014	Metabolic	::::X-13553	0.03798	3085
826	24816252	2014	Metabolic	::::X-13658	0.01147	1412
832	24816252	2014	Metabolic	::::X-14086	0.029495	2686
833	24816252	2014	Metabolic	Peptide::Dipeptide::X-14189--leucylalanine	0.035468	2745
835	24816252	2014	Metabolic	Peptide::Dipeptide::X-14208--phenylalanylserine	0.02835	2455
841	24816252	2014	Metabolic	::::X-14588	0.028245	7777
862	27005778	2016	Metabolic	Creatinine	0.040727	24810
865	27005778	2016	Metabolic	Esterified cholesterol	0.013928	13497
868	27005778	2016	Metabolic	OmegaL6 fatty acids	0.011216	13506
870	27005778	2016	Metabolic	Free cholesterol	0.00066536	13497
875	27005778	2016	Metabolic	Glycoprotein acetyls, mainly a1Lacid glycoprotein	0.013929	19270
876	27005778	2016	Metabolic	Total cholesterol in HDL	0.005719	21555
880	27005778	2016	Metabolic	Free cholesterol in IDL	0.048349	21559
886	27005778	2016	Metabolic	Total cholesterol in large HDL	0.029798	21558
888	27005778	2016	Metabolic	Free cholesterol in large HDL	0.041242	21559
889	27005778	2016	Metabolic	Total lipids in large HDL	0.034855	19273
890	27005778	2016	Metabolic	Concentration of large HDL particles	0.037417	19273
891	27005778	2016	Metabolic	Phospholipids in large HDL	0.028291	19273
894	27005778	2016	Metabolic	Free cholesterol in large LDL	0.042055	21555
900	27005778	2016	Metabolic	Free cholesterol in large VLDL	0.039649	21238
901	27005778	2016	Metabolic	Total lipids in large VLDL	0.019558	18960
902	27005778	2016	Metabolic	Concentration of large VLDL particles	0.0050911	18960
904	27005778	2016	Metabolic	Triglycerides in large VLDL	0.04498	21239
905	27005778	2016	Metabolic	18:2, linoleic acid (LA)	0.004809	13527
910	27005778	2016	Metabolic	Total cholesterol in medium HDL	0.048066	21558
912	27005778	2016	Metabolic	Free cholesterol in medium HDL	0.016102	21559
929	27005778	2016	Metabolic	Other polyunsaturated fatty acids than 18:2	0.033279	13549
930	27005778	2016	Metabolic	Phosphatidylcholine and other cholines	0.0055746	13542
935	27005778	2016	Metabolic	Triglycerides in small HDL	0.012585	21558
936	27005778	2016	Metabolic	Total cholesterol in small LDL	0.037182	21556
937	27005778	2016	Metabolic	Total lipids in small LDL	0.037549	19273
938	27005778	2016	Metabolic	Concentration of small LDL particles	0.030213	19273
945	27005778	2016	Metabolic	Serum total cholesterol	0.045336	21491
949	27005778	2016	Metabolic	Total phosphoglycerides	0.00091479	13519
961	27005778	2016	Metabolic	Total lipids in very large VLDL	0.017478	19273
962	27005778	2016	Metabolic	Concentration of very large VLDL particles	0.0031251	18960
963	27005778	2016	Metabolic	Phospholipids in very large VLDL	0.014984	21237
979	27989323	2017	Immunological	Hepatocyte growth factor	0.023984	8292
1000	27989323	2017	Immunological	Macrophage colony-stimulating factor	0.023152	840
1004	27989323	2017	Immunological	Macrophage inflammatory protein-1 (CCL4)	0.03214	8243
1067	19430480	2009	Endocrine	Type 1 Diabetes	0.0056847	7982
1077	18937294	2008	Psychiatric	Attention deficit hyperactivity disorder	0.039645	877
1094	21909115	2011	Cardiovascular	Systolic Blood Pressure	0.036705	69395
1109	27918534	2017	Metabolic	Subcutaneous adipose tissue volume (male)	0.026377	8685
1112	27918534	2017	Metabolic	Visceral sdipose tissue volume (male)	0.018035	8738
1124	27918534	2017	Metabolic	Subcutaneous adipose tissue attenuation (male)	0.04263	8685
1127	27918534	2017	Metabolic	Visceral adipose tissue sttenutation (male)	0.010684	8738
1137	27015805	2016	Mortality	Father's age at death	0.015547	75244
1160	22581028	2012	Metabolic	Fasting insulin main effect (adjusted for BMI)	0.032464	51750
1175	27992416	2017	Psychiatric	Excessive daytime sleepness	0.016	111648
1184	19060906	2009	Metabolic	High-density lipoprotein cholesterol	0.0010925	19840
1193	21102463	2010	Gastrointestinal	Crohn's Disease	2.0737e-05	21447
1194	21297633	2011	Gastrointestinal	Ulcerative colitis	7.0744e-07	27994
1196	24824216	2014	Respiratory	Asthma (female)	0.030235	6363
1202	24390342	2014	Connective Tissue	Rheumatoid Arthritis	0.00018695	22515
1203	24390342	2014	Connective Tissue	Rheumatoid Arthritis	5.3253e-08	58284
1204	24390342	2014	Connective Tissue	Rheumatoid Arthritis	4.3231e-11	103638
1208	26635072	2015	Respiratory	FEV1	0.0068371	38199
1209	26635072	2015	Respiratory	FVC	0.017629	38199
1212	27398621	2016	Endocrine	Type 2 Diabetes	0.038194	44414
1218	27911795	2016	Psychiatric	Alcohol consumption (dichotomous, female)	0.046662	47720
1229	17052657	2006	Neurological	Parkinson Disease	0.03691	537
2001	18193045	2008	Skeletal	Height	0.04094	1410
2004	20639880	2010	Gastrointestinal	Primary biliary cirrhosis	0.008132	1551
2015	24369049	2014	Psychiatric	Lithium response in Bipolar I patients - Alda Scale of 4 to 5	0.0052924	294
2016	24369049	2014	Psychiatric	Lithium response in Bipolar I patients - Alda Scale of 5 to 6	0.0035509	294
2017	24369049	2014	Psychiatric	Lithium response in Bipolar I patients - Alda Scale of 6 to 7	0.029354	294
2018	24369049	2014	Psychiatric	Lithium response in Bipolar I patients - Alda Scale of 7 to 8	0.04325	294
2023	24934506	2014	Endocrine	Skin fluorescence	0.035088	1082
2029	28067908	2017	Gastrointestinal	Crohn's Disease	2.5925e-12	40266
2030	28067908	2017	Gastrointestinal	Ulcerative colitis	9.0563e-08	45975
2031	28067908	2017	Gastrointestinal	Inflammatory Bowel Disease	5.8316e-14	59957
2036	28039263	2017	Ear, Nose, Throat	Cisplatin-associated ototoxicity	0.0034021	511
2037	27723758	2016	Immunological	Immunoglobulin A deficiency	0.00013228	6487
2040	27656889	2016	Cognitive	Attention function - Excutive function - Child	0.019967	1655
2043	27329760	2016	Psychiatric	Bipolar disorder	1.407e-09	34950
2066	28240269	2017	Cell	PROK1 - Prokineticin-1	0.042303	1000
2079	28240269	2017	Cell	PLA2G2E - Group IIE secretory phospholipase A2	0.01627	1000
2101	28240269	2017	Cell	CCL2 - C-C motif chemokine 2	0.0045049	1000
2109	28240269	2017	Cell	ANGPT2 - Angiopoietin-2	0.041407	1000
2112	28240269	2017	Cell	CRLF1 CLCF1 - Cytokine receptor-like factor 1:Cardiotrophin-like cytokine factor 1 Complex	0.0034867	1000
2115	28240269	2017	Cell	EIF5 - Eukaryotic translation initiation factor 5	0.012514	1000
2124	28240269	2017	Cell	Human-virus - Protein E7_HPV16	0.048023	1000
2143	28240269	2017	Cell	PLAUR - Urokinase plasminogen activator surface receptor	0.0023774	1000
2154	28240269	2017	Cell	HSPD1 - 60 kDa heat shock protein, mitochondrial	0.015395	1000
2175	28240269	2017	Cell	MICA - MHC class I polypeptide-related sequence A	0.042978	1000
2183	28240269	2017	Cell	CRLF2 - Cytokine receptor-like factor 2	0.04136	1000
2191	28240269	2017	Cell	FAM107A - Protein FAM107A	0.0044902	1000
2218	28240269	2017	Cell	ADAMTS4 - A disintegrin and metalloproteinase with thrombospondin motifs 4	0.039526	1000
2220	28240269	2017	Cell	AGRP - Agouti-related protein	0.016158	1000
2240	28240269	2017	Cell	RPS27A - Ubiquitin+1, truncated mutation for UbB	0.023004	1000
2246	28240269	2017	Cell	MAPK3 - Mitogen-activated protein kinase 3	0.029575	1000
2252	28240269	2017	Cell	KAT6A - Histone acetyltransferase KAT6A	0.047266	1000
2254	28240269	2017	Cell	RAC1 - Ras-related C3 botulinum toxin substrate 1	0.01948	1000
2257	28240269	2017	Cell	TOP1 - DNA topoisomerase 1	0.034812	1000
2258	28240269	2017	Cell	UBE2I - SUMO-conjugating enzyme UBC9	0.013983	1000
2261	28240269	2017	Cell	C7 - Complement component C7	0.016194	1000
2267	28240269	2017	Cell	MDK - Midkine	0.0017346	1000
2270	28240269	2017	Cell	TNFSF11 - Tumor necrosis factor ligand superfamily member 11	0.037041	1000
2276	28240269	2017	Cell	CYP3A4 - Cytochrome P450 3A4	0.028166	1000
2283	28240269	2017	Cell	IGF1 - Insulin-like growth factor I	0.014083	1000
2290	28240269	2017	Cell	CLEC11A - Stem Cell Growth Factor-beta	0.022449	1000
2294	28240269	2017	Cell	AREG - Amphiregulin	0.023881	1000
2313	28240269	2017	Cell	JAM3 - Junctional adhesion molecule C	0.010696	1000
2327	28240269	2017	Cell	CD209 - CD209 antigen	0.0077449	1000
2330	28240269	2017	Cell	CGA FSHB - Follicle stimulating hormone	0.0083219	1000
2332	28240269	2017	Cell	GFAP - Glial fibrillary acidic protein	0.043987	1000
2343	28240269	2017	Cell	PRSS1 - Trypsin-1	0.047105	1000
2362	28240269	2017	Cell	PGF - Placenta growth factor	0.0076731	1000
2369	28240269	2017	Cell	MAPK1 - Mitogen-activated protein kinase 1	0.035186	1000
2383	28240269	2017	Cell	ADAMTS13 - A disintegrin and metalloproteinase with thrombospondin motifs 13	0.011283	1000
2400	28240269	2017	Cell	IDE - Insulin-degrading enzyme	0.02592	1000
2410	28240269	2017	Cell	METAP1 - Methionine aminopeptidase 1	0.037119	1000
2418	28240269	2017	Cell	SFRP1 - Secreted frizzled-related protein 1	0.027862	1000
2424	28240269	2017	Cell	ANGPTL3 - Angiopoietin-related protein 3	0.014013	1000
2433	28240269	2017	Cell	CFC1 - Cryptic protein	0.01059	1000
2441	28240269	2017	Cell	FCGR3B - Low affinity immunoglobulin gamma Fc region receptor III-B	0.046258	1000
2456	28240269	2017	Cell	PGLYRP1 - Peptidoglycan recognition protein 1	0.034982	1000
2463	28240269	2017	Cell	ACY1 - Aminoacylase-1	0.048125	1000
2466	28240269	2017	Cell	ADRBK1 - beta-adrenergic receptor kinase 1	0.021831	1000
2478	28240269	2017	Cell	CSK - Tyrosine-protein kinase CSK	0.015023	1000
2493	28240269	2017	Cell	PIK3CG - Phosphatidylinositol 4,5-bisphosphate 3-kinase catalytic subunit gamma isoform	0.021459	1000
2497	28240269	2017	Cell	PTPN11 - Tyrosine-protein phosphatase non-receptor type 11	0.044388	1000
2502	28240269	2017	Cell	TPSG1 - Tryptase gamma	0.0040838	1000
2508	28240269	2017	Cell	BTK - Tyrosine-protein kinase BTK	0.013608	1000
2511	28240269	2017	Cell	CA13 - Carbonic anhydrase 13	0.00092594	1000
2515	28240269	2017	Cell	CSNK2A1 - Casein kinase II subunit alpha	0.022221	1000
2523	28240269	2017	Cell	GSK3A GSK3B - Glycogen synthase kinase-3 alpha/beta	0.022483	1000
2526	28240269	2017	Cell	IL18R1 - Interleukin-18 receptor 1	9.2219e-05	1000
2528	28240269	2017	Cell	INSR - Insulin receptor	0.042763	1000
2532	28240269	2017	Cell	LYN - Tyrosine-protein kinase Lyn	0.014162	1000
2536	28240269	2017	Cell	PRKACA - cAMP-dependent protein kinase catalytic subunit alpha	0.0064569	1000
2537	28240269	2017	Cell	RPS6KA3 - Ribosomal protein S6 kinase alpha-3	0.032696	1000
2545	28240269	2017	Cell	DUSP3 - Dual specificity protein phosphatase 3	0.0031629	1000
2552	28240269	2017	Cell	CNTF - Ciliary Neurotrophic Factor	0.023369	1000
2562	28240269	2017	Cell	LTA LTB - Lymphotoxin alpha2:beta1	0.013661	1000
2564	28240269	2017	Cell	CCL15 - C-C motif chemokine 15	0.00435	1000
2569	28240269	2017	Cell	TGFB3 - Transforming growth factor beta-3	0.012066	1000
2571	28240269	2017	Cell	VIP - Vasoactive Intestinal Peptide	0.013133	1000
2584	28240269	2017	Cell	CASP3 - Caspase-3	0.030294	1000
2597	28240269	2017	Cell	GNS - N-acetylglucosamine-6-sulfatase	0.044849	1000
2599	28240269	2017	Cell	IL22RA1 - Interleukin-22 receptor subunit alpha-1	0.040029	1000
2618	28240269	2017	Cell	BMPER - BMP-binding endothelial regulator protein	0.030034	1000
2623	28240269	2017	Cell	IGF2R - Cation-independent mannose-6-phosphate receptor	0.037405	1000
2629	28240269	2017	Cell	A2M - Alpha-2-macroglobulin	0.0053453	1000
2644	28240269	2017	Cell	CSF1 - Macrophage colony-stimulating factor 1	0.037184	1000
2650	28240269	2017	Cell	STX1A - Syntaxin-1A	0.016279	1000
2668	28240269	2017	Cell	FYN - Tyrosine-protein kinase Fyn	0.015581	1000
2671	28240269	2017	Cell	PRKCQ - Protein kinase C theta type	0.028683	1000
2676	28240269	2017	Cell	MAPK8 - Mitogen-activated protein kinase 8	0.0094369	1000
2683	28240269	2017	Cell	UFM1 - Ubiquitin-fold modifier 1	0.006281	1000
2685	28240269	2017	Cell	PPIA - Peptidyl-prolyl cis-trans isomerase A	0.044951	1000
2688	28240269	2017	Cell	GAPDH - Glyceraldehyde-3-phosphate dehydrogenase	0.032923	1000
2690	28240269	2017	Cell	MDH1 - Malate dehydrogenase, cytoplasmic	0.028999	1000
2695	28240269	2017	Cell	PSMA6 - Proteasome subunit alpha type-6	0.014913	1000
2700	28240269	2017	Cell	SGTA - Small glutamine-rich tetratricopeptide repeat-containing protein alpha	0.044513	1000
2701	28240269	2017	Cell	TPT1 - Translationally-controlled tumor protein	0.036658	1000
2706	28240269	2017	Cell	CAMKK1 - Calcium/calmodulin-dependent protein kinase kinase 1	0.028393	1000
2709	28240269	2017	Cell	EEF1B2 - Elongation factor 1-beta	0.029609	1000
2710	28240269	2017	Cell	EIF5A - Eukaryotic translation initiation factor 5A-1	0.039973	1000
2713	28240269	2017	Cell	ING1 - Inhibitor of growth protein 1	0.014641	1000
2721	28240269	2017	Cell	PDXP - Pyridoxal phosphate phosphatase	0.036163	1000
2725	28240269	2017	Cell	UBE2N - Ubiquitin-conjugating enzyme E2 N	0.030201	1000
2739	28240269	2017	Cell	IGHE IGK@ IGL@ - Immunoglobulin E	0.048226	1000
2766	28240269	2017	Cell	YWHAB,YWHAE,YWHAG,YWHAH,YWHAQ,YWHAZ,SFN - 14-3-3 protein family	0.042179	1000
2768	28240269	2017	Cell	PGD - 6-phosphogluconate dehydrogenase, decarboxylating	0.039427	1000
2769	28240269	2017	Cell	AKR7A2 - Aflatoxin B1 aldehyde reductase member 2	0.0095065	1000
2772	28240269	2017	Cell	CFL1 - Cofilin-1	0.021071	1000
2773	28240269	2017	Cell	VTA1 - Vacuolar protein sorting-associated protein VTA1 homolog	0.0085935	1000
2777	28240269	2017	Cell	FER - Tyrosine-protein kinase Fer	0.024628	1000
2778	28240269	2017	Cell	SYNCRIP - Heterogeneous nuclear ribonucleoprotein Q	0.02952	1000
2780	28240269	2017	Cell	EIF4G2 - Eukaryotic translation initiation factor 4 gamma 2	0.0093239	1000
2782	28240269	2017	Cell	IL1RL1 - Interleukin-1 receptor-like 1	0.031286	1000
2785	28240269	2017	Cell	PKM2 - Pyruvate kinase PKM	0.029431	1000
2788	28240269	2017	Cell	NME2 - Nucleoside diphosphate kinase B	0.035769	1000
2789	28240269	2017	Cell	NSFL1C - NSFL1 cofactor p47	0.032365	1000
2792	28240269	2017	Cell	PA2G4 - Proliferation-associated protein 2G4	0.02228	1000
2797	28240269	2017	Cell	PEBP1 - Phosphatidylethanolamine-binding protein 1	0.037996	1000
2800	28240269	2017	Cell	RAN - GTP-binding nuclear protein Ran	0.019708	1000
2802	28240269	2017	Cell	NAPA - Alpha-soluble NSF attachment protein	0.012626	1000
2803	28240269	2017	Cell	SPHK1 - Sphingosine kinase 1	0.0083478	1000
2807	28240269	2017	Cell	TKT - Transketolase	0.012211	1000
2808	28240269	2017	Cell	TPI1 - Triosephosphate isomerase	0.006644	1000
2810	28240269	2017	Cell	PTPN6 - Tyrosine-protein phosphatase non-receptor type 6	0.0091731	1000
2814	28240269	2017	Cell	KLK3 - Prostate-specific antigen	0.033926	1000
2823	28240269	2017	Cell	DHH - Desert hedgehog protein N-product	0.039899	1000
2825	28240269	2017	Cell	FGF16 - Fibroblast growth factor 16	0.017496	1000
2827	28240269	2017	Cell	IFNL1 - Interferon lambda-1	0.014924	1000
2830	28240269	2017	Cell	SLPI - Antileukoproteinase	0.010339	1000
2844	28240269	2017	Cell	LRRTM3 - Leucine-rich repeat transmembrane neuronal protein 3	0.020022	1000
2847	28240269	2017	Cell	PDPK1 - 3-phosphoinositide-dependent protein kinase 1	0.024396	1000
2852	28240269	2017	Cell	CHST15 - Carbohydrate sulfotransferase 15	0.027923	1000
2862	28240269	2017	Cell	IL3RA - Interleukin-3 receptor subunit alpha	0.034202	1000
2863	28240269	2017	Cell	IL5RA - Interleukin-5 receptor subunit alpha	0.040234	1000
2870	28240269	2017	Cell	CLEC11A - Stem Cell Growth Factor-alpha	0.027823	1000
2872	28240269	2017	Cell	PRSS22 - Brain-specific serine protease 4	0.022523	1000
2911	28240269	2017	Cell	PDIA3 - Protein disulfide-isomerase A3	0.017444	1000
2947	28240269	2017	Cell	PPP3CA PPP3R1 - Calcineurin	0.011567	1000
2973	28240269	2017	Cell	AGR2 - Anterior gradient protein 2 homolog	0.0070123	1000
2977	28240269	2017	Cell	ARPP19 - cAMP-regulated phosphoprotein 19	0.045046	1000
2990	28240269	2017	Cell	PI3 - Elafin	0.015416	1000
2993	28240269	2017	Cell	FABP5 - Fatty acid-binding protein, epidermal	0.028705	1000
2995	28240269	2017	Cell	FCAR - Immunoglobulin alpha Fc receptor	0.022526	1000
3000	28240269	2017	Cell	GRN - Granulins	0.00034218	1000
3013	28240269	2017	Cell	MAPK14 - Mitogen-activated protein kinase 14	0.049912	1000
3017	28240269	2017	Cell	AK1 - Adenylate kinase isoenzyme 1	0.043493	1000
3026	28240269	2017	Cell	PPA1 - Inorganic pyrophosphatase	0.049295	1000
3037	28240269	2017	Cell	PRSS2 - Trypsin-2	0.00066533	1000
3042	28240269	2017	Cell	ICOSLG - ICOS ligand	0.015501	1000
3065	28240269	2017	Cell	AMICA1 - Junctional adhesion molecule-like	0.048325	1000
3098	28240269	2017	Cell	TNFRSF12A - Tumor necrosis factor receptor superfamily member 12A	0.030382	1000
3103	28240269	2017	Cell	KRAS - GTPase KRas	0.036584	1000
3109	28240269	2017	Cell	CSNK2A1 CSNK2B - Casein kinase II 2-alpha:2-beta heterotetramer	0.029531	1000
3113	28240269	2017	Cell	IMPDH1 - Inosine-5'-monophosphate dehydrogenase 1	0.024584	1000
3115	28240269	2017	Cell	PCSK9 - Proprotein convertase subtilisin/kexin type 9	0.04375	1000
3119	28240269	2017	Cell	MAPK9 - Mitogen-activated protein kinase 9	0.046533	1000
3120	28240269	2017	Cell	PRKAA2 PRKAB2 PRKAG1 - AMP Kinase (alpha2beta2gamma1)	0.044876	1000
3125	28240269	2017	Cell	PDE11A - Dual 3',5'-cyclic-AMP and -GMP phosphodiesterase 11A	0.045974	1000
3128	28240269	2017	Cell	PDE5A - cGMP-specific 3',5'-cyclic phosphodiesterase	0.044526	1000
3136	28240269	2017	Cell	SHC1 - SHC-transforming protein 1	0.031753	1000
3158	28240269	2017	Cell	NLGN4X - Neuroligin-4, X-linked	0.021373	1000
3176	28240269	2017	Cell	PRKCB - Protein kinase C beta type (splice variant beta-II)	0.013126	1000
3179	28240269	2017	Cell	SRC - Proto-oncogene tyrosine-protein kinase Src	0.045089	1000
3181	28240269	2017	Cell	SPOCK1 - Testican-1	0.019341	1000
3182	28240269	2017	Cell	SPOCK2 - Testican-2	0.0010263	1000
3183	28240269	2017	Cell	SNRPF - Small nuclear ribonucleoprotein F	0.01205	1000
3187	31427789	2019	Skeletal	Standing height	0.0018371	385748
3188	31427789	2019	Cardiovascular	Pulse rate (automated reading)	0.011989	361411
3190	31427789	2019	Mortality	Number of self-reported non-cancer illnesses	0.0068248	386581
3194	31427789	2019	Environment	Number of vehicles in household	0.040188	383893
3195	31427789	2019	Environment	Average total household income before tax	0.0049519	332594
3196	31427789	2019	Environment	Time employed in main current job	0.0021814	208904
3201	31427789	2019	Environment	Job involves heavy manual or physical work	0.045415	220789
3204	31427789	2019	Activities	Number of days/week walked 10+ minutes	0.018033	379927
3211	31427789	2019	Activities	Frequency of stair climbing in last 4 weeks	0.00058954	382731
3215	31427789	2019	Activities	Duration of light DIY	4.7031e-06	190862
3220	31427789	2019	Activities	Time spent using computer	0.046453	300974
3231	31427789	2019	Psychiatric	Nap during day	3.428e-06	386124
3234	31427789	2019	Psychiatric	Daytime dozing / sleeping (narcolepsy)	8.5209e-08	384879
3235	31427789	2019	Psychiatric	Current tobacco smoking	0.00058382	386150
3236	31427789	2019	Psychiatric	Past tobacco smoking	0.0014783	355594
3238	31427789	2019	Psychiatric	Exposure to tobacco smoke at home	0.0012645	349624
3242	31427789	2019	Nutritional	Fresh fruit intake	0.0076733	372901
3244	31427789	2019	Nutritional	Oily fish intake	1.7386e-06	384554
3245	31427789	2019	Nutritional	Non-oily fish intake	0.0030367	384907
3248	31427789	2019	Nutritional	Beef intake	0.00024956	385050
3251	31427789	2019	Nutritional	Cheese intake	0.038449	377082
3254	31427789	2019	Nutritional	Salt added to food	0.034995	386322
3258	31427789	2019	Nutritional	Water intake	2.716e-06	357000
3259	31427789	2019	Nutritional	Major dietary changes in the last 5 years	0.0073891	385587
3261	31427789	2019	Psychiatric	Alcohol intake frequency	0.00013881	386082
3264	31427789	2019	Psychiatric	Average weekly beer plus cider intake	0.009697	274556
3269	31427789	2019	Activities	Breastfed as a baby	0.0071501	293760
3273	31427789	2019	Dermatological	Skin colour	6.8902e-05	381433
3274	31427789	2019	Dermatological	Ease of skin tanning	0.00047153	378364
3276	31427789	2019	Activities	Facial ageing	8.7228e-06	354097
3279	31427789	2019	Mortality	Father's age at death	0.0068629	283990
3281	31427789	2019	Social Interactions	Mother's age	0.00078557	151327
3283	31427789	2019	Social Interactions	Number of full sisters	0.039666	380122
3289	31427789	2019	Psychiatric	Nervous feelings	0.036181	376368
3309	31427789	2019	Activities	Wears glasses or contact lenses	0.0013838	386016
3310	31427789	2019	Activities	Age started wearing glasses or contact lenses	0.012636	332074
3319	31427789	2019	Respiratory	Wheeze or whistling in the chest in last year	7.709e-08	379150
3320	31427789	2019	Respiratory	Chest pain or discomfort	0.0012296	382525
3328	31427789	2019	Endocrine	Diabetes (diagnosed by doctor)	0.010402	385420
3332	31427789	2019	Activities	Taking other prescription medications	0.00041078	385236
3340	31427789	2019	Reproduction	Had menopause (female)	9.7547e-06	175519
3341	31427789	2019	Reproduction	Number of live births (female)	0.0010576	208434
3344	31427789	2019	Reproduction	Age at last live birth (female)	0.02437	140855
3349	31427789	2019	Reproduction	Ever used hormone-replacement therapy (HRT) (female)	0.00027955	208012
3363	31427789	2019	Reproduction	Age started hormone-replacement therapy (HRT) (female)	1.1327e-06	72773
3366	31427789	2019	Reproduction	Age at menopause (last menstrual period) (female)	1.3019e-13	119160
3369	31427789	2019	Activities	Frequency of other exercises in last 4 weeks	0.01886	184631
3370	31427789	2019	Activities	Duration of other exercises	0.022792	184806
3381	31427789	2019	Cognitive	Prospective memory test - Time to answer	0.00083595	128912
3388	31427789	2019	Social Interactions	Family relationship satisfaction	0.0021682	127932
3401	31427789	2019	Ear, Nose, Throat	Loud music exposure frequency	0.0045201	127474
3402	31427789	2019	Cognitive	Fluid intelligence test - FI3 : word interpolation	0.015746	124929
3409	31427789	2019	Environment	Education - Qualifications	0.020133	318526
3410	31427789	2019	Mortality	Interpolated Year when non-cancer illness first diagnosed	1.1948e-11	277734
3411	31427789	2019	Mortality	Interpolated Age of participant when non-cancer illness first diagnosed	1.2362e-11	277734
3412	31427789	2019	Skeletal	Sitting height	0.01645	385393
3418	31427789	2019	Cognitive	Fluid intelligence test - Number of fluid intelligence questions attempted within time limit	0.00943	125935
3420	31427789	2019	Cognitive	Pairs matching test - Number of incorrect matches in round	0.019923	95708
3425	31427789	2019	Psychiatric	Ever smoked	0.00013848	385013
3436	31427789	2019	Metabolic	Weight	0.033964	385473
3437	31427789	2019	Respiratory	Doctor diagnosed hayfever or allergic rhinitis	0.0037784	97640
3438	31427789	2019	Respiratory	Doctor diagnosed asthma	9.7192e-13	97640
3439	31427789	2019	Psychiatric	Tobacco smoking	0.018397	97172
3443	31427789	2019	Metabolic	Impedance measures - Whole body fat-free mass	0.021228	379804
3444	31427789	2019	Metabolic	Impedance measures - Whole body water mass	0.015531	379835
3446	31427789	2019	Metabolic	Impedance measures - Basal metabolic rate	0.018262	379821
3450	31427789	2019	Metabolic	Impedance measures - Impedance of arm (right)	0.042184	379786
3454	31427789	2019	Metabolic	Impedance measures - Leg fat-free mass (right)	0.0054615	379793
3455	31427789	2019	Metabolic	Impedance measures - Leg predicted mass (right)	0.0046196	379793
3458	31427789	2019	Metabolic	Impedance measures - Leg fat-free mass (left)	0.019747	379766
3459	31427789	2019	Metabolic	Impedance measures - Leg predicted mass (left)	0.017755	379761
3462	31427789	2019	Metabolic	Impedance measures - Arm fat-free mass (right)	0.037641	379723
3466	31427789	2019	Metabolic	Impedance measures - Arm fat-free mass (left)	0.033908	379653
3467	31427789	2019	Metabolic	Impedance measures - Arm predicted mass (left)	0.015021	379638
3470	31427789	2019	Metabolic	Impedance measures - Trunk fat-free mass	0.049576	379507
3471	31427789	2019	Metabolic	Impedance measures - Trunk predicted mass	0.049745	379469
3475	31427789	2019	Activities	Type of accommodation lived in: A flat, maisonette or apartment	0.032614	386168
3484	31427789	2019	Nutritional	Spread type: Butter/spreadable butter	0.016782	344582
3487	31427789	2019	Nutritional	Bread type: Wholemeal or wholegrain	0.029933	372617
3493	31427789	2019	Nutritional	Coffee type: Instant coffee	0.010494	303811
3494	31427789	2019	Nutritional	Coffee type: Ground coffee (include espresso, filter etc)	0.029693	303811
3496	31427789	2019	Dermatological	Hair colour (natural, before greying): Red	0.0071158	385603
3499	31427789	2019	Dermatological	Hair colour (natural, before greying): Black	0.012188	385603
3500	31427789	2019	Dermatological	Male-specific factors - Hair/balding pattern: Pattern 1	0.0016678	176380
3510	31427789	2019	Psychiatric	Reason for reducing amount of alcohol drunk: Health precaution	0.034193	142645
3511	31427789	2019	Psychiatric	Reason for reducing amount of alcohol drunk: Other reason	0.032128	142645
3516	31427789	2019	Activities	Heating type(s) in home: Gas central heating	0.030519	129120
3539	31427789	2019	Activities	Reason for glasses/contact lenses: For short-sightedness, i.e. only or mainly for distance viewing such as driving, cinema etc (called 'myopia')	4.1022e-05	78647
3540	31427789	2019	Activities	Reason for glasses/contact lenses: For long-sightedness, i.e. for distance and near, but particularly for near tasks like reading (called 'hypermetropia')	0.0018745	78647
3544	31427789	2019	Body Structures	Mouth/teeth dental problems: Mouth ulcers	2.361e-06	385026
3545	31427789	2019	Body Structures	Mouth/teeth dental problems: Painful gums	0.013499	385026
3546	31427789	2019	Body Structures	Mouth/teeth dental problems: Bleeding gums	0.029541	385026
3549	31427789	2019	Body Structures	Mouth/teeth dental problems: Dentures	3.2173e-05	385026
3552	31427789	2019	Respiratory	Blood clot, DVT, bronchitis, emphysema, asthma, rhinitis, eczema, allergy diagnosed by doctor: Asthma	8.6767e-34	385822
3553	31427789	2019	Respiratory	Blood clot, DVT, bronchitis, emphysema, asthma, rhinitis, eczema, allergy diagnosed by doctor: Hayfever, allergic rhinitis or eczema	3.0283e-09	385822
3563	31427789	2019	Activities	Vitamin and mineral supplements: Vitamin C	0.0068133	384452
3575	31427789	2019	Neurological	Pain type(s) experienced in last month: Knee pain	0.0025371	385698
3580	31427789	2019	Social Interactions	Social support - Leisure/social activities: Other group activity	0.015036	385280
3582	31427789	2019	Activities	Types of transport used (excluding work): Walk	0.0017612	384551
3599	31427789	2019	Respiratory	Non-cancer illness code, self-reported: asthma	1.2487e-29	289307
3601	31427789	2019	Endocrine	Non-cancer illness code, self-reported: diabetes	0.014351	289307
3605	31427789	2019	Respiratory	Non-cancer illness code, self-reported: hayfever/allergic rhinitis	0.00023925	289307
3606	31427789	2019	Dermatological	Non-cancer illness code, self-reported: eczema/dermatitis	0.031816	289307
3614	31427789	2019	Activities	Treatment/medication code: ventolin 100micrograms inhaler	1.8493e-06	280443
3621	31427789	2019	Activities	Treatment/medication code: metformin	0.04541	280443
3628	31427789	2019	Environment	Illnesses of father: Heart disease	0.0074402	355137
3632	31427789	2019	Environment	Illnesses of father: Chronic bronchitis/emphysema	0.046926	355137
3633	31427789	2019	Environment	Illnesses of father: High blood pressure	0.029204	355137
3639	31427789	2019	Environment	Illnesses of mother: Stroke	0.008911	367939
3648	31427789	2019	Environment	Illnesses of siblings: Heart disease	0.016806	309116
3653	31427789	2019	Environment	Illnesses of siblings: Severe depression	0.044705	309116
3654	31427789	2019	Psychiatric	Smoking status: Never	0.0006419	384964
3655	31427789	2019	Psychiatric	Smoking status: Previous vs Current	0.031615	177025
3656	31427789	2019	Psychiatric	Alcohol - Alcohol drinker status: Never	0.010748	386082
3661	31427789	2019	Neoplasms	Cancer register - Histology of cancer tumour: Adenocarcinoma, NOS	0.027083	60655
3662	31427789	2019	Neoplasms	Cancer register - Behaviour of cancer tumour: Carcinoma in situ	0.0028291	61314
3663	31427789	2019	Neoplasms	Cancer register - Behaviour of cancer tumour: Malignant, primary site	0.0054483	61413
3666	31427789	2019	Neoplasms	Diagnoses - main ICD10: D12 Benign neoplasm of colon, rectum, anus and anal canal	0.0066753	300791
3672	31427789	2019	Gastrointestinal	Diagnoses - main ICD10: K52 Other and unsp noninfective gastroenteritis and colitis	0.040618	300791
3689	31427789	2019	Psychiatric	Diagnoses - secondary ICD10: F17 Nicotine dependence	0.0008374	244890
3694	31427789	2019	Cardiovascular	Diagnoses - secondary ICD10: I48 Atrial fibrillation and flutter	0.0017057	244890
3695	31427789	2019	Respiratory	Diagnoses - secondary ICD10: J45 Asthma	7.4399e-06	244890
3725	31427789	2019	Psychiatric	Frequency of drinking alcohol	0.00019716	126656
3730	31427789	2019	Psychiatric	Depression - Age at last episode of depression	0.049433	63892
3757	31427789	2019	Psychiatric	Mania - Ever had period extreme irritability	0.0021707	122891
3773	31427789	2019	Psychiatric	Anxiety - Recent worrying too much about different things	0.00070953	126284
3777	31427789	2019	Psychiatric	Traumatic events - Diagnosed with life-threatening illness	0.042505	126333
3787	30804565	2019	Neurological	Insomnia (male)	0.0029364	208716
3798	29942085	2018	Psychiatric	Worry subcluster	0.028689	348219
3805	19853236	2009	Immunological	Platelet count	0.031225	4250
3809	19853236	2009	Immunological	Monocyte count	0.012083	4225
3816	20045101	2010	Immunological	CD19+ B cell level	0.0012487	2538
3818	29083406	2017	Respiratory	Asthma, hay fever or eczema	2.3457e-10	242569
3820	21980299	2011	Endocrine	Type 1 Diabetes	0.023264	26890
3822	26394269	2015	Gastrointestinal	Primary biliary cirrhosis	8.9709e-06	13239
3823	26502338	2015	Skeletal	Systemic Lupus Erythematosus	0.00073138	14267
3833	27863252	2016	Immunological	Basophil count (two-way meta)	1.5788e-10	131860
3834	27863252	2016	Immunological	Basophil percentage of white cells (two-way meta)	0.027384	131863
3836	27863252	2016	Immunological	Sum basophil neutrophil count (two-way meta)	5.6608e-30	131031
3837	27863252	2016	Immunological	Sum eosinophil basophil count (two-way meta)	0.0067992	131557
3838	27863252	2016	Immunological	Eosinophil count (two-way meta)	0.001791	131999
3839	27863252	2016	Immunological	Eosinophil percentage of white cells (two-way meta)	4.5901e-10	132052
3840	27863252	2016	Immunological	Eosinophil percentage of granulocytes (two-way meta)	6.9514e-11	131525
3841	27863252	2016	Immunological	Granulocyte count (two-way meta)	4.7089e-29	130875
3842	27863252	2016	Immunological	Granulocyte percentage of myeloid white cells (two-way meta)	2.7466e-13	130543
3843	27863252	2016	Immunological	Hematocrit (two-way meta)	0.0017876	132699
3844	27863252	2016	Immunological	Hemoglobin concentration (two-way meta)	0.019169	132596
3845	27863252	2016	Immunological	High light scatter percentage of red cells (two-way meta)	0.0023717	130538
3846	27863252	2016	Immunological	High light scatter reticulocyte count (two-way meta)	0.045956	130517
3847	27863252	2016	Immunological	Immature fraction of reticulocytes (two-way meta)	0.0013406	130321
3848	27863252	2016	Immunological	Lymphocyte count (two-way meta)	1.0119e-11	132452
3849	27863252	2016	Immunological	Lymphocyte percentage of white cells (two-way meta)	5.6961e-07	132570
3851	27863252	2016	Immunological	Mean corpuscular hemoglobin (two-way meta)	3.5782e-06	132224
3852	27863252	2016	Immunological	Mean corpuscular volume (two-way meta)	2.4317e-05	132353
3853	27863252	2016	Immunological	Monocyte count (two-way meta)	0.0078157	131544
3854	27863252	2016	Immunological	Monocyte percentage of white cells (two-way meta)	8.8219e-12	131305
3855	27863252	2016	Immunological	Mean platelet volume (two-way meta)	9.7962e-07	127230
3856	27863252	2016	Immunological	Myeloid white cell count (two-way meta)	1.1986e-27	130268
3857	27863252	2016	Immunological	Sum neutrophil eosinophil count (two-way meta)	3.2209e-28	131409
3858	27863252	2016	Immunological	Neutrophil percentage of granulocytes (two-way meta)	2.1987e-08	131660
3859	27863252	2016	Immunological	Neutrophil count (two-way meta)	2.9394e-29	131564
3860	27863252	2016	Immunological	Neutrophil percentage of white cells (two-way meta)	1.5417e-10	132352
3862	27863252	2016	Immunological	Platelet distribution width (two-way meta)	0.0059925	127171
3863	27863252	2016	Immunological	Platelet count (two-way meta)	5.0325e-05	127127
3864	27863252	2016	Immunological	Red blood cell count (two-way meta)	1.9782e-08	132690
3865	27863252	2016	Immunological	Red cell distribution width (two-way meta)	0.0060504	131520
3867	27863252	2016	Immunological	Reticulocyte fraction of red cells (two-way meta)	0.035469	130404
3868	27863252	2016	Immunological	White blood cell count (two-way meta)	5.7288e-30	131969
3869	27863252	2016	Immunological	Basophil count (three-way meta)	1.1377e-11	171846
3872	27863252	2016	Immunological	Sum basophil neutrophil count (three-way meta)	1.0232e-36	170143
3873	27863252	2016	Immunological	Sum eosinophil basophil count (three-way meta)	0.0051474	171771
3874	27863252	2016	Immunological	Eosinophil count (three-way meta)	0.0043124	172275
3875	27863252	2016	Immunological	Eosinophil percentage of white cells (three-way meta)	2.836e-09	172378
3876	27863252	2016	Immunological	Eosinophil percentage of granulocytes (three-way meta)	4.0371e-11	170536
3877	27863252	2016	Immunological	Granulocyte count (three-way meta)	7.8318e-36	169822
3878	27863252	2016	Immunological	Granulocyte percentage of myeloid white cells (three-way meta)	1.2567e-18	169545
3879	27863252	2016	Immunological	Hematocrit (three-way meta)	0.0064256	173039
3880	27863252	2016	Immunological	Hemoglobin concentration (three-way meta)	0.020184	172925
3881	27863252	2016	Immunological	High light scatter percentage of red cells (three-way meta)	0.0003259	170763
3882	27863252	2016	Immunological	High light scatter reticulocyte count (three-way meta)	0.010183	170761
3883	27863252	2016	Immunological	Immature fraction of reticulocytes (three-way meta)	0.00012861	170548
3884	27863252	2016	Immunological	Lymphocyte count (three-way meta)	8.1082e-11	171643
3885	27863252	2016	Immunological	Lymphocyte percentage of white cells (three-way meta)	1.1641e-09	171748
3887	27863252	2016	Immunological	Mean corpuscular hemoglobin (three-way meta)	4.6862e-05	172332
3888	27863252	2016	Immunological	Mean corpuscular volume (three-way meta)	0.00014977	172433
3890	27863252	2016	Immunological	Monocyte percentage of white cells (three-way meta)	1.4115e-14	170494
3891	27863252	2016	Immunological	Mean platelet volume (three-way meta)	4.6956e-07	164454
3892	27863252	2016	Immunological	Myeloid white cell count (three-way meta)	4.1704e-33	169219
3893	27863252	2016	Immunological	Sum neutrophil eosinophil count (three-way meta)	7.2963e-35	170384
3894	27863252	2016	Immunological	Neutrophil percentage of granulocytes (three-way meta)	8.3046e-09	170672
3895	27863252	2016	Immunological	Neutrophil count (three-way meta)	6.4401e-36	170702
3896	27863252	2016	Immunological	Neutrophil percentage of white cells (three-way meta)	1.4189e-13	171542
3897	27863252	2016	Immunological	Plateletcrit (three-way meta)	0.0078289	164339
3898	27863252	2016	Immunological	Platelet distribution width (three-way meta)	0.00072706	164433
3899	27863252	2016	Immunological	Platelet count (three-way meta)	1.5688e-06	166066
3900	27863252	2016	Immunological	Red blood cell count (three-way meta)	2.3494e-07	172952
3901	27863252	2016	Immunological	Red cell distribution width (three-way meta)	0.039933	171529
3903	27863252	2016	Immunological	Reticulocyte fraction of red cells (three-way meta)	0.0078865	170690
3904	27863252	2016	Immunological	White blood cell count (three-way meta)	6.0058e-33	172435
3925	28714975	2017	Cardiovascular	Coronary artery disease (SOFT definition including angina)	0.0073349	148815
3931	28878392	2017	Metabolic	Monogalactosylation	0.034688	2078
3933	28878392	2017	Metabolic	Galactosylation	0.035424	2078
3934	28878392	2017	Metabolic	Monosialylation	0.02237	2078
3936	28878392	2017	Metabolic	Sialylation	0.039605	2078
3966	29273806	2018	Respiratory	Asthma (fixed effect model)	2.0446e-21	142486
3967	29273806	2018	Respiratory	Asthma (random effect model)	3.1383e-21	142486
3968	29273806	2018	Respiratory	Asthma (fixed effect model)	2.0773e-20	127669
3969	29273806	2018	Respiratory	Asthma (random effect model)	3.0168e-20	127669
3980	29309628	2018	Reproduction	Offspring birthweight (maternal)	0.040595	86577
3982	29483656	2018	Psychiatric	Schizophrenia	0.015894	105318
3985	29497042	2018	Cardiovascular	Heart rate recovery at 10 secnds	0.042692	58818
3996	29500382	2018	Psychiatric	Nervous feelings (NERV-FEEL)	0.019247	264858
4000	29500382	2018	Psychiatric	Suffer from 'nerves' (SUF-NERV)	0.046625	262321
4018	29848360	2018	Skeletal	Systemic Lupus Erythematosus	0.00017125	10995
4026	30012571	2018	Metabolic	Childhood idiopathic nephrotic syndrome	0.035585	643
4038	29906448	2018	Psychiatric	Schizophrenia	0.022792	87491
4039	29906448	2018	Psychiatric	Bipolar disorder	0.010842	74194
4040	29906448	2018	Psychiatric	Schizophrenia/Bipolar disorder	0.00049862	107620
4043	30124842	2018	Skeletal	Height	0.00058814	693529
4045	30054458	2018	Endocrine	Type 2 Diabetes	0.00031792	659256
4055	27920155	2017	Metabolic	Estimated glomerular filtration rate based on serum creatinine (non-diabetic)	0.0029064	94677
4056	27920155	2017	Metabolic	Estimated glomerular filtration rate based on serum creatinine (non-diabetic)	0.0086197	6597
4057	27920155	2017	Metabolic	Estimated glomerular filtration rate based on serum creatinine	0.0052034	111666
4063	28452372	2017	Metabolic	Estimated glomerular filtration rate based on serum creatinine	1.2746e-05	110527
4066	30038396	2018	Environment	Educational attainment	7.2079e-06	766345
4069	BioRxiv: https://doi.org/10.1101/261081	2018	Psychiatric	Drinks per week	2.9297e-05	414343
4070	BioRxiv: https://doi.org/10.1101/261081	2018	Psychiatric	Ever smoker	1.8215e-05	518633
4077	30239722	2018	Metabolic	Waist-hip ratio	0.015482	697734
4078	30239722	2018	Metabolic	Waist-hip ratio (male)	1.1174e-05	316772
4080	30239722	2018	Metabolic	Waist-hip ratio (adjusted for BMI)	0.043743	694649
4081	30239722	2018	Metabolic	Waist-hip ratio (adjusted for BMI, male)	8.9284e-07	315284
4083	28566273	2017	Endocrine	Type 2 Diabetes	0.0097174	159208
4084	28566273	2017	Endocrine	Type 2 Diabetes (adjusted for BMI)	0.00070514	159208
4085	30297969	2018	Endocrine	Type 2 Diabetes	0.0010018	898130
4086	30297969	2018	Endocrine	Type 2 Diabetes (adjusted for BMI)	5.5767e-06	898130
4099	29403010	2018	Metabolic	High-density-lipoprotein cholesterol	0.0041531	70657
4109	29403010	2018	Metabolic	Serum creatinine	0.0020254	142097
4110	29403010	2018	Metabolic	Estimated glomerular filtration rate	0.0020088	143658
4121	29403010	2018	Metabolic	Alkaline phosphatase	0.00027744	105030
4126	29403010	2018	Metabolic	Creatine kinase	0.042962	106080
4130	29403010	2018	Immunological	Neutrophil count	0.044232	62076
4133	29403010	2018	Immunological	Monocyte count	0.044745	62076
4134	29403010	2018	Immunological	Lymphocyte count	0.0074891	62076
4135	29403010	2018	Immunological	Red blood cell count	0.018803	108794
4139	29403010	2018	Immunological	Mean corpuscular hemoglobin	0.0032374	108054
4155	29403010	2018	Cardiovascular	E/A ratio	0.030636	8600
4163	30531953	2018	Neurological	Generalized epilepsy with tonic-clonic seizures	0.01164	24443
4181	31217584	2019	Metabolic	High cholesterol lipoprotein	7.4505e-05	33063
4190	31217584	2019	Endocrine	Type 2 Diabetes	0.019434	45725
4205	31152163	2019	Metabolic	Estimated glomerular filtration rate	1.1826e-14	765348
4206	31152163	2019	Metabolic	Estimated glomerular filtration rate	2.7746e-17	567460
4207	31152163	2019	Metabolic	Blood urea nitrogen	0.037257	416178
4208	31152163	2019	Metabolic	Blood urea nitrogen	0.010063	243031
4209	31152163	2019	Metabolic	Chronic kidney disease	0.00039691	625219
4210	31152163	2019	Metabolic	Chronic kidney disease	0.00031865	480698
4215	31015462	2019	Metabolic	Estimated glomerular filtration rate	1.2339e-13	350504
4216	31015401	2019	Environmental	Drugs for peptic ulcer and gastro-oesophageal reflux disease (GORD)	0.012913	132367
4217	31015401	2019	Environmental	Drugs used in diabetes	0.00045949	305913
4221	31015401	2019	Environmental	Diuretics	0.041888	229086
4228	31015401	2019	Environmental	Anti-inflammatory and antirheumatic products, non-steroids	0.037297	164520
4235	31015401	2019	Environmental	Adrenergics, inhalants	7.6516e-10	176445
4236	31015401	2019	Environmental	Glucocorticoids	2.9116e-07	205700
4242	30995994	2019	Cognitive	Rapid automised naming of letters	0.049885	1324
4252	30952852	2019	Psychiatric	Number of sleep episodes	4.2211e-05	84810
4259	30946739	2019	Activities	Facial attractiveness (female-coder, male samples)	0.045145	1792
4266	30929738	2019	Respiratory	Asthma (child-onset)	7.0861e-47	314633
4267	30929738	2019	Respiratory	Asthma (adult-onset)	0.0014747	327253
4268	29892015	2018	Cardiovascular	Atrial Fibrillation	3.2275e-07	588190
4270	30867560	2019	Psychiatric	Anxiety/tension factors	0.025134	270059
4271	30867560	2019	Psychiatric	Worry/vulnerability factors	0.025134	270059
4278	30804560	2019	Respiratory	FEV1	9.9435e-13	400102
4279	30804560	2019	Respiratory	FVC	1.9264e-10	400102
4281	30804560	2019	Respiratory	PEF	0.00016045	345265
4282	30804560	2019	Respiratory	FEV1	8.5973e-11	321047
4283	30804560	2019	Respiratory	FVC	7.4981e-08	321047
4284	30804560	2019	Respiratory	FEV1/FVC ratio	0.035206	321047
4285	30804560	2019	Respiratory	PEF	5.9987e-05	321047
4286	30804560	2019	Respiratory	FEV1	0.00038891	79055
4287	30804560	2019	Respiratory	FVC	0.0009833	79055
4291	30787307	2019	Respiratory	Asthma	0.00039255	14654
4294	30696823	2019	Psychiatric	Chronotype	0.02089	449732
4295	30696823	2019	Psychiatric	Morning person (binary)	0.019807	403195
4313	30643251	2019	Psychiatric	Age of initiation of regular smoking	0.028814	632802
4314	30643251	2019	Psychiatric	Ever smoked regulary	7.1694e-06	262990
4316	30643251	2019	Psychiatric	Smoking cessation	0.041177	312821
4317	30643251	2019	Psychiatric	Drinks per day	0.0025367	537349
4334	30552067	2018	Respiratory	Asthma	1.5668e-08	30810
4335	30531941	2018	Activities	Overall activity	3.6555e-05	91105
4336	30531941	2018	Activities	Overall activity (conditioning sex and BMI)	6.4642e-06	91105
4343	30531941	2018	Psychiatric	Sleep sedentary	0.031199	91105
4344	30531941	2018	Psychiatric	Sleep sedentary (conditioning sex and BMI)	0.0093088	91105
4345	30525989	2018	Cardiovascular	Coronary artery disease and total cholesterol (bivariate)	7.576e-07	735838
4346	30525989	2018	Cardiovascular	Coronary artery disease and triglyceride (bivariate)	0.0052107	735838
4347	30525989	2018	Cardiovascular	Coronary artery disease and low-density lipoprotein cholesterol (bivariate)	0.0051858	735838
4348	30525989	2018	Cardiovascular	Coronary artery disease and high-density lipoprotein cholesterol (bivariate)	4.9306e-10	735838
4349	30586722	2018	Cardiovascular	Heart failure	0.014188	394156
4351	30573740	2018	Dermatological	Male pattern baldness (BOLT LMM infinitesimal mixed model)	1.6549e-07	205327
4352	30573740	2018	Dermatological	Male pattern baldness (BOLT LMM non-infinitesimal mixed model)	8.3187e-07	205327
4357	30220432	2018	Metabolic	Albuminuria	0.012869	382500
4361	30061737	2018	Cardiovascular	Atrial fibrillation	1.393e-10	1030836
4362	29899525	2018	Activities	Acceleration average	3.957e-06	91084
4363	29899525	2018	Activities	Strenuous sports or other exercises	0.039353	350492
4367	30003307	2018	Cardiovascular	Coronary artery disease in diabetes	0.015167	15666
4375	30367059	2018	Endocrine	Hyperthyroidism	0.021807	51823
4377	30940143	2019	Cardiovascular	Resting heart rate	1.8857e-07	458969
4385	30898391	2019	Neoplasms	Epithelial ovarian cancer (Mucinous invasive and borderline mucinous)	0.047505	4419
4420	30053915	2018	Immunological	Influenza A seropositivity	0.0069915	1000
4463	31676860	2019	Neurological	Left pericalcarine	0.021022	19629
4475	31676860	2019	Neurological	Left insula	0.024863	19629
4478	31676860	2019	Neurological	Right cuneus	0.012181	19629
4494	31676860	2019	Neurological	Right pericalcarine	0.028212	19629
4512	31676860	2019	Neurological	Brain stem	0.028227	19629
4521	31676860	2019	Neurological	Left thalamus proper	0.03621	19629
4525	31676860	2019	Neurological	Left hippocampus	0.012405	19629
4528	31676860	2019	Neurological	Left ventral DC	0.017973	19629
4533	31676860	2019	Neurological	Right cerebellum white matter	0.042778	19629
4538	31676860	2019	Neurological	Right hippocampus	0.0012694	19629
4564	31676860	2019	Neurological	Left pericalcarine	0.015259	21821
4576	31676860	2019	Neurological	Left insula	0.011244	21821
4579	31676860	2019	Neurological	Right cuneus	0.018807	21821
4592	31676860	2019	Neurological	Right pars opercularis	0.014968	21821
4613	31676860	2019	Neurological	Brain stem	0.012153	21821
4621	31676860	2019	Neurological	Left cerebellum white matter	0.039454	21821
4622	31676860	2019	Neurological	Left thalamus proper	0.014096	21821
4625	31676860	2019	Neurological	Left pallidum	0.049342	21821
4626	31676860	2019	Neurological	Left hippocampus	0.024113	21821
4629	31676860	2019	Neurological	Left ventral DC	0.01736	21821
4634	31676860	2019	Neurological	Right cerebellum white matter	0.0085243	21821
4635	31676860	2019	Neurological	Right thalamus proper	0.024489	21821
4639	31676860	2019	Neurological	Right hippocampus	0.0073941	21821
4642	31676860	2019	Neurological	Right ventral DC	0.023897	21821
4653	BioRxiv: https://doi.org/10.1101/288561	2019	Neurological	Corticospinal tract fractional anisotropy	0.027314	17706
4724	BioRxiv: https://doi.org/10.1101/288632	2019	Neurological	Inferior fronto-occipital fasciculus mode of anisotropy	0.021603	17706
4741	BioRxiv: https://doi.org/10.1101/288649	2019	Neurological	Corticospinal tract radial diusivities	0.010288	17706

## Sheet: SCRIB
atlas ID	PMID	Year	Domain	Trait	P-value	N
3185	31427789	2019	Metabolic	Waist circumference	3.6171e-05	385932
3186	31427789	2019	Metabolic	Hip circumference	1.4706e-08	385887
3187	31427789	2019	Skeletal	Standing height	1.0449e-06	385748
3192	31427789	2019	Activities	Length of time at current address	0.0057484	385315
3196	31427789	2019	Environment	Time employed in main current job	0.0056759	208904
3216	31427789	2019	Social Interactions	Frequency of friend/family visits	0.041319	383941
3221	31427789	2019	Activities	Time spent driving	0.029879	258336
3222	31427789	2019	Activities	Drive faster than motorway speed limit	0.01923	349848
3233	31427789	2019	Psychiatric	Snoring	9.7134e-05	359498
3241	31427789	2019	Nutritional	Salad / raw vegetable intake	0.044636	363780
3242	31427789	2019	Nutritional	Fresh fruit intake	0.0016631	372901
3247	31427789	2019	Nutritional	Poultry intake	0.029208	385728
3248	31427789	2019	Nutritional	Beef intake	4.2546e-05	385050
3250	31427789	2019	Nutritional	Pork intake	0.037652	384328
3261	31427789	2019	Psychiatric	Alcohol intake frequency	0.006865	386082
3264	31427789	2019	Psychiatric	Average weekly beer plus cider intake	0.00070705	274556
3271	31427789	2019	Skeletal	Comparative height size at age 10	8.3487e-07	380167
3274	31427789	2019	Dermatological	Ease of skin tanning	0.00062917	378364
3292	31427789	2019	Psychiatric	Worry too long after embarrassment	0.02877	370660
3307	31427789	2019	Activities	Overall health rating	0.042836	384850
3324	31427789	2019	Reproduction	Relative age of first facial hair (male)	0.041677	171805
3328	31427789	2019	Endocrine	Diabetes (diagnosed by doctor)	0.011994	385420
3333	31427789	2019	Activities	Frequency of heavy DIY in last 4 weeks	0.0059289	153377
3341	31427789	2019	Reproduction	Number of live births (female)	0.026838	208434
3390	31427789	2019	Activities	Financial situation satisfaction	0.00046387	128506
3412	31427789	2019	Skeletal	Sitting height	0.00077626	385393
3414	31427789	2019	Metabolic	Birth weight	0.032904	219088
3418	31427789	2019	Cognitive	Fluid intelligence test - Number of fluid intelligence questions attempted within time limit	0.027045	125935
3426	31427789	2019	Cognitive	Fluid intelligence test - FI3 : word interpolation	0.037795	99362
3427	31427789	2019	Cognitive	Fluid intelligence test - FI4 : positional arithmetic	0.0031011	98875
3435	31427789	2019	Metabolic	Body Mass Index	3.6988e-05	385336
3436	31427789	2019	Metabolic	Weight	1.1572e-07	385473
3440	31427789	2019	Metabolic	Impedance measures - Weight	3.7892e-07	379840
3441	31427789	2019	Metabolic	Impedance measures - Body fat percentage	1.8356e-05	379615
3442	31427789	2019	Metabolic	Impedance measures - Whole body fat mass	2.5643e-06	379203
3443	31427789	2019	Metabolic	Impedance measures - Whole body fat-free mass	1.4703e-06	379804
3444	31427789	2019	Metabolic	Impedance measures - Whole body water mass	2.5849e-06	379835
3445	31427789	2019	Metabolic	Impedance measures - Body Mass Index (BMI)	0.00010341	379831
3446	31427789	2019	Metabolic	Impedance measures - Basal metabolic rate	9.7458e-07	379821
3451	31427789	2019	Metabolic	Impedance measures - Impedance of arm (left)	0.032051	379803
3452	31427789	2019	Metabolic	Impedance measures - Leg fat percentage (right)	3.2608e-06	379806
3453	31427789	2019	Metabolic	Impedance measures - Leg fat mass (right)	7.3766e-06	379802
3454	31427789	2019	Metabolic	Impedance measures - Leg fat-free mass (right)	4.3265e-05	379793
3455	31427789	2019	Metabolic	Impedance measures - Leg predicted mass (right)	4.4636e-05	379793
3456	31427789	2019	Metabolic	Impedance measures - Leg fat percentage (left)	6.2598e-06	379786
3457	31427789	2019	Metabolic	Impedance measures - Leg fat mass (left)	6.5049e-06	379783
3458	31427789	2019	Metabolic	Impedance measures - Leg fat-free mass (left)	9.7082e-06	379766
3459	31427789	2019	Metabolic	Impedance measures - Leg predicted mass (left)	1.224e-05	379761
3460	31427789	2019	Metabolic	Impedance measures - Arm fat percentage (right)	1.8922e-05	379752
3461	31427789	2019	Metabolic	Impedance measures - Arm fat mass (right)	0.00010346	379725
3462	31427789	2019	Metabolic	Impedance measures - Arm fat-free mass (right)	8.7554e-06	379723
3463	31427789	2019	Metabolic	Impedance measures - Arm predicted mass (right)	1.174e-05	379716
3464	31427789	2019	Metabolic	Impedance measures - Arm fat percentage (left)	3.0483e-05	379699
3465	31427789	2019	Metabolic	Impedance measures - Arm fat mass (left)	7.6095e-05	379663
3466	31427789	2019	Metabolic	Impedance measures - Arm fat-free mass (left)	2.8067e-06	379653
3467	31427789	2019	Metabolic	Impedance measures - Arm predicted mass (left)	8.715e-06	379638
3468	31427789	2019	Metabolic	Impedance measures - Trunk fat percentage	9.1197e-05	379600
3469	31427789	2019	Metabolic	Impedance measures - Trunk fat mass	2.5611e-06	379578
3470	31427789	2019	Metabolic	Impedance measures - Trunk fat-free mass	6.7835e-07	379507
3471	31427789	2019	Metabolic	Impedance measures - Trunk predicted mass	6.2007e-07	379469
3474	31427789	2019	Activities	Type of accommodation lived in: A house or bungalow	0.048477	386168
3499	31427789	2019	Dermatological	Hair colour (natural, before greying): Black	0.021859	385603
3505	31427789	2019	Nutritional	Non-butter spread type details: Soft (tub) margarine	0.0053703	201144
3521	31427789	2019	Environment	Current employment status: Looking after home and/or family	0.00056554	385138
3530	31427789	2019	Nutritional	Never eat eggs, dairy, wheat, sugar: Sugar or foods/drinks containing sugar	0.001256	384986
3531	31427789	2019	Nutritional	Never eat eggs, dairy, wheat, sugar: I eat all of the above	0.0064081	384986
3532	31427789	2019	Environment	Mental health - Illness, injury, bereavement, stress in last 2 years: Serious illness, injury or assault to yourself	0.0053111	383913
3552	31427789	2019	Respiratory	Blood clot, DVT, bronchitis, emphysema, asthma, rhinitis, eczema, allergy diagnosed by doctor: Asthma	0.00047994	385822
3573	31427789	2019	Neurological	Pain type(s) experienced in last month: Stomach or abdominal pain	0.0079031	385698
3577	31427789	2019	Social Interactions	Social support - Leisure/social activities: Pub or social club	0.022781	385280
3585	31427789	2019	Activities	Types of physical activity in last 4 weeks: Walking for pleasure (not as a means of transport)	0.027389	384450
3593	31427789	2019	Activities	Mineral and other dietary supplements: Glucosamine	0.008712	385261
3599	31427789	2019	Respiratory	Non-cancer illness code, self-reported: asthma	0.00026062	289307
3601	31427789	2019	Endocrine	Non-cancer illness code, self-reported: diabetes	0.0073414	289307
3631	31427789	2019	Environment	Illnesses of father: Bowel cancer	0.002067	355137
3743	31427789	2019	Psychiatric	Depression - Feelings of worthlessness during worst period of depression	0.018133	67012
3755	31427789	2019	Psychiatric	Mental distress - Ever sought or received professional help for mental distress	0.03011	126402
3756	31427789	2019	Psychiatric	Mental distress - Ever suffered mental distress preventing usual activities	0.0019405	125147
3782	31427789	2019	Psychiatric	Depression - Sleeping too much	0.0014033	48926
3794	30804565	2019	Psychiatric	Snoring	0.00016114	359916
4187	31217584	2019	Immunological	HbA1c	0.046767	11178
4200	31217584	2019	Skeletal	Height	0.013164	49796
4205	31152163	2019	Metabolic	Estimated glomerular filtration rate	0.0005798	765348
4206	31152163	2019	Metabolic	Estimated glomerular filtration rate	0.00031454	567460
4215	31015462	2019	Metabolic	Estimated glomerular filtration rate	0.0028097	350504
4217	31015401	2019	Environmental	Drugs used in diabetes	0.035128	305913
4249	30952852	2019	Psychiatric	Diurnal inactivity duration	0.023451	84757
4258	30946739	2019	Activities	Facial attractiveness (male-coder, male samples)	0.01307	1792
4267	30929738	2019	Respiratory	Asthma (adult-onset)	0.016617	327253
4279	30804560	2019	Respiratory	FVC	0.0058124	400102
4280	30804560	2019	Respiratory	FEV1/FVC ratio	0.00029335	400102
4281	30804560	2019	Respiratory	PEF	0.00020985	345265
4284	30804560	2019	Respiratory	FEV1/FVC ratio	0.013622	321047
4285	30804560	2019	Respiratory	PEF	0.0026568	321047
4288	30804560	2019	Respiratory	FEV1/FVC ratio	0.043746	79055
4303	30664634	2019	Metabolic	Legs-leg fat ratio (male)	0.0080102	167431
4305	30664634	2019	Metabolic	Trunk-trunk fat ratio (male)	0.0098001	167431
4384	30898391	2019	Neoplasms	Epithelial ovarian cancer (low-grade serous and borderline serous)	0.037825	4252
4388	30898391	2019	Neoplasms	Epithelial ovarian cancer (Endometrioid)	0.019129	4487
4445	31676860	2019	Neurological	Left caudal anterior cingulate	0.0033643	19629
4446	31676860	2019	Neurological	Left caudal middle frontal	0.014385	19629
4447	31676860	2019	Neurological	Left cuneus	0.010697	19629
4449	31676860	2019	Neurological	Left fusiform	0.047927	19629
4466	31676860	2019	Neurological	Left precentral	0.012047	19629
4468	31676860	2019	Neurological	Left rostral anterior cingulate	2.0142e-07	19629
4472	31676860	2019	Neurological	Left superior temporal	0.013384	19629
4480	31676860	2019	Neurological	Right fusiform	0.028886	19629
4483	31676860	2019	Neurological	Right isthmus cingulate	0.0061343	19629
4504	31676860	2019	Neurological	Right supramarginal	0.0084514	19629
4506	31676860	2019	Neurological	Right insula	0.025215	19629
4510	31676860	2019	Neurological	Left basal forebrain	0.015354	19629
4511	31676860	2019	Neurological	Right basal forebrain	0.00098587	19629
4516	31676860	2019	Neurological	Optic chiasm	0.037585	19629
4546	31676860	2019	Neurological	Left caudal anterior cingulate	0.0044571	21821
4547	31676860	2019	Neurological	Left caudal middle frontal	0.029179	21821
4548	31676860	2019	Neurological	Left cuneus	0.011609	21821
4550	31676860	2019	Neurological	Left fusiform	0.024123	21821
4566	31676860	2019	Neurological	Left posterior cingulate	0.032081	21821
4569	31676860	2019	Neurological	Left rostral anterior cingulate	6.4845e-06	21821
4573	31676860	2019	Neurological	Left superior temporal	0.016127	21821
4575	31676860	2019	Neurological	Left transverse temporal	0.030532	21821
4584	31676860	2019	Neurological	Right isthmus cingulate	0.017802	21821
4605	31676860	2019	Neurological	Right supramarginal	0.0088886	21821
4607	31676860	2019	Neurological	Right insula	0.029141	21821
4611	31676860	2019	Neurological	Left basal forebrain	0.033	21821
4612	31676860	2019	Neurological	Right basal forebrain	0.001059	21821
4649	BioRxiv: https://doi.org/10.1101/288557	2019	Neurological	Average across all tracts fractional anisotropy	0.049179	17706
4654	BioRxiv: https://doi.org/10.1101/288562	2019	Neurological	External capsule fractional anisotropy	0.025675	17706
4659	BioRxiv: https://doi.org/10.1101/288567	2019	Neurological	Posterior corona radiata fractional anisotropy	0.0041577	17706
4666	BioRxiv: https://doi.org/10.1101/288574	2019	Neurological	Superior longitudinal fasciculus fractional anisotropy	0.0056311	17706
4668	BioRxiv: https://doi.org/10.1101/288576	2019	Neurological	Uncinate fasciculus fractional anisotropy	0.0021271	17706
4678	BioRxiv: https://doi.org/10.1101/288586	2019	Neurological	Fornix (cres) / Stria terminalis axial diusivities	0.038702	17706
4722	BioRxiv: https://doi.org/10.1101/288630	2019	Neurological	Fornix (cres) / Stria terminalis mode of anisotropy	0.038946	17706
3982	29483656	2018	Psychiatric	Schizophrenia	0.00044429	105318
3999	29500382	2018	Psychiatric	Worry too long after embarrassment (WORR-EMB)	0.033072	261094
4038	29906448	2018	Psychiatric	Schizophrenia	0.00079124	87491
4040	29906448	2018	Psychiatric	Schizophrenia/Bipolar disorder	0.0018853	107620
4043	30124842	2018	Skeletal	Height	0.0018605	693529
4044	30124842	2018	Metabolic	Body Mass Index	0.0017711	681275
4045	30054458	2018	Endocrine	Type 2 Diabetes	0.010701	659256
4068	BioRxiv: https://doi.org/10.1101/261081	2018	Activities	Automobile speeding propensity	0.011669	404291
4069	BioRxiv: https://doi.org/10.1101/261081	2018	Psychiatric	Drinks per week	0.016711	414343
4074	30239722	2018	Metabolic	Body Mass Index	0.0011884	806834
4075	30239722	2018	Metabolic	Body Mass Index (male)	0.0032659	374756
4076	30239722	2018	Metabolic	Body Mass Index (female)	0.013816	434794
4080	30239722	2018	Metabolic	Waist-hip ratio (adjusted for BMI)	0.010258	694649
4082	30239722	2018	Metabolic	Waist-hip ratio (adjusted for BMI, female)	0.021656	379501
4085	30297969	2018	Endocrine	Type 2 Diabetes	0.014603	898130
4086	30297969	2018	Endocrine	Type 2 Diabetes (adjusted for BMI)	5.6679e-06	898130
4114	29403010	2018	Metabolic	Chloride	0.032951	126402
4138	29403010	2018	Immunological	Mean corpuscular volume	0.038927	108256
4357	30220432	2018	Metabolic	Albuminuria	0.0019563	382500
4359	30102696	2018	Gastrointestinal	Biliary atresia	0.017348	2059
4360	30102696	2018	Gastrointestinal	Biliary atresia	0.031309	2427
4376	30367059	2018	Endocrine	Hypothyroidism	0.0073462	53423
4379	30323354	2018	Neoplasms	BRCA1/2-negative breast cancer	0.024869	7448
4413	30053915	2018	Cell	Total IgE levels	0.045873	1000
4421	30053915	2018	Immunological	Herpes simplex virus 1 seropositivity	0.03388	1000
4440	30053915	2018	Cell	Hepatitis B HBc antigen IgG levels	0.0039057	504
63	28436984	2017	Reproduction	Age at menarche	0.0033111	252514
974	27989323	2017	Immunological	Cutaneous T-cell attracting (CCL27)	0.008011	3631
996	27989323	2017	Immunological	Interleukin-9	0.019334	3634
1006	27989323	2017	Immunological	Regulated on Activation, Normal T Cell Expressed and Secreted (CCL5)	0.022537	3421
1013	27989323	2017	Immunological	Vascular endothelial growth factor	0.0075761	7118
1118	27918534	2017	Metabolic	Pericardial adipose tissue volume (male)	0.019338	5842
2032	28067912	2017	Gastrointestinal	Prognosis in Crohn's Disease	0.021071	2734
3910	28073927	2017	Ophthalmological	Vertical cup-disc ratio	0.0031392	8373
3916	28073927	2017	Ophthalmological	Disc area	0.000739	7307
3925	28714975	2017	Cardiovascular	Coronary artery disease (SOFT definition including angina)	0.022746	148815
3941	28892062	2017	Metabolic	Body Mass Index (female)	0.032717	72390
4050	28358823	2017	Body Structures	Anterior cruciate ligament rupture (fixed effect model)	0.0019163	99342
4051	28358823	2017	Body Structures	Anterior cruciate ligament rupture (random effect model)	0.0085176	99342
866	27005778	2016	Metabolic	Fatty acid length	0.003989	13476
2040	27656889	2016	Cognitive	Attention function - Excutive function - Child	0.044806	1655
2043	27329760	2016	Psychiatric	Bipolar disorder	0.044184	34950
3836	27863252	2016	Immunological	Sum basophil neutrophil count (two-way meta)	0.018194	131031
3839	27863252	2016	Immunological	Eosinophil percentage of white cells (two-way meta)	0.030461	132052
3840	27863252	2016	Immunological	Eosinophil percentage of granulocytes (two-way meta)	0.013364	131525
3841	27863252	2016	Immunological	Granulocyte count (two-way meta)	0.032356	130875
3842	27863252	2016	Immunological	Granulocyte percentage of myeloid white cells (two-way meta)	0.048421	130543
3843	27863252	2016	Immunological	Hematocrit (two-way meta)	0.0028359	132699
3844	27863252	2016	Immunological	Hemoglobin concentration (two-way meta)	0.00036163	132596
3851	27863252	2016	Immunological	Mean corpuscular hemoglobin (two-way meta)	0.021474	132224
3852	27863252	2016	Immunological	Mean corpuscular volume (two-way meta)	0.0011411	132353
3854	27863252	2016	Immunological	Monocyte percentage of white cells (two-way meta)	0.046675	131305
3857	27863252	2016	Immunological	Sum neutrophil eosinophil count (two-way meta)	0.028014	131409
3859	27863252	2016	Immunological	Neutrophil count (two-way meta)	0.012504	131564
3860	27863252	2016	Immunological	Neutrophil percentage of white cells (two-way meta)	0.047019	132352
3868	27863252	2016	Immunological	White blood cell count (two-way meta)	0.049561	131969
3879	27863252	2016	Immunological	Hematocrit (three-way meta)	0.010612	173039
3880	27863252	2016	Immunological	Hemoglobin concentration (three-way meta)	0.001725	172925
3887	27863252	2016	Immunological	Mean corpuscular hemoglobin (three-way meta)	0.022169	172332
3888	27863252	2016	Immunological	Mean corpuscular volume (three-way meta)	0.0018521	172433
62	26414677	2015	Reproduction	Age at menopause	0.016406	69360
108	26343387	2015	Cardiovascular	Coronary artery disease	0.026612	184305
159	25673412	2015	Metabolic	Hip circumference (female)	0.0093263	118528
160	25673412	2015	Metabolic	Hip circumference (female)	0.0093263	125113
242	25772697	2015	Immunological	PD1 on CD4mem	0.012666	669
289	25772697	2015	Immunological	CD4:%Act(25+127+)	0.0028971	669
317	25772697	2015	Immunological	CD8mem:%"Th2"	0.03501	669
350	25772697	2015	Immunological	gdT:%CM (1)	0.0060802	669
1222	25607358	2015	Neurological	Mean Hippocampus	0.048092	13171
11	25056061	2014	Psychiatric	Schizophrenia	0.0040879	82315
12	24280982	2014	Psychiatric	Schizophrenia/Bipolar disorder	0.0063048	39202
13	24280982	2014	Psychiatric	Schizophrenia vs Bipolar disorder	0.0040879	16381
61	25231870	2014	Reproduction	Age at menarche	0.0005171	132989
142	25282103	2014	Skeletal	Height	0.047128	253288
366	24816252	2014	Metabolic	Amino acid::Alanine and aspartate metabolism::aspartate	0.0043013	7721
375	24816252	2014	Metabolic	Amino acid::Glutamate metabolism::glutamine	0.014604	7821
379	24816252	2014	Metabolic	Amino acid::Glycine, serine and threonine metabolism::betaine	0.013102	7806
385	24816252	2014	Metabolic	Amino acid::Guanidino and acetamido metabolism::4-acetamidobutanoate	0.0010934	6930
394	24816252	2014	Metabolic	Amino acid::Phenylalanine & tyrosine metabolism::3-phenylpropionate (hydrocinnamate)	0.033511	6182
422	24816252	2014	Metabolic	Amino acid::Valine, leucine and isoleucine metabolism::3-methyl-2-oxobutyrate	0.01832	7648
439	24816252	2014	Metabolic	Carbohydrate::Glycolysis, gluconeogenesis, pyruvate metabolism::1,5-anhydroglucitol (1,5-AG)	0.041683	7746
454	24816252	2014	Metabolic	Cofactors and vitamins::Pantothenate and CoA metabolism::pantothenate	0.02282	7604
472	24816252	2014	Metabolic	Lipid::Bile acid metabolism::taurodeoxycholate	0.039089	1564
493	24816252	2014	Metabolic	Lipid::Fatty acid metabolism::isovalerate	0.01455	7080
580	24816252	2014	Metabolic	Nucleotide::Purine metabolism, (hypo)xanthine, inosine containing::hypoxanthine	0.0324	7287
589	24816252	2014	Metabolic	Nucleotide::Pyrimidine metabolism, uracil containing::pseudouridine	0.025143	7785
614	24816252	2014	Metabolic	Xenobiotics::Benzoate metabolism::4-hydroxyhippurate	0.016736	4368
617	24816252	2014	Metabolic	Xenobiotics::Benzoate metabolism::catechol sulfate	0.036826	7807
618	24816252	2014	Metabolic	Xenobiotics::Benzoate metabolism::hippurate	0.018088	7806
657	24816252	2014	Metabolic	::::X-03094	0.021207	7804
672	24816252	2014	Metabolic	::::X-06351	0.02393	4791
699	24816252	2014	Metabolic	Nucleotide::Purine metabolism, (hypo)xanthine/inosine containing::X-11422--xanthine	0.032236	6346
700	24816252	2014	Metabolic	Amino acid::Phenylalanine & tyrosine metabolism::X-11423--O-sulfo-L-tyrosine	0.0027477	7765
703	24816252	2014	Metabolic	::::X-11440	0.02181	7686
704	24816252	2014	Metabolic	::::X-11441	0.049293	7072
732	24816252	2014	Metabolic	::::X-11805	0.032087	2814
774	24816252	2014	Metabolic	::::X-12428	0.046071	1439
792	24816252	2014	Metabolic	::::X-12712	0.011126	260
828	24816252	2014	Metabolic	::::X-13741	0.032186	5325
834	24816252	2014	Metabolic	Peptide::Dipeptide::X-14205--alpha-glutamyltyrosine	0.022394	1789
837	24816252	2014	Metabolic	::::X-14374	0.016622	7627
838	24816252	2014	Metabolic	Peptide::Dipeptide::X-14450--phenylalanylleucine	0.00047548	2555
839	24816252	2014	Metabolic	::::X-14473	0.024169	6884
8	22472876	2013	Psychiatric	Major depressive disorder	0.005921	18759
10	23974872	2013	Psychiatric	Schizophrenia	0.0056411	32143
120	23563607	2013	Metabolic	Obesity class 1	0.027493	98697
123	23563607	2013	Metabolic	Overweight	0.017625	158855
129	23754948	2013	Metabolic	Hip circumference (female)	0.019885	43316
1191	23453885	2013	Psychiatric	PGC cross disorder	0.00082392	61220
79	22504420	2012	Skeletal	Femoral Neck BMD (females)	0.0094166	32961
9	21926974	2011	Psychiatric	Schizophrenia	0.0014488	21856
18	20418890	2010	Psychiatric	Former versus current smokers	0.032035	41278
112	20935630	2010	Metabolic	Body Mass Index	0.031704	123865
202	20383146	2010	Metabolic	Estimated glomerular filtration rate based on cystain C	0.023784	20957
1082	19875614	2010	Hematological	Hemoglobin A1C level in conventional treatment group	0.038496	667
2004	20639880	2010	Gastrointestinal	Primary biliary cirrhosis	0.042109	1551

## Sheet: ROCK2
atlas ID	PMID	Year	Domain	Trait	P-value	N
18	20418890	2010	Psychiatric	Former versus current smokers	0.024549	41278
23	26176920	2015	Psychiatric	Major depressive disorder (females)	0.02222	10640
45	28194004	2018	Psychiatric	Self-reported tiredness	0.0005653	108976
63	28436984	2017	Reproduction	Age at menarche	0.0092896	252514
68	26192919	2015	Gastrointestinal	Crohn's Disease	0.043862	20883
71	24097068	2013	Metabolic	High-density lipoprotein cholesterol	0.0050448	188577
84	26367794	2015	Skeletal	Forearm BMD	0.019442	32965
86	26367794	2015	Skeletal	Lumbar Spine BMD	0.022656	32965
100	23449627	2013	Skeletal	Pubertal growth (male)	0.013858	5043
113	20881960	2010	Skeletal	Height	0.01278	133653
127	23754948	2013	Skeletal	Height (female)	0.0042412	73072
136	23754948	2013	Metabolic	Weight (male)	0.013821	60016
142	25282103	2014	Skeletal	Height	0.00068968	253288
148	26426971	2015	Metabolic	Body Mass Index (male <= 50 yrs)	0.031639	21989
153	26426971	2015	Metabolic	Waist-hip ratio (female > 50 yrs, adjusted for BMI)	0.04454	88625
179	25673412	2015	Metabolic	Waist-hip ratio	0.029206	212248
180	25673412	2015	Metabolic	Waist-hip ratio	0.029052	226643
216	25772697	2015	Immunological	NKT:%4-8-	0.028481	669
223	25772697	2015	Immunological	Mature B:%Memory	0.041794	669
233	25772697	2015	Immunological	Lymph:%T	0.012524	669
235	25772697	2015	Immunological	CD123 on mDC	0.048948	669
258	25772697	2015	Immunological	CD8mem:%CD31+	0.030473	669
270	25772697	2015	Immunological	CD4:%Naive	0.020373	669
275	25772697	2015	Immunological	CD8:%CM	0.044162	669
280	25772697	2015	Immunological	CD8:%DR+73+39-25-	0.0069688	669
291	25772697	2015	Immunological	CD4:%Act(DR+38+)	0.0050558	669
315	25772697	2015	Immunological	CD8mem:%PD1+R6+	0.028416	669
320	25772697	2015	Immunological	CD8mem:%"pre-Th17" (2)	0.041073	669
321	25772697	2015	Immunological	CD8mem:%R6+PD1+161-	0.04996	669
332	25772697	2015	Immunological	NKeff:%Act(335+)	0.047522	669
363	25772697	2015	Immunological	Mono:%11c-16-274+	0.040068	669
385	24816252	2014	Metabolic	Amino acid::Guanidino and acetamido metabolism::4-acetamidobutanoate	0.00087278	6930
397	24816252	2014	Metabolic	Amino acid::Phenylalanine & tyrosine metabolism::phenylacetate	0.046303	4754
418	24816252	2014	Metabolic	Amino acid::Urea cycle; arginine-, proline-, metabolism::trans-4-hydroxyproline	0.047025	7802
491	24816252	2014	Metabolic	Lipid::Essential fatty acid::linoleate (18:2n6)	0.04854	7780
516	24816252	2014	Metabolic	Lipid::Long chain fatty acid::adrenate (22:4n6)	0.038358	7778
524	24816252	2014	Metabolic	Lipid::Long chain fatty acid::oleate (18:1n9)	0.047701	7768
526	24816252	2014	Metabolic	Lipid::Long chain fatty acid::palmitoleate (16:1n7)	0.039683	7776
534	24816252	2014	Metabolic	Lipid::Lysolipid::1-eicosadienoylglycerophosphocholine*	0.015011	6892
539	24816252	2014	Metabolic	Lipid::Lysolipid::1-myristoylglycerophosphocholine	0.018118	7812
547	24816252	2014	Metabolic	Lipid::Lysolipid::1-stearoylglycerophosphoethanolamine	0.049057	7369
557	24816252	2014	Metabolic	Lipid::Medium chain fatty acid::caprylate (8:0)	0.031892	7802
561	24816252	2014	Metabolic	Lipid::Medium chain fatty acid::undecanoate (11:0)	0.028406	7500
563	24816252	2014	Metabolic	Lipid::Monoacylglycerol::1-oleoylglycerol (1-monoolein)	0.03628	5717
571	24816252	2014	Metabolic	Lipid::Sterol, Steroid::7-alpha-hydroxy-3-oxo-4-cholestenoate (7-Hoca)	0.024546	7784
588	24816252	2014	Metabolic	Nucleotide::Purine metabolism, urate metabolism::urate	0.021204	7819
630	24816252	2014	Metabolic	Xenobiotics::Food component, Plant::ergothioneine	0.044222	4453
643	24816252	2014	Metabolic	Xenobiotics::Xanthine metabolism::1-methylxanthine	8.953e-05	5504
677	24816252	2014	Metabolic	::::X-09026	0.021092	7627
681	24816252	2014	Metabolic	::::X-10346	0.0005761	4207
697	24816252	2014	Metabolic	::::X-11381	0.034623	7753
701	24816252	2014	Metabolic	::::X-11437	0.037427	6782
763	24816252	2014	Metabolic	::::X-12216	0.043237	5369
788	24816252	2014	Metabolic	::::X-12645	0.046591	5254
792	24816252	2014	Metabolic	::::X-12712	0.042964	260
842	24816252	2014	Metabolic	::::X-14625	0.031722	7511
974	27989323	2017	Immunological	Cutaneous T-cell attracting (CCL27)	0.026768	3631
987	27989323	2017	Immunological	Interleukin-1-beta	0.0092342	3309
995	27989323	2017	Immunological	Interleukin-8 (CXCL8)	0.044665	3526
1003	27989323	2017	Immunological	Macrophage inflammatory protein-1 (CCL3)	0.0030436	3522
1017	17903296	2007	Skeletal	Femoral BMD (GEE, adjusted for multivariable)	0.044502	1141
1047	17903296	2007	Skeletal	Trochanter BMD (GEE, adjusted for multivariable)	0.036333	1141
1056	18204098	2008	Skeletal	Systemic Lupus Erythematosus	0.029694	3094
1061	17660530	2007	Neurological	Multiple Sclerosis	0.019849	4293
1099	19060910	2009	Immunological	C-reactive protein - Birth cohorts	0.0024176	4763
1110	27918534	2017	Metabolic	Subcutaneous adipose tissue volume (female)	0.004499	9526
1135	26482879	2015	Dermatological	Eczema	0.027649	40835
1136	27015805	2016	Mortality	Parents' age at death	0.043467	75244
1182	27992416	2017	Psychiatric	Sleep duration (male)	0.033998	52609
1208	26635072	2015	Respiratory	FEV1	0.0081443	38199
1232	17903308	2007	Psychiatric	Usual weekday bedtime (FBAT, adjusted for age, sex and BMI)	0.01509	738
1243	17903307	2007	Respiratory	Mean FEV1 from exam 3 and 5 (GEE, adjusted for multiple covariates)	0.027927	1222
1245	17903307	2007	Respiratory	Mean FVC from exam 3 and 5 (GEE, adjusted for multiple covariates)	0.013009	1222
1249	17903307	2007	Respiratory	Percent predicted FEF25-75 for latest exam (GEE, adjusted for multiple covariates)	0.0090491	1212
1251	17903307	2007	Respiratory	Percent predicted FEF25-75/FVC for latest exam (GEE, adjusted for multiple covariates)	0.039982	1212
1253	17903307	2007	Respiratory	Percent predicted FEV1 for latest exam (GEE, adjusted for multiple covariates)	0.021056	1217
1259	17903307	2007	Respiratory	Residual from predicted FEF25-75 for latest exam (GEE, adjusted for multiple covariates)	0.010479	1212
1261	17903307	2007	Respiratory	Residual from predicted FEF25-75/FVC for latest exam (GEE, adjusted for multiple covariates)	0.041139	1212
1263	17903307	2007	Respiratory	Residual from predicted FEV1 for latest exam (GEE, adjusted for multiple covariates)	0.029218	1217
1348	17903299	2007	Metabolic	Plasma Apolipoprotein B level (FBAT, multivariate adjusted)	0.0061464	997
1350	17903299	2007	Metabolic	Plasma Apolipoprotein B level (FBAT, adjusted for age and sex)	0.026849	997
1392	17903299	2007	Metabolic	High-density lipoprotein 2 cholesterol (at exam 4, FBAT, adjusted for multivariable)	0.0048835	955
1394	17903299	2007	Metabolic	High-density lipoprotein 2 cholesterol (at exam 4, FBAT, adjusted for age and sex)	0.021654	955
1396	17903299	2007	Metabolic	High-density lipoprotein 2 cholesterol (at exam 5, FBAT, adjusted for multivariable)	0.0037274	958
1397	17903299	2007	Metabolic	High-density lipoprotein 2 cholesterol (at exam 5, GEE, adjusted for multivariable)	0.040773	958
1398	17903299	2007	Metabolic	High-density lipoprotein 2 cholesterol (at exam 5, FBAT, adjusted for age and sex)	0.015696	958
1424	17903299	2007	Metabolic	Large high-density lipoprotein by NMR (at exam 4, FBAT, adjusted for multivariable)	0.019304	851
1428	17903299	2007	Metabolic	Small high-density lipoprotein by NMR (at exam 4, FBAT, adjusted for multivariable)	0.0041257	851
1430	17903299	2007	Metabolic	Small high-density lipoprotein by NMR (at exam 4, FBAT, adjusted for age and sex)	0.0080356	851
1432	17903299	2007	Metabolic	High-density lipoprotein particle size by NMR (at exam 4, FBAT, adjusted for multivariable)	0.012232	851
1539	17903297	2007	Neurological	White matter hyperintensity volume (GEE, adjusted for age and sex)	0.022562	705
1541	17903297	2007	Neurological	White matter hyperintensity volume (GEE, adjusted for multivariable)	0.034529	705
1543	17903297	2007	Neurological	White matter hyperintensity volume (GEE, adjusted for age and sex)	0.025732	705
1545	17903297	2007	Neurological	White matter hyperintensity volume (GEE, adjusted for multivariable)	0.036177	705
1552	17903303	2007	Cardiovascular	Maximum common carotid artery IMT (at exam 6, FBAT, adjusted for multivariable)	0.043781	969
1606	17903294	2007	Hematological	Viscosity I (at exam 5, FBAT, adjusted for age and sex)	5.1717e-05	832
1608	17903294	2007	Hematological	Viscosity I (at exam 5, FBAT, adjusted for multivariable)	0.00010398	832
1638	17903293	2007	Immunological	Myeloperoxidase (at exam 7, FBAT, adjusted for age and sex)	0.0097298	974
1640	17903293	2007	Immunological	Myeloperoxidase (at exam 7, FBAT, adjusted for multivariable)	0.020736	974
1641	17903293	2007	Immunological	Myeloperoxidase (at exam 7, GEE, adjusted for multivariable)	0.041369	974
1702	17903292	2007	Endocrine	Follicle stimulating hormone (at exam 3, FBAT, adjusted for age and sex)	0.0032449	509
1703	17903292	2007	Endocrine	Follicle stimulating hormone (at exam 3, GEE, adjusted for age and sex)	0.01092	509
1704	17903292	2007	Endocrine	Follicle stimulating hormone (at exam 3, FBAT, adjusted for multivariable)	0.0050225	509
1705	17903292	2007	Endocrine	Follicle stimulating hormone (at exam 3, GEE, adjusted for multivariable)	0.011719	509
1709	17903292	2007	Endocrine	Luteinizing hormone (at exam 3, GEE, adjusted for multivariable)	0.047357	508
1792	17903306	2007	Cardiovascular	RR interval (male, cohort exam 11 offspring exam 1, FBAT, adjusted for age nad RR)	0.013162	900
1794	17903306	2007	Cardiovascular	RR interval (cohort exam 11 offspring exam 1, FBAT, adjusted for age nad RR)	0.033063	1950
1800	17903306	2007	Cardiovascular	Low/High frequency power HRV (cohort exam 18 offsprint exam 3, FBAT, adjusted for age and HR)	0.037225	747
1828	17903296	2007	Skeletal	Spine Neck BMD (FBAT, male, adjusted for multivariable)	0.040231	486
1842	17903296	2007	Skeletal	Neck Section Modulus (FBAT, female, adjusted for multivariable)	0.026587	618
1843	17903296	2007	Skeletal	Neck Section Modulus (GEE, female, adjusted for multivariable)	0.027593	618
1847	17903296	2007	Skeletal	Neck Section Modulus (GEE, female, adjusted for age)	0.013637	618
1858	17903296	2007	Skeletal	Neck cross-sectional moment of inertia (FBAT, female, adjussted for multivariable)	0.023482	618
1862	17903296	2007	Skeletal	Neck cross-sectional moment of inertia (FBAT, female, adjussted for age)	0.044203	618
1863	17903296	2007	Skeletal	Neck cross-sectional moment of inertia (GEE, female, adjussted for age)	0.027652	618
1866	17903296	2007	Skeletal	Neck-Shaft Angle (FBAT, female, adjussted for multivariable)	0.039256	622
1899	17903296	2007	Skeletal	Troch Neck BMD (GEE, female, adjussted for multivariable)	0.044618	646
1943	17903297	2007	Neurological	White matter hyperintensity volume (GEE, adjusted for multivariable with APOE)	0.038532	705
1947	17903297	2007	Cognitive	Visual memory composite score (GEE, adjusted for multivariable)	0.043415	694
1973	17903295	2007	Mortality	Morbidity-free survival (at age 65, GEE, adjusted for multivariable)	0.032872	558
2004	20639880	2010	Gastrointestinal	Primary biliary cirrhosis	0.0093734	1551
2023	24934506	2014	Endocrine	Skin fluorescence	0.04497	1082
2024	23089632	2013	Psychiatric	Alcohol dependence	0.043247	2322
2045	27064256	2016	Ophthalmological	Primary angle closure glaucoma	0.017112	26454
2065	28240269	2017	Cell	PLAT - Tissue-type plasminogen activator	0.0083411	1000
2067	28240269	2017	Cell	TIMP2 - Metalloproteinase inhibitor 2	0.0019401	1000
2090	28240269	2017	Cell	EFNB3 - Ephrin-B3	0.0013691	1000
2105	28240269	2017	Cell	ROR1 - Tyrosine-protein kinase transmembrane receptor ROR1	0.045485	1000
2129	28240269	2017	Cell	IL12RB1 - Interleukin-12 receptor subunit beta-1	0.01301	1000
2164	28240269	2017	Cell	PROS1 - Vitamin K-dependent protein S	0.0002857	1000
2170	28240269	2017	Cell	AIMP1 - Endothelial monocyte-activating polypeptide 2	0.049283	1000
2172	28240269	2017	Cell	CSF3R - Granulocyte colony-stimulating factor receptor	0.00021793	1000
2174	28240269	2017	Cell	LAMA1 LAMB1 LAMC1 - Laminin	0.0054308	1000
2201	28240269	2017	Cell	IL10 - Interleukin-10	0.012561	1000
2232	28240269	2017	Cell	XRCC6 - X-ray repair cross-complementing protein 6	0.010566	1000
2262	28240269	2017	Cell	CTF1 - Cardiotrophin-1	0.034725	1000
2271	28240269	2017	Cell	SERPINE1 - Plasminogen activator inhibitor 1	0.0008947	1000
2314	28240269	2017	Cell	LSAMP - Limbic system-associated membrane protein	0.020291	1000
2320	28240269	2017	Cell	TGFBR3 - Transforming growth factor beta receptor type 3	0.025354	1000
2350	28240269	2017	Cell	WISP1 - WNT1-inducible-signaling pathway protein 1	0.01993	1000
2361	28240269	2017	Cell	F10 - Coagulation factor Xa	0.0065925	1000
2434	28240269	2017	Cell	CNTN2 - Contactin-2	0.042045	1000
2449	28240269	2017	Cell	IL24 - Interleukin-24	0.030721	1000
2455	28240269	2017	Cell	NTN4 - Netrin-4	0.00025125	1000
2459	28240269	2017	Cell	TFPI - Tissue factor pathway inhibitor	0.00028773	1000
2474	28240269	2017	Cell	CDK8 CCNC - Cyclin-dependent kinase 8:Cyclin-C complex	0.0397	1000
2485	28240269	2017	Cell	IL17RD - Interleukin-17 receptor D	0.022016	1000
2499	28240269	2017	Cell	TBK1 - Serine/threonine-protein kinase TBK1	0.017305	1000
2517	28240269	2017	Cell	EPHA3 - Ephrin type-A receptor 3	0.0085772	1000
2565	28240269	2017	Cell	PRTN3 - Myeloblastin	0.039013	1000
2575	28240269	2017	Cell	ADIPOQ - Adiponectin	0.021906	1000
2611	28240269	2017	Cell	LRPAP1 - alpha-2-macroglobulin receptor-associated protein	0.010541	1000
2638	28240269	2017	Cell	PYY - Peptide YY	0.02855	1000
2643	28240269	2017	Cell	CTSH - Cathepsin H	0.045898	1000
2660	28240269	2017	Cell	DMP1 - Dentin matrix acidic phosphoprotein 1	0.043754	1000
2677	28240269	2017	Cell	PAK6 - Serine/threonine-protein kinase PAK 6	0.04507	1000
2683	28240269	2017	Cell	UFM1 - Ubiquitin-fold modifier 1	0.046024	1000
2705	28240269	2017	Cell	ASGR1 - Asialoglycoprotein receptor 1	0.029368	1000
2708	28240269	2017	Cell	DYNLL1 - Dynein light chain 1, cytoplasmic	0.003367	1000
2722	28240269	2017	Cell	PSMD7 - 26S proteasome non-ATPase regulatory subunit 7	0.0081577	1000
2748	28240269	2017	Cell	NTF3 - Neurotrophin-3	0.02384	1000
2760	28240269	2017	Cell	PLAU - Urokinase-type plasminogen activator	0.022575	1000
2790	28240269	2017	Cell	NME1 - Nucleoside diphosphate kinase A	0.003121	1000
2791	28240269	2017	Cell	NUDCD3 - NudC domain-containing protein 3	0.021203	1000
2804	28240269	2017	Cell	SPON1 - Spondin-1	0.0029436	1000
2829	28240269	2017	Cell	MST1 - Hepatocyte growth factor-like protein	0.020035	1000
2833	28240269	2017	Cell	BCL2L1 - Bcl-2-like protein 1	0.033537	1000
2837	28240269	2017	Cell	ENPP7 - Ectonucleotide pyrophosphatase/phosphodiesterase family member 7	0.009352	1000
2859	28240269	2017	Cell	C4A C4B - Complement C4	0.004772	1000
2880	28240269	2017	Cell	EMR2 - EGF-like module-containing mucin-like hormone receptor-like 2	0.029881	1000
2891	28240269	2017	Cell	NXPH1 - Neurexophilin-1	0.01395	1000
2895	28240269	2017	Cell	SH2D1A - SH2 domain-containing protein 1A	0.018394	1000
2934	28240269	2017	Cell	NTRK2 - BDNF/NT-3 growth factors receptor	0.024154	1000
2939	28240269	2017	Cell	F10 - Coagulation Factor X	0.012014	1000
2942	28240269	2017	Cell	CCL7 - C-C motif chemokine 7	0.00060621	1000
2956	28240269	2017	Cell	GOT1 - Aspartate aminotransferase, cytoplasmic	0.0041578	1000
2978	28240269	2017	Cell	ERAP1 - Endoplasmic reticulum aminopeptidase 1	0.0018841	1000
3001	28240269	2017	Cell	GSTA3 - Glutathione S-transferase A3	0.043295	1000
3021	28240269	2017	Cell	PARK7 - Protein DJ-1	0.032049	1000
3107	28240269	2017	Cell	PSME3 - Proteasome activator complex subunit 3	0.021156	1000
3113	28240269	2017	Cell	IMPDH1 - Inosine-5'-monophosphate dehydrogenase 1	0.0063894	1000
3124	28240269	2017	Cell	IMPDH2 - Inosine-5'-monophosphate dehydrogenase 2	0.019287	1000
3145	28240269	2017	Cell	CD86 - T-lymphocyte activation antigen CD86	0.01451	1000
3171	28240269	2017	Cell	TNNI3 - Troponin I, cardiac muscle	0.026338	1000
3172	28240269	2017	Cell	NPPA - Atrial natriuretic factor	0.044754	1000
3186	31427789	2019	Metabolic	Hip circumference	3.1438e-05	385887
3187	31427789	2019	Skeletal	Standing height	1.4002e-07	385748
3188	31427789	2019	Cardiovascular	Pulse rate (automated reading)	0.00057424	361411
3191	31427789	2019	Activities	Number of treatments/medications taken	0.028094	386581
3209	31427789	2019	Activities	Duration of vigorous activity	0.035716	210896
3217	31427789	2019	Activities	Time spend outdoors in summer	0.010134	350364
3219	31427789	2019	Activities	Time spent watching television (TV)	0.0044144	365236
3221	31427789	2019	Activities	Time spent driving	0.0046172	258336
3224	31427789	2019	Activities	Weekly usage of mobile phone in last 3 months	0.041383	322862
3231	31427789	2019	Psychiatric	Nap during day	0.016116	386124
3234	31427789	2019	Psychiatric	Daytime dozing / sleeping (narcolepsy)	0.014477	384879
3236	31427789	2019	Psychiatric	Past tobacco smoking	0.038613	355594
3241	31427789	2019	Nutritional	Salad / raw vegetable intake	0.037572	363780
3251	31427789	2019	Nutritional	Cheese intake	0.03441	377082
3253	31427789	2019	Nutritional	Cereal intake	0.035444	368775
3271	31427789	2019	Skeletal	Comparative height size at age 10	0.00037991	380167
3283	31427789	2019	Social Interactions	Number of full sisters	0.026102	380122
3299	31427789	2019	Psychiatric	Frequency of tenseness / restlessness in last 2 weeks	0.041623	371869
3302	31427789	2019	Psychiatric	Seen a psychiatrist for nerves, anxiety, tension or depression	0.0062157	384700
3310	31427789	2019	Activities	Age started wearing glasses or contact lenses	0.019359	332074
3311	31427789	2019	Ophthalmological	Other eye problems	0.026586	385424
3313	31427789	2019	Ear, Nose, Throat	Hearing difficulty/problems	0.0054422	370713
3314	31427789	2019	Ear, Nose, Throat	Hearing difficulty/problems with background noise	0.023601	378722
3331	31427789	2019	Mortality	Other serious medical condition/disability (diagnosed by doctor)	0.0030059	379380
3332	31427789	2019	Activities	Taking other prescription medications	0.016079	385236
3338	31427789	2019	Activities	Years since last cervical smear test (female)	0.0026739	182552
3339	31427789	2019	Reproduction	Age when periods started (menarche) (female)	0.023768	202636
3343	31427789	2019	Reproduction	Age at first live birth (female)	0.0027332	141051
3344	31427789	2019	Reproduction	Age at last live birth (female)	0.021351	140855
3398	31427789	2019	Muscular	Leg pain on walking	0.014858	128030
3412	31427789	2019	Skeletal	Sitting height	3.8951e-05	385393
3414	31427789	2019	Metabolic	Birth weight	0.011207	219088
3426	31427789	2019	Cognitive	Fluid intelligence test - FI3 : word interpolation	0.009547	99362
3435	31427789	2019	Metabolic	Body Mass Index	0.0099051	385336
3441	31427789	2019	Metabolic	Impedance measures - Body fat percentage	7.9659e-07	379615
3442	31427789	2019	Metabolic	Impedance measures - Whole body fat mass	0.0022199	379203
3443	31427789	2019	Metabolic	Impedance measures - Whole body fat-free mass	1.1108e-05	379804
3444	31427789	2019	Metabolic	Impedance measures - Whole body water mass	3.0747e-05	379835
3445	31427789	2019	Metabolic	Impedance measures - Body Mass Index (BMI)	0.0077673	379831
3446	31427789	2019	Metabolic	Impedance measures - Basal metabolic rate	0.00085356	379821
3447	31427789	2019	Metabolic	Impedance measures - Impedance of whole body	9.852e-05	379792
3448	31427789	2019	Metabolic	Impedance measures - Impedance of leg (right)	0.00025856	379813
3449	31427789	2019	Metabolic	Impedance measures - Impedance of leg (left)	0.0005105	379807
3450	31427789	2019	Metabolic	Impedance measures - Impedance of arm (right)	3.1238e-05	379786
3451	31427789	2019	Metabolic	Impedance measures - Impedance of arm (left)	1.0899e-05	379803
3452	31427789	2019	Metabolic	Impedance measures - Leg fat percentage (right)	6.2988e-05	379806
3453	31427789	2019	Metabolic	Impedance measures - Leg fat mass (right)	0.012338	379802
3454	31427789	2019	Metabolic	Impedance measures - Leg fat-free mass (right)	0.00071073	379793
3455	31427789	2019	Metabolic	Impedance measures - Leg predicted mass (right)	0.00061586	379793
3456	31427789	2019	Metabolic	Impedance measures - Leg fat percentage (left)	0.00015078	379786
3457	31427789	2019	Metabolic	Impedance measures - Leg fat mass (left)	0.023747	379783
3458	31427789	2019	Metabolic	Impedance measures - Leg fat-free mass (left)	0.0043229	379766
3459	31427789	2019	Metabolic	Impedance measures - Leg predicted mass (left)	0.0046063	379761
3460	31427789	2019	Metabolic	Impedance measures - Arm fat percentage (right)	3.1651e-08	379752
3461	31427789	2019	Metabolic	Impedance measures - Arm fat mass (right)	0.0020359	379725
3462	31427789	2019	Metabolic	Impedance measures - Arm fat-free mass (right)	4.1245e-05	379723
3463	31427789	2019	Metabolic	Impedance measures - Arm predicted mass (right)	4.0102e-05	379716
3464	31427789	2019	Metabolic	Impedance measures - Arm fat percentage (left)	1.8919e-08	379699
3465	31427789	2019	Metabolic	Impedance measures - Arm fat mass (left)	0.0030689	379663
3466	31427789	2019	Metabolic	Impedance measures - Arm fat-free mass (left)	0.00020759	379653
3467	31427789	2019	Metabolic	Impedance measures - Arm predicted mass (left)	9.4376e-05	379638
3468	31427789	2019	Metabolic	Impedance measures - Trunk fat percentage	3.0804e-06	379600
3469	31427789	2019	Metabolic	Impedance measures - Trunk fat mass	0.0033582	379578
3470	31427789	2019	Metabolic	Impedance measures - Trunk fat-free mass	3.0925e-07	379507
3471	31427789	2019	Metabolic	Impedance measures - Trunk predicted mass	3.6259e-07	379469
3495	31427789	2019	Dermatological	Hair colour (natural, before greying): Blonde	1.3922e-09	385603
3497	31427789	2019	Dermatological	Hair colour (natural, before greying): Light brown	0.014939	385603
3498	31427789	2019	Dermatological	Hair colour (natural, before greying): Dark brown	9.8213e-08	385603
3499	31427789	2019	Dermatological	Hair colour (natural, before greying): Black	0.0085689	385603
3502	31427789	2019	Dermatological	Male-specific factors - Hair/balding pattern: Pattern 3	0.035808	176380
3504	31427789	2019	Nutritional	Non-butter spread type details: Flora Pro-Active or Benecol	0.01586	201144
3510	31427789	2019	Psychiatric	Reason for reducing amount of alcohol drunk: Health precaution	0.046312	142645
3513	31427789	2019	Activities	Gas or solid-fuel cooking/heating: A gas hob or gas cooker	0.01032	385289
3516	31427789	2019	Activities	Heating type(s) in home: Gas central heating	0.045847	129120
3519	31427789	2019	Environment	Current employment status: In paid employment or self-employed	0.031959	385138
3536	31427789	2019	Environment	Mental health - Illness, injury, bereavement, stress in last 2 years: Financial difficulties	0.032507	383913
3542	31427789	2019	Activities	Reason for glasses/contact lenses: For 'astigmatism'	0.043373	78647
3545	31427789	2019	Body Structures	Mouth/teeth dental problems: Painful gums	0.024357	385026
3552	31427789	2019	Respiratory	Blood clot, DVT, bronchitis, emphysema, asthma, rhinitis, eczema, allergy diagnosed by doctor: Asthma	0.0026265	385822
3553	31427789	2019	Respiratory	Blood clot, DVT, bronchitis, emphysema, asthma, rhinitis, eczema, allergy diagnosed by doctor: Hayfever, allergic rhinitis or eczema	1.197e-05	385822
3578	31427789	2019	Social Interactions	Social support - Leisure/social activities: Religious group	8.5916e-06	385280
3599	31427789	2019	Respiratory	Non-cancer illness code, self-reported: asthma	0.023978	289307
3641	31427789	2019	Environment	Illnesses of mother: Bowel cancer	0.015676	367939
3645	31427789	2019	Environment	Illnesses of mother: Diabetes	0.049887	367939
3656	31427789	2019	Psychiatric	Alcohol - Alcohol drinker status: Never	0.0014676	386082
3664	31427789	2019	Mortality	External causes: Y83 Surgical operation and other surgical procedures as the cause of abnormal reaction of the patient, or later complication, without mention of misadventure at the time of the procedure	0.015453	50583
3665	31427789	2019	Neoplasms	Diagnoses - main ICD10: C44 Other and unspecified malignant neoplasm of skin	0.012854	300791
3671	31427789	2019	Gastrointestinal	Diagnoses - main ICD10: K40 Inguinal hernia	0.025246	300791
3677	31427789	2019	Skeletal	Diagnoses - main ICD10: M17 Osteoarthritis of knee	0.040174	300791
3680	31427789	2019	Endocrine	Diagnoses - main ICD10: N39 Other disorders of urinary system	0.001487	300791
3714	31427789	2019	Mortality	Diagnoses - secondary ICD10: Z90 Acquired absence of organs, not elsewhere classified	0.018647	244890
3718	31427789	2019	Psychiatric	Amount of alcohol drunk on a typical drinking day	0.026453	116163
3719	31427789	2019	Psychiatric	Ever had known person concerned about, or recommended reduction of alcohol consumption	0.031182	126613
3728	31427789	2019	Psychiatric	Anxiety - Ever worried more than most people would in similar situation	0.025889	106215
3740	31427789	2019	Psychiatric	Depression - Depression possibly related to stressful or traumatic event	0.0049822	71568
3743	31427789	2019	Psychiatric	Depression - Feelings of worthlessness during worst period of depression	0.015864	67012
3744	31427789	2019	Psychiatric	Cannabis use - Ever taken cannabis	0.04181	126632
3751	31427789	2019	Psychiatric	Traumatic events - Avoided activities or situations because of previous stressful experience in past month	0.0094032	126606
3752	31427789	2019	Psychiatric	Traumatic events - Felt distant from other people in past month	0.0021757	57017
3755	31427789	2019	Psychiatric	Mental distress - Ever sought or received professional help for mental distress	0.04034	126402
3756	31427789	2019	Psychiatric	Mental distress - Ever suffered mental distress preventing usual activities	0.0039042	125147
3758	31427789	2019	Psychiatric	Anxiety - Recent easy annoyance or irritability	0.020637	126198
3761	31427789	2019	Psychiatric	Depression - Recent trouble concentrating on things	0.02965	126633
3787	30804565	2019	Neurological	Insomnia (male)	0.026267	208716
3818	29083406	2017	Respiratory	Asthma, hay fever or eczema	1.6266e-05	242569
3819	21833088	2011	Neurological	Multiple Sclerosis	0.0075599	27148
3848	27863252	2016	Immunological	Lymphocyte count (two-way meta)	0.034403	132452
3850	27863252	2016	Immunological	Mean corpuscular hemoglobin concentration (two-way meta)	0.04634	132586
3852	27863252	2016	Immunological	Mean corpuscular volume (two-way meta)	0.0021818	132353
3853	27863252	2016	Immunological	Monocyte count (two-way meta)	0.021372	131544
3861	27863252	2016	Immunological	Plateletcrit (two-way meta)	0.016599	127033
3862	27863252	2016	Immunological	Platelet distribution width (two-way meta)	1.7887e-09	127171
3864	27863252	2016	Immunological	Red blood cell count (two-way meta)	0.028207	132690
3866	27863252	2016	Immunological	Reticulocyte count (two-way meta)	0.043337	130388
3880	27863252	2016	Immunological	Hemoglobin concentration (three-way meta)	0.033028	172925
3884	27863252	2016	Immunological	Lymphocyte count (three-way meta)	0.036466	171643
3886	27863252	2016	Immunological	Mean corpuscular hemoglobin concentration (three-way meta)	0.030591	172851
3888	27863252	2016	Immunological	Mean corpuscular volume (three-way meta)	0.00023554	172433
3891	27863252	2016	Immunological	Mean platelet volume (three-way meta)	0.0048702	164454
3897	27863252	2016	Immunological	Plateletcrit (three-way meta)	0.039987	164339
3898	27863252	2016	Immunological	Platelet distribution width (three-way meta)	7.6307e-05	164433
3900	27863252	2016	Immunological	Red blood cell count (three-way meta)	0.0016385	172952
3957	28979981	2017	Psychiatric	Antisocial behavior	0.022395	16400
3971	29304378	2018	Skeletal	Total body BMD	0.015724	66628
3979	28869591	2017	Skeletal	Estimated BMD	2.6299e-05	142487
4008	29559693	2018	Skeletal	Osteoarthritis of knee (hospital diagnosed)	0.0099595	22347
4009	29559693	2018	Skeletal	Osteoarthritis of hip or knee (hospital diagnosed)	0.013209	32970
4020	29895819	2018	Dermatological	Freckles	0.020239	11182
4021	29895819	2018	Dermatological	Double eyelid	0.031143	5614
4043	30124842	2018	Skeletal	Height	1.327e-09	693529
4044	30124842	2018	Metabolic	Body Mass Index	4.0758e-05	681275
4050	28358823	2017	Body Structures	Anterior cruciate ligament rupture (fixed effect model)	0.0024416	99342
4051	28358823	2017	Body Structures	Anterior cruciate ligament rupture (random effect model)	0.012092	99342
4055	27920155	2017	Metabolic	Estimated glomerular filtration rate based on serum creatinine (non-diabetic)	0.0015973	94677
4057	27920155	2017	Metabolic	Estimated glomerular filtration rate based on serum creatinine	0.0064053	111666
4074	30239722	2018	Metabolic	Body Mass Index	0.00039456	806834
4076	30239722	2018	Metabolic	Body Mass Index (female)	0.00031558	434794
4077	30239722	2018	Metabolic	Waist-hip ratio	0.0009433	697734
4079	30239722	2018	Metabolic	Waist-hip ratio (female)	0.0059594	381152
4080	30239722	2018	Metabolic	Waist-hip ratio (adjusted for BMI)	6.8426e-09	694649
4081	30239722	2018	Metabolic	Waist-hip ratio (adjusted for BMI, male)	0.013262	315284
4082	30239722	2018	Metabolic	Waist-hip ratio (adjusted for BMI, female)	2.3445e-07	379501
4134	29403010	2018	Immunological	Lymphocyte count	0.0096724	62076
4148	29403010	2018	Cardiovascular	Left ventricular internal dimension in diastole	0.013178	19676
4149	29403010	2018	Cardiovascular	Left ventricular internal dimension in systole	0.011923	19586
4152	29403010	2018	Cardiovascular	Relative wall thickness	0.021052	19311
4168	29891935	2018	Ophthalmological	Open-angle glaucoma (fixed-effect model)	0.040977	176890
4169	29891935	2018	Ophthalmological	Open-angle glaucoma (random-effect model)	0.049629	176890
4172	29970889	2018	Social Interactions	Social support - Leisure/social activities: Pub or social club	0.015525	452302
4174	29970889	2018	Social Interactions	Social support - Leisure/social activities: Religious group	0.0035244	452302
4175	30048462	2018	Skeletal	Heel bone mineral density	0.00098116	394929
4176	30718926	2019	Endocrine	Type 2 Diabetes	0.021283	191764
4187	31217584	2019	Immunological	HbA1c	0.024056	11178
4192	31217584	2019	Cardiovascular	QRS interval	0.049582	17046
4193	31217584	2019	Cardiovascular	PR interval	0.00062013	17422
4194	31217584	2019	Cardiovascular	Systolic Blood Pressure	0.03947	35433
4197	31217584	2019	Metabolic	Waist-hip ratio	0.010825	33904
4199	31217584	2019	Metabolic	Waist-hip ratio (female)	0.010729	9066
4205	31152163	2019	Metabolic	Estimated glomerular filtration rate	0.00010525	765348
4206	31152163	2019	Metabolic	Estimated glomerular filtration rate	0.00011701	567460
4209	31152163	2019	Metabolic	Chronic kidney disease	0.031526	625219
4210	31152163	2019	Metabolic	Chronic kidney disease	0.0099822	480698
4259	30946739	2019	Activities	Facial attractiveness (female-coder, male samples)	0.010717	1792
4267	30929738	2019	Respiratory	Asthma (adult-onset)	0.046808	327253
4268	29892015	2018	Cardiovascular	Atrial Fibrillation	0.024525	588190
4280	30804560	2019	Respiratory	FEV1/FVC ratio	0.01605	400102
4281	30804560	2019	Respiratory	PEF	7.6433e-05	345265
4284	30804560	2019	Respiratory	FEV1/FVC ratio	0.0076468	321047
4285	30804560	2019	Respiratory	PEF	0.00042164	321047
4302	30664634	2019	Metabolic	Arms-arm fat ratio (female)	4.5943e-06	195068
4303	30664634	2019	Metabolic	Legs-leg fat ratio (male)	0.019088	167431
4304	30664634	2019	Metabolic	Legs-leg fat ratio (female)	0.039581	195068
4305	30664634	2019	Metabolic	Trunk-trunk fat ratio (male)	0.0049093	167431
4317	30643251	2019	Psychiatric	Drinks per day	0.0054379	537349
4322	30643256	2019	Psychiatric	Depressive symptoms (univariate)	0.0069623	1067913
4328	30598549	2018	Skeletal	Estimated bone mineral density from heel ultrasounds	3.2276e-05	426824
4348	30525989	2018	Cardiovascular	Coronary artery disease and high-density lipoprotein cholesterol (bivariate)	0.041358	735838
4353	30287856	2018	Infection	Tuberculosis	0.039274	2053
4354	30281099	2018	Gastrointestinal	Infantile hypertrophic pyloric stenosis	0.00997	5833
4357	30220432	2018	Metabolic	Albuminuria	0.027318	382500
4375	30367059	2018	Endocrine	Hyperthyroidism	0.0015429	51823
4377	30940143	2019	Cardiovascular	Resting heart rate	0.00015141	458969
4391	29855537	2018	Reproduction	Dysmenorrhea (quality of life impact)	0.017132	11348
4397	29855537	2018	Reproduction	Menstruation quality of life impact: Increased appetite	0.015414	11348
4404	29855537	2018	Reproduction	Menstrual quality of life impact: Nervousness	0.028502	11348
4411	30053915	2018	Cell	Total IgG levels	0.00038437	1000
4445	31676860	2019	Neurological	Left caudal anterior cingulate	0.026264	19629
4456	31676860	2019	Neurological	Left medial orbitofrontal	0.0078264	19629
4459	31676860	2019	Neurological	Left paracentral	0.03783	19629
4461	31676860	2019	Neurological	Left pars orbitalis	0.0012529	19629
4465	31676860	2019	Neurological	Left posterior cingulate	0.0096273	19629
4468	31676860	2019	Neurological	Left rostral anterior cingulate	0.0052717	19629
4472	31676860	2019	Neurological	Left superior temporal	0.027861	19629
4478	31676860	2019	Neurological	Right cuneus	0.0033598	19629
4486	31676860	2019	Neurological	Right lingual	0.021418	19629
4492	31676860	2019	Neurological	Right pars orbitalis	0.0081407	19629
4504	31676860	2019	Neurological	Right supramarginal	0.027371	19629
4513	31676860	2019	Neurological	CSF	0.0013519	19629
4517	31676860	2019	Neurological	Left lateral ventricle	0.01713	19629
4522	31676860	2019	Neurological	Left caudate	0.039485	19629
4529	31676860	2019	Neurological	Left vessel	0.0046792	19629
4539	31676860	2019	Neurological	Right amygdala	0.029042	19629
4557	31676860	2019	Neurological	Left medial orbitofrontal	0.0044397	21821
4560	31676860	2019	Neurological	Left paracentral	0.021425	21821
4562	31676860	2019	Neurological	Left pars orbitalis	0.0026753	21821
4566	31676860	2019	Neurological	Left posterior cingulate	0.014905	21821
4568	31676860	2019	Neurological	Left precuneus	0.034931	21821
4569	31676860	2019	Neurological	Left rostral anterior cingulate	0.010721	21821
4573	31676860	2019	Neurological	Left superior temporal	0.0034846	21821
4579	31676860	2019	Neurological	Right cuneus	0.0061935	21821
4587	31676860	2019	Neurological	Right lingual	0.014572	21821
4593	31676860	2019	Neurological	Right pars orbitalis	0.0028153	21821
4614	31676860	2019	Neurological	CSF	0.0014635	21821
4615	31676860	2019	Neurological	3rd ventricle	0.019748	21821
4630	31676860	2019	Neurological	Left vessel	0.0045204	21821
4640	31676860	2019	Neurological	Right amygdala	0.017229	21821
4649	BioRxiv: https://doi.org/10.1101/288557	2019	Neurological	Average across all tracts fractional anisotropy	0.010584	17706
4651	BioRxiv: https://doi.org/10.1101/288559	2019	Neurological	Cingulum (cingulate gyrus) fractional anisotropy	0.042179	17706
4654	BioRxiv: https://doi.org/10.1101/288562	2019	Neurological	External capsule fractional anisotropy	0.0012669	17706
4659	BioRxiv: https://doi.org/10.1101/288567	2019	Neurological	Posterior corona radiata fractional anisotropy	0.012692	17706
4664	BioRxiv: https://doi.org/10.1101/288572	2019	Neurological	Superior corona radiata fractional anisotropy	0.0022669	17706
4666	BioRxiv: https://doi.org/10.1101/288574	2019	Neurological	Superior longitudinal fasciculus fractional anisotropy	0.0082637	17706
4667	BioRxiv: https://doi.org/10.1101/288575	2019	Neurological	Sagittal stratum fractional anisotropy	0.0021248	17706
4668	BioRxiv: https://doi.org/10.1101/288576	2019	Neurological	Uncinate fasciculus fractional anisotropy	0.021995	17706
4669	BioRxiv: https://doi.org/10.1101/288577	2019	Neurological	Anterior corona radiata axial diusivities	0.01001	17706
4670	BioRxiv: https://doi.org/10.1101/288578	2019	Neurological	Anterior limb of internal capsule axial diusivities	0.040542	17706
4672	BioRxiv: https://doi.org/10.1101/288580	2019	Neurological	Body of corpus callosum axial diusivities	0.01305	17706
4685	BioRxiv: https://doi.org/10.1101/288593	2019	Neurological	Splenium of corpus callosum axial diusivities	0.021341	17706
4692	BioRxiv: https://doi.org/10.1101/288600	2019	Neurological	Anterior limb of internal capsule mean diusivities	0.041675	17706
4693	BioRxiv: https://doi.org/10.1101/288601	2019	Neurological	Average across all tracts mean diusivities	0.037942	17706
4698	BioRxiv: https://doi.org/10.1101/288606	2019	Neurological	External capsule mean diusivities	0.014969	17706
4705	BioRxiv: https://doi.org/10.1101/288613	2019	Neurological	Posterior thalamic radiation (include optic radiation) mean diusivities	0.025671	17706
4707	BioRxiv: https://doi.org/10.1101/288615	2019	Neurological	Splenium of corpus callosum mean diusivities	0.012815	17706
4710	BioRxiv: https://doi.org/10.1101/288618	2019	Neurological	Superior longitudinal fasciculus mean diusivities	0.033685	17706
4713	BioRxiv: https://doi.org/10.1101/288621	2019	Neurological	Anterior corona radiata mode of anisotropy	0.042665	17706
4715	BioRxiv: https://doi.org/10.1101/288623	2019	Neurological	Average across all tracts mode of anisotropy	0.030172	17706
4718	BioRxiv: https://doi.org/10.1101/288626	2019	Neurological	Cingulum (hippocampus) mode of anisotropy	0.0041035	17706
4723	BioRxiv: https://doi.org/10.1101/288631	2019	Neurological	Genu of corpus callosum mode of anisotropy	0.037395	17706
4731	BioRxiv: https://doi.org/10.1101/288639	2019	Neurological	Superior fronto-occipital fasciculus mode of anisotropy	0.0066878	17706
4732	BioRxiv: https://doi.org/10.1101/288640	2019	Neurological	Superior longitudinal fasciculus mode of anisotropy	0.026171	17706
4737	BioRxiv: https://doi.org/10.1101/288645	2019	Neurological	Average across all tracts radial diusivities	0.020875	17706
4742	BioRxiv: https://doi.org/10.1101/288650	2019	Neurological	External capsule radial diusivities	0.0017435	17706
4749	BioRxiv: https://doi.org/10.1101/288657	2019	Neurological	Posterior thalamic radiation (include optic radiation) radial diusivities	0.036441	17706
4752	BioRxiv: https://doi.org/10.1101/288660	2019	Neurological	Superior corona radiata radial diusivities	0.029421	17706
4754	BioRxiv: https://doi.org/10.1101/288662	2019	Neurological	Superior longitudinal fasciculus radial diusivities	0.013224	17706
4755	BioRxiv: https://doi.org/10.1101/288663	2019	Neurological	Sagittal stratum radial diusivities	0.0052356	17706
4756	BioRxiv: https://doi.org/10.1101/288664	2019	Neurological	Uncinate fasciculus radial diusivities	0.043622	17706
